# Supplementary material for: Chromosome evolution at the origin of the ancestral vertebrate genome
Source: Genome Biol. 2018 Oct 17;19:166. doi: 10.1186/s13059-018-1559-1 (PMC6193309; doi:10.1186/s13059-018-1559-1)
Supplement: Supplementary file 2 — Describes the incremental construction of the list of ohnologs. (XLSX 18 kb) [file 13059_2018_1559_MOESM2_ESM.xlsx]

## Sheet: Table S5
	successive lists of ohnolog pairs
	list n°1	list n°2	list n°3	list n°4	list n°5	list n°6	list n°7	list n°8	list n°9	list n°10	list n°11	list n°12	list n°13	list n°14
A ohnlog pair list	x	x	x		x	x		x		x		x
B ohnolog pair list	x	x		x	x		x	x			x			x
C-strict ohnolog pair list	x		x	x					x
C-inter not SAI-strict ohnolog pair list		x				x	x						x
C-relax not SAI inter ohnolog pair list					x					x	x
number of pairs in the newly validated list	1273	1933	2736	3063	3536	4033	4354	4515	4796	5301	5535	6650	7107	7441
quality property	intersection of all lists	intersection of three lists including the SAI intermediate criterion	intersection of two lists including the SAI strict criterion		intersection of three lists	intersection of two lists including the SAI intermediate criterion		intersection of two lists	in one list with the SAI strict criterion	intersection of two lists
number of networks > 4 CARs before removing of false-positive pairs		1	0	2	1	1	3	2	4	11	9	36	26	35
number of removed pairs		1	0	2	1	3	3	2	4	21	15	101	53	69
pools of lists that were ordered by decreasing number of ohnolog networks involving > 4 CARs, per added pair			pool 1			pool 2		pool 3				pool 4

## Sheet: Table S6
			distance < 90 genes		different trees
	number of pairs	same CAR	number of pairs	in %	number of pairs	in %
A	5616	44	0	0.00783476	0	0
B	4870	72	45	0.0147844	962	0.197536
C-strict	2873	38	31	0.0132266	156	0.0542986
C-inter	5253	128	89	0.024367	500	0.0951837
C-relax	7806	226	136	0.0289521	1214	0.155521
Final unbiased	7441	60	0	0.00806343	0	0
