# Supplementary material for: Chromosome evolution at the origin of the ancestral vertebrate genome
Source: Genome Biol. 2018 Oct 17;19:166. doi: 10.1186/s13059-018-1559-1 (PMC6193309; doi:10.1186/s13059-018-1559-1)
Supplement: Supplementary file 3 — List of 8184 ancestral Amniota ohnolog gene names and their human descendent gene names (Ensembl gene ID). (TXT 336 kb) [file 13059_2018_1559_MOESM3_ESM.txt]

ENSGT00390000000002.a	ENSG00000166313
ENSGT00390000000002.b.a	ENSG00000163697
ENSGT00390000000002.b.b	ENSG00000113108
ENSGT00390000000018.A.a	ENSG00000131899
ENSGT00390000000018.A.b	ENSG00000073350
ENSGT00390000000018.B.e.a	ENSG00000164506
ENSGT00390000000018.B.e.b	ENSG00000145087
ENSGT00390000000020.c	ENSG00000109919
ENSGT00390000000020.d	ENSG00000137409
ENSGT00390000000022.a	ENSG00000153048
ENSGT00390000000022.b	ENSG00000172346
ENSGT00390000000080.a	ENSG00000198791
ENSGT00390000000080.b	ENSG00000155508
ENSGT00390000000096.a	ENSG00000172869
ENSGT00390000000096.b	ENSG00000104093
ENSGT00390000000104.a	ENSG00000114993
ENSGT00390000000104.b	ENSG00000182010
ENSGT00390000000106.a	ENSG00000075303
ENSGT00390000000106.b	ENSG00000013306
ENSGT00390000000111.a	ENSG00000166579
ENSGT00390000000111.b	ENSG00000072864
ENSGT00390000000134.a	ENSG00000155265
ENSGT00390000000134.b	ENSG00000147533
ENSGT00390000000155.a	ENSG00000146250
ENSGT00390000000155.b	ENSG00000150687
ENSGT00390000000214.a	ENSG00000109689
ENSGT00390000000214.b	ENSG00000167323
ENSGT00390000000269.c	ENSG00000102230
ENSGT00390000000269.d	ENSG00000161217
ENSGT00390000000361.C.a	ENSG00000144228
ENSGT00390000000361.C.b	ENSG00000121067
ENSGT00390000000378.a.a.a.a	ENSG00000121083
ENSGT00390000000378.a.a.a.b	ENSG00000088986
ENSGT00390000000417.a	ENSG00000172893
ENSGT00390000000417.b.b.a	ENSG00000143815
ENSGT00390000000417.b.b.b	ENSG00000149809
ENSGT00390000000455.a	ENSG00000159086
ENSGT00390000000455.b	ENSG00000005436
ENSGT00390000000523.a.a	ENSG00000155506
ENSGT00390000000523.a.b	ENSG00000138709
ENSGT00390000000536.C.a.a	ENSG00000158669
ENSGT00390000000536.C.a.b	ENSG00000138678
ENSGT00390000000589.a.a.a	ENSG00000118689
ENSGT00390000000589.a.a.b	ENSG00000204060
ENSGT00390000000589.a.b	ENSG00000150907
ENSGT00390000000589.b	ENSG00000184481
ENSGT00390000000672.a	ENSG00000164180
ENSGT00390000000672.b	ENSG00000064545
ENSGT00390000000679.a	ENSG00000152611
ENSGT00390000000679.b.a	ENSG00000105519
ENSGT00390000000694.c.a.a	ENSG00000173261
ENSGT00390000000694.d	ENSG00000145287
ENSGT00390000000724.a.a	ENSG00000124225
ENSGT00390000000724.a.b	ENSG00000168675
ENSGT00390000000728.c	ENSG00000171130
ENSGT00390000000728.d	ENSG00000113732
ENSGT00390000000754.c.b.a	ENSG00000065833
ENSGT00390000000754.c.b.b	ENSG00000151376
ENSGT00390000000819.a	ENSG00000116857
ENSGT00390000000819.b	ENSG00000175348
ENSGT00390000000860.a	ENSG00000178761
ENSGT00390000000860.b	ENSG00000164970
ENSGT00390000000873.a	ENSG00000007341
ENSGT00390000000873.b	ENSG00000004866
ENSGT00390000000874.a	ENSG00000111667
ENSGT00390000000874.b	ENSG00000058056
ENSGT00390000000903.a	ENSG00000106554
ENSGT00390000000903.b	ENSG00000159685
ENSGT00390000000908.a.a.a	ENSG00000117318
ENSGT00390000000908.a.a.b	ENSG00000115738
ENSGT00390000000908.a.b	ENSG00000172201
ENSGT00390000000908.b	ENSG00000125968
ENSGT00390000000948.b.c.a	ENSG00000107362
ENSGT00390000000948.b.c.b.a	ENSG00000136379
ENSGT00390000000948.b.c.b.b.b	ENSG00000129968
ENSGT00390000000950.C.a	ENSG00000179918
ENSGT00390000000950.C.b	ENSG00000086475
ENSGT00390000000973.a	ENSG00000125386
ENSGT00390000000973.b	ENSG00000146067
ENSGT00390000001038.b.a.a	ENSG00000118513
ENSGT00390000001038.b.a.b	ENSG00000185697
ENSGT00390000001038.b.b	ENSG00000101057
ENSGT00390000001117.a.a	ENSG00000139549
ENSGT00390000001117.a.b.a.a	ENSG00000163501
ENSGT00390000001117.a.b.a.b	ENSG00000164690
ENSGT00390000001118.C.d.a.b	ENSG00000107518
ENSGT00390000001118.C.d.b.b	ENSG00000088812
ENSGT00390000001134.a.a	ENSG00000126733
ENSGT00390000001134.a.b	ENSG00000165659
ENSGT00390000001138.a	ENSG00000123352
ENSGT00390000001138.b	ENSG00000196141
ENSGT00390000001177.b.a	ENSG00000187772
ENSGT00390000001177.b.b	ENSG00000131914
ENSGT00390000001182.a.a.a	ENSG00000185122
ENSGT00390000001182.a.a.b	ENSG00000102878
ENSGT00390000001182.a.b	ENSG00000025156
ENSGT00390000001183.a	ENSG00000107443
ENSGT00390000001183.b	ENSG00000135083
ENSGT00390000001189.a	ENSG00000132744
ENSGT00390000001189.b	ENSG00000108381
ENSGT00390000001191.a	ENSG00000126267
ENSGT00390000001191.b	ENSG00000160471
ENSGT00390000001233.a	ENSG00000122873
ENSGT00390000001233.b	ENSG00000145354
ENSGT00390000001280.A	ENSG00000157734
ENSGT00390000001280.B	ENSG00000064652
ENSGT00390000001289.a	ENSG00000110711
ENSGT00390000001289.b	ENSG00000129221
ENSGT00390000001390.A	ENSG00000176845
ENSGT00390000001390.B	ENSG00000103260
ENSGT00390000001416.c	ENSG00000111725
ENSGT00390000001416.d	ENSG00000131791
ENSGT00390000001446.a.a	ENSG00000108509
ENSGT00390000001446.a.b	ENSG00000171735
ENSGT00390000001466.B	ENSG00000112787
ENSGT00390000001466.C	ENSG00000156860
ENSGT00390000001475.a	ENSG00000167193
ENSGT00390000001475.b	ENSG00000099942
ENSGT00390000001482.a	ENSG00000164440
ENSGT00390000001482.b.a	ENSG00000084652
ENSGT00390000001482.b.b	ENSG00000086712
ENSGT00390000001507.a	ENSG00000141098
ENSGT00390000001507.b	ENSG00000145990
ENSGT00390000001517.c	ENSG00000100836 ENSG00000258643
ENSGT00390000001517.d	ENSG00000205022
ENSGT00390000001574.a	ENSG00000136297
ENSGT00390000001574.b	ENSG00000108960
ENSGT00390000001586.a.a.a	ENSG00000076770
ENSGT00390000001586.a.a.b	ENSG00000152601
ENSGT00390000001586.a.b	ENSG00000139793
ENSGT00390000001619.c	ENSG00000163975
ENSGT00390000001619.d	ENSG00000091513 ENSG00000012223
ENSGT00390000001630.A.a.a	ENSG00000164023
ENSGT00390000001630.A.a.b	ENSG00000198964
ENSGT00390000001652.A	ENSG00000188001
ENSGT00390000001652.B	ENSG00000158109
ENSGT00390000001681.a.a	ENSG00000101082
ENSGT00390000001681.a.b	ENSG00000155926
ENSGT00390000001681.b
ENSGT00390000001762.A	ENSG00000163539
ENSGT00390000001762.B	ENSG00000074054
ENSGT00390000001768.A.a	ENSG00000163377
ENSGT00390000001768.A.b.a.a	ENSG00000198673
ENSGT00390000001768.A.b.a.b	ENSG00000219438
ENSGT00390000001844.A	ENSG00000204381
ENSGT00390000001844.B	ENSG00000154645
ENSGT00390000001874.C.a	ENSG00000104419
ENSGT00390000001874.C.b.a.a	ENSG00000103034
ENSGT00390000001874.C.b.a.b	ENSG00000165795
ENSGT00390000001874.C.b.b	ENSG00000101079
ENSGT00390000001912.e	ENSG00000100889
ENSGT00390000001912.f	ENSG00000124253
ENSGT00390000001913.a	ENSG00000173559
ENSGT00390000001913.b	ENSG00000139579
ENSGT00390000001920.c.a.a.a.a	ENSG00000136816
ENSGT00390000001920.c.a.a.a.b	ENSG00000136827
ENSGT00390000001920.c.a.a.b
ENSGT00390000001920.c.a.b	ENSG00000186283
ENSGT00390000001920.c.b	ENSG00000160404
ENSGT00390000001920.d	ENSG00000198113
ENSGT00390000001927.a	ENSG00000104805
ENSGT00390000001927.b	ENSG00000070081
ENSGT00390000001936.a	ENSG00000135766
ENSGT00390000001936.b.a	ENSG00000171570
ENSGT00390000001936.b.b	ENSG00000129521
ENSGT00390000001969.a	ENSG00000081019
ENSGT00390000001969.b	ENSG00000187257
ENSGT00390000002026.a.a	ENSG00000144040
ENSGT00390000002026.a.b	ENSG00000183605
ENSGT00390000002026.b.a.c	ENSG00000164466
ENSGT00390000002026.b.a.d	ENSG00000107819
ENSGT00390000002033.a	ENSG00000040933
ENSGT00390000002033.b	ENSG00000109452
ENSGT00390000002049.a	ENSG00000117362
ENSGT00390000002049.b	ENSG00000138613
ENSGT00390000002101.a	ENSG00000205269
ENSGT00390000002101.b	ENSG00000166822 ENSG00000261717
ENSGT00390000002103.a	ENSG00000167397 ENSG00000255439
ENSGT00390000002103.b	ENSG00000196715
ENSGT00390000002143.a	ENSG00000084710
ENSGT00390000002143.b	ENSG00000132294
ENSGT00390000002149.a.a.a.a	ENSG00000143374
ENSGT00390000002149.a.b.a	ENSG00000185418
ENSGT00390000002149.a.b.b	ENSG00000113407
ENSGT00390000002170.c	ENSG00000187049
ENSGT00390000002170.d	ENSG00000177042
ENSGT00390000002172.a.a	ENSG00000106635
ENSGT00390000002172.a.b	ENSG00000099385
ENSGT00390000002172.b	ENSG00000110987
ENSGT00390000002174.a	ENSG00000166881
ENSGT00390000002174.b	ENSG00000189362
ENSGT00390000002200.b.a	ENSG00000159720
ENSGT00390000002200.b.b	ENSG00000147614
ENSGT00390000002205.a.a	ENSG00000132139
ENSGT00390000002205.a.b	ENSG00000185340
ENSGT00390000002205.b.a	ENSG00000148935
ENSGT00390000002205.b.b	ENSG00000139354
ENSGT00390000002232.a.a.c	ENSG00000198246
ENSGT00390000002232.a.a.d.a.a	ENSG00000112759
ENSGT00390000002232.a.a.d.b	ENSG00000174669
ENSGT00390000002308.a	ENSG00000112183
ENSGT00390000002308.b	ENSG00000132819
ENSGT00390000002371.a	ENSG00000187595
ENSGT00390000002371.b.a.a	ENSG00000144331
ENSGT00390000002371.b.a.b	ENSG00000161642
ENSGT00390000002371.b.b	ENSG00000151789
ENSGT00390000002383.e.a	ENSG00000158158
ENSGT00390000002383.e.b.a	ENSG00000148842
ENSGT00390000002383.e.b.b.a	ENSG00000119946
ENSGT00390000002383.e.b.b.b	ENSG00000168763
ENSGT00390000002407.A.a.a	ENSG00000131143
ENSGT00390000002407.A.a.b	ENSG00000131055
ENSGT00390000002422.a	ENSG00000113356
ENSGT00390000002422.b	ENSG00000121851
ENSGT00390000002533.c	ENSG00000130653
ENSGT00390000002533.d	ENSG00000032444
ENSGT00390000002563.a	ENSG00000112276
ENSGT00390000002563.b.a	ENSG00000132429
ENSGT00390000002563.b.b	ENSG00000121577
ENSGT00390000002564.a	ENSG00000164967
ENSGT00390000002564.b	ENSG00000178718
ENSGT00390000002634.c	ENSG00000105612
ENSGT00390000002634.d	ENSG00000137976
ENSGT00390000002637.a	ENSG00000132613
ENSGT00390000002637.b	ENSG00000170873
ENSGT00390000002740.c.a.a	ENSG00000165995
ENSGT00390000002740.c.a.b	ENSG00000067191
ENSGT00390000002740.c.b.a	ENSG00000182389
ENSGT00390000002740.c.b.b	ENSG00000167535
ENSGT00390000002746.d.a.a	ENSG00000130598
ENSGT00390000002746.d.a.b	ENSG00000129991
ENSGT00390000002746.d.b	ENSG00000159173
ENSGT00390000002812.A	ENSG00000188385
ENSGT00390000002812.B	ENSG00000176049
ENSGT00390000002812.C	ENSG00000152969
ENSGT00390000002825.a	ENSG00000072210 ENSG00000108602
ENSGT00390000002825.b	ENSG00000132746
ENSGT00390000002866.a.a	ENSG00000103549
ENSGT00390000002866.a.b	ENSG00000155827
ENSGT00390000002884.c.a.a	ENSG00000188313 ENSG00000163746
ENSGT00390000002884.c.a.b.a	ENSG00000231213
ENSGT00390000002884.c.a.b.b	ENSG00000114698
ENSGT00390000002884.c.b	ENSG00000187838
ENSGT00390000002918.a.a	ENSG00000140650
ENSGT00390000002918.a.b	ENSG00000100417
ENSGT00390000002997.c.a	ENSG00000167995
ENSGT00390000002997.c.b.a	ENSG00000039987
ENSGT00390000002997.c.b.b	ENSG00000142959
ENSGT00390000002997.d	ENSG00000127325
ENSGT00390000003058.a.a	ENSG00000134278
ENSGT00390000003058.a.b	ENSG00000204991
ENSGT00390000003058.b
ENSGT00390000003107.a	ENSG00000115828
ENSGT00390000003107.b	ENSG00000011478
ENSGT00390000003114.e	ENSG00000152642
ENSGT00390000003114.f	ENSG00000167588
ENSGT00390000003132.a.a	ENSG00000115993
ENSGT00390000003132.a.b	ENSG00000182606
ENSGT00390000003132.b	ENSG00000173805
ENSGT00390000003140.a.a	ENSG00000148219
ENSGT00390000003140.a.b	ENSG00000152092
ENSGT00390000003175.a	ENSG00000075826
ENSGT00390000003175.b	ENSG00000138674
ENSGT00390000003212.a	ENSG00000087338
ENSGT00390000003212.b	ENSG00000138152
ENSGT00390000003281.a	ENSG00000175115
ENSGT00390000003281.b	ENSG00000179364
ENSGT00390000003308.a	ENSG00000158882
ENSGT00390000003308.b	ENSG00000130204
ENSGT00390000003347.a	ENSG00000198369
ENSGT00390000003347.b.a	ENSG00000166068
ENSGT00390000003347.b.b	ENSG00000188766
ENSGT00390000003367.a.a	ENSG00000136653
ENSGT00390000003367.a.b	ENSG00000153179
ENSGT00390000003367.b	ENSG00000068028
ENSGT00390000003420.c.a	ENSG00000137960
ENSGT00390000003420.c.b	ENSG00000123159
ENSGT00390000003420.d	ENSG00000179855
ENSGT00390000003453.a	ENSG00000137073
ENSGT00390000003453.b	ENSG00000143569
ENSGT00390000003459.A.a	ENSG00000104427
ENSGT00390000003459.A.b	ENSG00000118491
ENSGT00390000003488.a.a	ENSG00000183578
ENSGT00390000003488.a.b	ENSG00000163154
ENSGT00390000003488.b.a	ENSG00000185361
ENSGT00390000003488.b.b	ENSG00000145779
ENSGT00390000003531.a.a	ENSG00000205476
ENSGT00390000003531.a.b.a	ENSG00000055813
ENSGT00390000003531.a.b.b	ENSG00000175602
ENSGT00390000003535.a	ENSG00000168939
ENSGT00390000003535.b.a.a	ENSG00000164056
ENSGT00390000003535.b.a.b	ENSG00000187678
ENSGT00390000003535.b.b	ENSG00000136158
ENSGT00390000003601.a	ENSG00000109220
ENSGT00390000003601.b	ENSG00000204116
ENSGT00390000003608.a.a.a	ENSG00000198729
ENSGT00390000003608.a.a.b	ENSG00000173457
ENSGT00390000003608.a.b	ENSG00000166143
ENSGT00390000003608.b	ENSG00000167641
ENSGT00390000003626.b.c	ENSG00000168710
ENSGT00390000003626.b.d	ENSG00000158467
ENSGT00390000003646.a.a	ENSG00000131037
ENSGT00390000003646.a.b.a	ENSG00000151491
ENSGT00390000003646.a.b.b	ENSG00000177106
ENSGT00390000003646.b	ENSG00000198758
ENSGT00390000003680.a	ENSG00000165782
ENSGT00390000003680.b	ENSG00000155099
ENSGT00390000003691.a.a.a.a	ENSG00000104435
ENSGT00390000003691.a.a.a.b	ENSG00000197457
ENSGT00390000003691.a.a.b	ENSG00000015592
ENSGT00390000003691.a.b	ENSG00000117632
ENSGT00390000003706.a.a
ENSGT00390000003706.a.b
ENSGT00390000003706.b	ENSG00000248354 ENSG00000160221
ENSGT00390000003719.a	ENSG00000116251
ENSGT00390000003719.b	ENSG00000163584
ENSGT00390000003721.a	ENSG00000058262
ENSGT00390000003721.b	ENSG00000065665
ENSGT00390000003738.a.a	ENSG00000163577
ENSGT00390000003738.a.b	ENSG00000253626 ENSG00000132507
ENSGT00390000003756.a.a	ENSG00000138443
ENSGT00390000003756.a.b	ENSG00000136754
ENSGT00390000003756.b	ENSG00000108798
ENSGT00390000003772.e.a	ENSG00000158125
ENSGT00390000003772.e.b.c.a
ENSGT00390000003772.e.b.c.b	ENSG00000138356
ENSGT00390000003774.c	ENSG00000101276
ENSGT00390000003774.d	ENSG00000185803 ENSG00000132517
ENSGT00390000003851.B.c	ENSG00000165646
ENSGT00390000003851.B.d	ENSG00000036565
ENSGT00390000003855.a	ENSG00000143942
ENSGT00390000003855.b	ENSG00000128965
ENSGT00390000003865.a.a.a.a	ENSG00000132879 ENSG00000116663
ENSGT00390000003865.a.a.a.b	ENSG00000116661
ENSGT00390000003865.a.b	ENSG00000161243
ENSGT00390000003865.b	ENSG00000188505
ENSGT00390000003866.a.a
ENSGT00390000003866.a.b	ENSG00000184986
ENSGT00390000003880.a	ENSG00000054116
ENSGT00390000003880.b	ENSG00000173626
ENSGT00390000003908.a	ENSG00000121653
ENSGT00390000003908.b	ENSG00000008735
ENSGT00390000003913.a	ENSG00000179796
ENSGT00390000003913.b.b	ENSG00000204913
ENSGT00390000003926.a	ENSG00000165775
ENSGT00390000003926.b	ENSG00000069509
ENSGT00390000003950.a.a.a	ENSG00000101986
ENSGT00390000003950.a.a.b	ENSG00000173208
ENSGT00390000003998.a.a	ENSG00000169129
ENSGT00390000003998.a.b	ENSG00000157510
ENSGT00390000003998.b	ENSG00000196526
ENSGT00390000004010.c.a.a	ENSG00000136240
ENSGT00390000004010.c.a.b	ENSG00000105438
ENSGT00390000004010.c.b	ENSG00000100196
ENSGT00390000004097.a	ENSG00000167491
ENSGT00390000004097.b	ENSG00000143614
ENSGT00390000004114.c.a	ENSG00000151746
ENSGT00390000004114.c.b	ENSG00000185963
ENSGT00390000004140.a	ENSG00000073050
ENSGT00390000004140.b	ENSG00000254469
ENSGT00390000004174.a	ENSG00000257103
ENSGT00390000004174.b	ENSG00000149657
ENSGT00390000004215.a	ENSG00000101266
ENSGT00390000004215.b	ENSG00000070770
ENSGT00390000004263.a	ENSG00000155097
ENSGT00390000004263.b	ENSG00000143882
ENSGT00390000004311.a.a	ENSG00000056586
ENSGT00390000004311.a.b	ENSG00000135870
ENSGT00390000004323.a	ENSG00000133028
ENSGT00390000004323.b	ENSG00000130489
ENSGT00390000004360.c.a	ENSG00000135932
ENSGT00390000004360.c.b	ENSG00000102547
ENSGT00390000004400.a	ENSG00000007001
ENSGT00390000004400.b	ENSG00000183696
ENSGT00390000004402.b.a.a.a	ENSG00000068323
ENSGT00390000004402.b.a.a.b	ENSG00000187098
ENSGT00390000004402.b.a.b	ENSG00000112561
ENSGT00390000004402.b.b	ENSG00000105967
ENSGT00390000004405.c	ENSG00000111481
ENSGT00390000004405.d	ENSG00000005243
ENSGT00390000004417.a	ENSG00000164542
ENSGT00390000004417.b	ENSG00000196123
ENSGT00390000004420.c.a.a	ENSG00000204138
ENSGT00390000004420.c.a.b	ENSG00000112419
ENSGT00390000004420.c.b.a
ENSGT00390000004420.c.b.b	ENSG00000087495
ENSGT00390000004428.a	ENSG00000171928 ENSG00000175106 ENSG00000259024
ENSGT00390000004428.b	ENSG00000166676
ENSGT00390000004496.a	ENSG00000156026
ENSGT00390000004496.b	ENSG00000005059
ENSGT00390000004498.a	ENSG00000105698
ENSGT00390000004498.b	ENSG00000158773
ENSGT00390000004527.a	ENSG00000147883 ENSG00000147889
ENSGT00390000004527.b.a	ENSG00000129355
ENSGT00390000004527.b.b	ENSG00000123080
ENSGT00390000004555.c.a.a.a	ENSG00000157150
ENSGT00390000004555.c.a.a.b	ENSG00000035862
ENSGT00390000004555.c.a.b	ENSG00000100234
ENSGT00390000004555.c.b	ENSG00000102265
ENSGT00390000004600.c	ENSG00000102595
ENSGT00390000004600.d	ENSG00000136731
ENSGT00390000004653.b.d.a.a	ENSG00000167815
ENSGT00390000004653.b.d.a.b	ENSG00000117450
ENSGT00390000004660.a.a
ENSGT00390000004660.a.b.a	ENSG00000112697
ENSGT00390000004660.a.b.b	ENSG00000182107
ENSGT00390000004721.a.a	ENSG00000206159 ENSG00000056998
ENSGT00390000004721.a.b	ENSG00000163754
ENSGT00390000004757.a
ENSGT00390000004757.b	ENSG00000184203
ENSGT00390000004841.A	ENSG00000181350
ENSGT00390000004841.B	ENSG00000178026
ENSGT00390000004914.a.a	ENSG00000087253
ENSGT00390000004914.a.b	ENSG00000153395
ENSGT00390000004914.b	ENSG00000176454
ENSGT00390000004915.a	ENSG00000156804
ENSGT00390000004915.b	ENSG00000147364
ENSGT00390000004941.f.a.b.a.a	ENSG00000110719
ENSGT00390000004941.f.a.b.a.b	ENSG00000185344
ENSGT00390000004941.f.a.b.b	ENSG00000105929
ENSGT00390000004941.f.b	ENSG00000033627
ENSGT00390000005004.a.a	ENSG00000121390
ENSGT00390000005004.a.b	ENSG00000147140
ENSGT00390000005004.b	ENSG00000116560
ENSGT00390000005006.c.a	ENSG00000101421
ENSGT00390000005006.c.b	ENSG00000164695
ENSGT00390000005006.d	ENSG00000254505
ENSGT00390000005023.a.a	ENSG00000178053
ENSGT00390000005023.a.b	ENSG00000089693
ENSGT00390000005032.c.a	ENSG00000157765
ENSGT00390000005032.c.b	ENSG00000131183
ENSGT00390000005089.a.a	ENSG00000119669
ENSGT00390000005089.a.b	ENSG00000168264
ENSGT00390000005089.b.b	ENSG00000170604
ENSGT00390000005107.A	ENSG00000155269
ENSGT00390000005107.B	ENSG00000154478
ENSGT00390000005162.a.a	ENSG00000136156
ENSGT00390000005162.a.b	ENSG00000078596
ENSGT00390000005162.b	ENSG00000135916
ENSGT00390000005171.a	ENSG00000145431
ENSGT00390000005171.b	ENSG00000170962
ENSGT00390000005180.a	ENSG00000110172
ENSGT00390000005180.b	ENSG00000147166
ENSGT00390000005197.a	ENSG00000168214
ENSGT00390000005197.b	ENSG00000124232
ENSGT00390000005206.a.a.a	ENSG00000136854
ENSGT00390000005206.a.a.b	ENSG00000076944
ENSGT00390000005206.a.b	ENSG00000116266
ENSGT00390000005233.a	ENSG00000146070
ENSGT00390000005233.b	ENSG00000158006
ENSGT00390000005240.a	ENSG00000151005 ENSG00000007350
ENSGT00390000005240.b	ENSG00000163931
ENSGT00390000005255.a.a	ENSG00000124171
ENSGT00390000005255.a.b	ENSG00000178184
ENSGT00390000005255.b	ENSG00000102981
ENSGT00390000005268.a.a.a.a	ENSG00000160305
ENSGT00390000005268.a.a.a.b	ENSG00000066084
ENSGT00390000005268.a.b.b	ENSG00000151240
ENSGT00390000005295.A.a.a	ENSG00000100344 ENSG00000100341
ENSGT00390000005295.A.a.b	ENSG00000177666
ENSGT00390000005295.A.b	ENSG00000180316
ENSGT00390000005318.a.a	ENSG00000205639
ENSGT00390000005318.a.b	ENSG00000168389
ENSGT00390000005321.c	ENSG00000222019
ENSGT00390000005321.d	ENSG00000118271
ENSGT00390000005436.c	ENSG00000149182
ENSGT00390000005436.d	ENSG00000242247
ENSGT00390000005512.a	ENSG00000133789
ENSGT00390000005512.b	ENSG00000023892
ENSGT00390000005529.a	ENSG00000205593
ENSGT00390000005529.b	ENSG00000174839
ENSGT00390000005530.a	ENSG00000163596
ENSGT00390000005530.b	ENSG00000003147
ENSGT00390000005589.a	ENSG00000109519
ENSGT00390000005589.b	ENSG00000164284
ENSGT00390000005639.a	ENSG00000198728
ENSGT00390000005639.b	ENSG00000169744
ENSGT00390000005655.a.a	ENSG00000121104
ENSGT00390000005655.a.b	ENSG00000106415
ENSGT00390000005655.b	ENSG00000138439
ENSGT00390000005672.a	ENSG00000108823
ENSGT00390000005672.b	ENSG00000127990
ENSGT00390000005691.a.a	ENSG00000102024
ENSGT00390000005691.a.b	ENSG00000120756
ENSGT00390000005691.b	ENSG00000136167
ENSGT00390000005720.a.a.a.a.a.b	ENSG00000175518
ENSGT00390000005720.a.a.a.a.b	ENSG00000175520
ENSGT00390000005720.a.a.a.b	ENSG00000135018 ENSG00000188021
ENSGT00390000005720.a.b	ENSG00000160803
ENSGT00390000005726.D.a.c	ENSG00000141314
ENSGT00390000005726.D.a.d	ENSG00000103269
ENSGT00390000005739.a	ENSG00000144036
ENSGT00390000005739.b	ENSG00000138190
ENSGT00390000005767.a	ENSG00000151164
ENSGT00390000005767.b	ENSG00000172613
ENSGT00390000005787.c.a.a.a	ENSG00000140519
ENSGT00390000005787.c.a.a.b	ENSG00000132677
ENSGT00390000005787.c.a.b	ENSG00000112077
ENSGT00390000005787.c.b
ENSGT00390000005787.d	ENSG00000187010 ENSG00000188672
ENSGT00390000005826.a	ENSG00000105402
ENSGT00390000005826.b	ENSG00000125814
ENSGT00390000005839.c	ENSG00000108947
ENSGT00390000005839.d.a	ENSG00000125266
ENSGT00390000005839.d.b	ENSG00000090776
ENSGT00390000005844.a	ENSG00000169594
ENSGT00390000005844.b	ENSG00000173068
ENSGT00390000005869.a	ENSG00000152022
ENSGT00390000005869.b	ENSG00000145721
ENSGT00390000005914.a	ENSG00000175874
ENSGT00390000005914.b	ENSG00000143162
ENSGT00390000005939.a	ENSG00000124788
ENSGT00390000005939.b	ENSG00000224470
ENSGT00390000005976.c.a	ENSG00000182557
ENSGT00390000005976.c.b	ENSG00000183018
ENSGT00390000005976.d	ENSG00000169682
ENSGT00390000005979.a	ENSG00000123607
ENSGT00390000005979.b	ENSG00000168026
ENSGT00390000005989.a	ENSG00000113739
ENSGT00390000005989.b	ENSG00000159167
ENSGT00390000005995.a.a	ENSG00000175866
ENSGT00390000005995.a.b	ENSG00000006453
ENSGT00390000005995.b	ENSG00000128298
ENSGT00390000006009.a.a.a
ENSGT00390000006009.a.a.b
ENSGT00390000006009.a.b	ENSG00000183691
ENSGT00390000006017.a	ENSG00000110675
ENSGT00390000006017.b	ENSG00000179387
ENSGT00390000006030.c	ENSG00000169902
ENSGT00390000006030.d	ENSG00000128294
ENSGT00390000006046.a.a	ENSG00000267303 ENSG00000161847
ENSGT00390000006046.a.b	ENSG00000162437
ENSGT00390000006096.a	ENSG00000112972
ENSGT00390000006096.b	ENSG00000134240
ENSGT00390000006193.a.a	ENSG00000135469
ENSGT00390000006193.a.b	ENSG00000115520
ENSGT00390000006205.a	ENSG00000008869
ENSGT00390000006205.b	ENSG00000129493
ENSGT00390000006208.a	ENSG00000198750 ENSG00000183086 ENSG00000160844
ENSGT00390000006208.b	ENSG00000239282
ENSGT00390000006210.b.a	ENSG00000154518
ENSGT00390000006210.b.b.a.a	ENSG00000135390
ENSGT00390000006210.b.b.a.b	ENSG00000159199
ENSGT00390000006213.a.a	ENSG00000147604
ENSGT00390000006213.a.b	ENSG00000146223
ENSGT00390000006233.a.a.a	ENSG00000111348
ENSGT00390000006233.a.a.b	ENSG00000141522
ENSGT00390000006233.a.b	ENSG00000242173
ENSGT00390000006245.A.a	ENSG00000198624
ENSGT00390000006245.A.b	ENSG00000129422
ENSGT00390000006245.B	ENSG00000132938
ENSGT00390000006283.a	ENSG00000145741
ENSGT00390000006283.b	ENSG00000134717
ENSGT00390000006285.a	ENSG00000142687
ENSGT00390000006285.b	ENSG00000137261
ENSGT00390000006311.a.a.b	ENSG00000221914
ENSGT00390000006311.a.b.a	ENSG00000156475
ENSGT00390000006311.a.b.b	ENSG00000074211
ENSGT00390000006311.b	ENSG00000175470
ENSGT00390000006330.c	ENSG00000138386
ENSGT00390000006330.d	ENSG00000166886
ENSGT00390000006367.C.d.a	ENSG00000064763
ENSGT00390000006367.C.d.b	ENSG00000197601
ENSGT00390000006393.B.a.a.a	ENSG00000104892
ENSGT00390000006393.B.a.a.b	ENSG00000256500 ENSG00000126214
ENSGT00390000006393.B.a.b.a	ENSG00000137171
ENSGT00390000006393.B.a.b.b	ENSG00000174996
ENSGT00390000006429.a	ENSG00000100591
ENSGT00390000006429.b	ENSG00000173209
ENSGT00390000006451.c	ENSG00000129292
ENSGT00390000006451.d	ENSG00000025293
ENSGT00390000006452.b.a	ENSG00000154511
ENSGT00390000006452.b.b	ENSG00000165716
ENSGT00390000006476.a	ENSG00000177938
ENSGT00390000006476.b.a	ENSG00000198898
ENSGT00390000006476.b.b	ENSG00000116489
ENSGT00390000006495.a	ENSG00000197885
ENSGT00390000006495.b	ENSG00000168256
ENSGT00390000006503.a	ENSG00000104660
ENSGT00390000006503.b	ENSG00000213625
ENSGT00390000006526.c	ENSG00000110911
ENSGT00390000006526.d	ENSG00000018280
ENSGT00390000006543.a	ENSG00000100558
ENSGT00390000006543.b	ENSG00000115956
ENSGT00390000006586.c.a	ENSG00000170266
ENSGT00390000006586.c.b	ENSG00000163521
ENSGT00390000006613.a.b.a	ENSG00000180269
ENSGT00390000006613.a.b.b	ENSG00000257008
ENSGT00390000006625.a	ENSG00000100997
ENSGT00390000006625.b	ENSG00000131969
ENSGT00390000006626.a	ENSG00000182632 ENSG00000163249
ENSGT00390000006626.b	ENSG00000108100
ENSGT00390000006633.a	ENSG00000164105
ENSGT00390000006633.b	ENSG00000164576
ENSGT00390000006658.a	ENSG00000140961
ENSGT00390000006658.b	ENSG00000164823
ENSGT00390000006665.a	ENSG00000103111
ENSGT00390000006665.b	ENSG00000164077
ENSGT00390000006718.a.b	ENSG00000092199 ENSG00000179172
ENSGT00390000006718.b.a.a	ENSG00000184672
ENSGT00390000006718.b.a.b	ENSG00000125970
ENSGT00390000006718.b.b
ENSGT00390000006738.a	ENSG00000131148
ENSGT00390000006738.b	ENSG00000100908
ENSGT00390000006777.a	ENSG00000124827
ENSGT00390000006777.b	ENSG00000137270
ENSGT00390000006788.a	ENSG00000120658
ENSGT00390000006788.b	ENSG00000165675
ENSGT00390000006790.a	ENSG00000186222
ENSGT00390000006790.b	ENSG00000124243
ENSGT00390000006816.a	ENSG00000165886
ENSGT00390000006816.b	ENSG00000168246
ENSGT00390000006874.a.a	ENSG00000172840
ENSGT00390000006874.a.b	ENSG00000164951
ENSGT00390000006915.a.a	ENSG00000046653
ENSGT00390000006915.a.b	ENSG00000123560
ENSGT00390000006915.b	ENSG00000150625
ENSGT00390000006916.a	ENSG00000100934
ENSGT00390000006916.b	ENSG00000101310
ENSGT00390000006947.e	ENSG00000101558
ENSGT00390000006947.f	ENSG00000124164
ENSGT00390000006964.a	ENSG00000111328
ENSGT00390000006964.b	ENSG00000167797
ENSGT00390000006979.a	ENSG00000167770
ENSGT00390000006979.b	ENSG00000089723
ENSGT00390000006985.A	ENSG00000204442
ENSGT00390000006985.B	ENSG00000130054
ENSGT00390000007000.a.a	ENSG00000155011
ENSGT00390000007000.a.b	ENSG00000107984
ENSGT00390000007000.b	ENSG00000104371
ENSGT00390000007040.b.a.a	ENSG00000223551 ENSG00000205542 ENSG00000154620
ENSGT00390000007040.b.a.b	ENSG00000158427 ENSG00000158164
ENSGT00390000007046.c	ENSG00000077312
ENSGT00390000007046.d	ENSG00000125870
ENSGT00390000007101.c	ENSG00000180089
ENSGT00390000007101.d	ENSG00000151117
ENSGT00390000007153.a	ENSG00000113384
ENSGT00390000007153.b	ENSG00000143457
ENSGT00390000007160.a	ENSG00000145050
ENSGT00390000007160.b	ENSG00000185267
ENSGT00390000007221.a	ENSG00000166228
ENSGT00390000007221.b	ENSG00000132570
ENSGT00390000007224.a	ENSG00000156253
ENSGT00390000007224.b	ENSG00000013392
ENSGT00390000007227.a	ENSG00000163382
ENSGT00390000007227.b	ENSG00000250067
ENSGT00390000007239.a	ENSG00000169375
ENSGT00390000007239.b	ENSG00000127511
ENSGT00390000007252.a	ENSG00000155875
ENSGT00390000007252.b	ENSG00000188659
ENSGT00390000007434.a	ENSG00000142188
ENSGT00390000007434.b	ENSG00000183726
ENSGT00390000007484.A.a	ENSG00000177706
ENSGT00390000007484.A.b	ENSG00000108950
ENSGT00390000007578.b.a.b.a.a	ENSG00000198431
ENSGT00390000007578.b.a.b.a.b	ENSG00000197763
ENSGT00390000007630.B.a	ENSG00000152527
ENSGT00390000007630.B.b	ENSG00000054690
ENSGT00390000007639.A	ENSG00000182242 ENSG00000102080 ENSG00000185254
ENSGT00390000007639.B.a.a	ENSG00000133069
ENSGT00390000007639.B.a.b	ENSG00000057704
ENSGT00390000007639.B.b	ENSG00000172765
ENSGT00390000007640.a	ENSG00000105894
ENSGT00390000007640.b	ENSG00000110492
ENSGT00390000007676.a	ENSG00000164134
ENSGT00390000007676.b	ENSG00000172766
ENSGT00390000007680.A	ENSG00000174516
ENSGT00390000007680.B.a	ENSG00000139946
ENSGT00390000007680.B.b	ENSG00000197329
ENSGT00390000007681.c	ENSG00000066382
ENSGT00390000007681.d	ENSG00000186732
ENSGT00390000007686.a	ENSG00000140153
ENSGT00390000007686.b	ENSG00000185800
ENSGT00390000007725.a.a	ENSG00000185652
ENSGT00390000007725.a.b	ENSG00000134259
ENSGT00390000007725.b.a	ENSG00000167744
ENSGT00390000007725.b.b	ENSG00000176697
ENSGT00390000007741.a	ENSG00000144362
ENSGT00390000007741.b	ENSG00000173868
ENSGT00390000007753.a	ENSG00000086619
ENSGT00390000007753.b	ENSG00000197930
ENSGT00390000007786.a	ENSG00000108878
ENSGT00390000007786.b	ENSG00000130433
ENSGT00390000007809.a	ENSG00000139636
ENSGT00390000007809.b	ENSG00000105983
ENSGT00390000007848.a
ENSGT00390000007848.b	ENSG00000188735
ENSGT00390000007885.b.a	ENSG00000082269
ENSGT00390000007885.b.b	ENSG00000147724
ENSGT00390000007905.c	ENSG00000135334
ENSGT00390000007905.d	ENSG00000174574
ENSGT00390000007975.a	ENSG00000148925
ENSGT00390000007975.b	ENSG00000112078
ENSGT00390000008002.A	ENSG00000184497
ENSGT00390000008002.B	ENSG00000125355
ENSGT00390000008041.a.a	ENSG00000141449
ENSGT00390000008041.a.b	ENSG00000196208
ENSGT00390000008042.a.a.a	ENSG00000115107
ENSGT00390000008042.a.a.b	ENSG00000157214
ENSGT00390000008042.a.b	ENSG00000105889 ENSG00000164647
ENSGT00390000008042.b	ENSG00000127954
ENSGT00390000008045.e	ENSG00000116260
ENSGT00390000008045.f	ENSG00000165661
ENSGT00390000008078.b.a	ENSG00000112218
ENSGT00390000008078.b.b	ENSG00000135973
ENSGT00390000008096.a	ENSG00000119042
ENSGT00390000008096.b	ENSG00000182568
ENSGT00390000008107.c	ENSG00000213614
ENSGT00390000008107.d	ENSG00000049860
ENSGT00390000008152.a.a	ENSG00000138615
ENSGT00390000008152.a.b	ENSG00000160161
ENSGT00390000008161.a.a	ENSG00000130590
ENSGT00390000008161.a.b	ENSG00000177570
ENSGT00390000008161.b
ENSGT00390000008190.a	ENSG00000116337
ENSGT00390000008190.b.a.a	ENSG00000116748
ENSGT00390000008190.b.a.b	ENSG00000133805
ENSGT00390000008279.a	ENSG00000116209
ENSGT00390000008279.b	ENSG00000105696
ENSGT00390000008295.a.a	ENSG00000144635
ENSGT00390000008295.a.b	ENSG00000135720
ENSGT00390000008296.a
ENSGT00390000008296.b	ENSG00000147854
ENSGT00390000008320.a.a	ENSG00000173264
ENSGT00390000008320.a.b	ENSG00000077585
ENSGT00390000008320.b	ENSG00000180998
ENSGT00390000008335.a	ENSG00000171320
ENSGT00390000008335.b	ENSG00000141446
ENSGT00390000008341.B	ENSG00000119772
ENSGT00390000008341.C	ENSG00000088305
ENSGT00390000008356.a.a.a	ENSG00000075651
ENSGT00390000008356.a.b	ENSG00000129219
ENSGT00390000008364.b.a.a	ENSG00000090238
ENSGT00390000008364.b.a.b	ENSG00000166793
ENSGT00390000008364.b.b.a	ENSG00000175155
ENSGT00390000008364.b.b.b	ENSG00000100027
ENSGT00390000008371.a	ENSG00000148335
ENSGT00390000008371.b	ENSG00000203740
ENSGT00390000008488.c.a	ENSG00000182175
ENSGT00390000008488.c.b	ENSG00000168509
ENSGT00390000008488.d	ENSG00000174136
ENSGT00390000008565.a	ENSG00000148343
ENSGT00390000008565.b	ENSG00000180488
ENSGT00390000008571.A.c	ENSG00000198797
ENSGT00390000008571.A.d	ENSG00000162670
ENSGT00390000008571.B	ENSG00000078725
ENSGT00390000008631.a	ENSG00000144746
ENSGT00390000008631.b	ENSG00000243279 ENSG00000250232
ENSGT00390000008649.a	ENSG00000125734
ENSGT00390000008649.b	ENSG00000148358
ENSGT00390000008655.a.a.a	ENSG00000118260
ENSGT00390000008655.a.a.b	ENSG00000123268
ENSGT00390000008655.a.b.b	ENSG00000095794
ENSGT00390000008670.a.a.a	ENSG00000074219
ENSGT00390000008670.a.a.b	ENSG00000187079
ENSGT00390000008670.a.b	ENSG00000007866
ENSGT00390000008670.b	ENSG00000197905
ENSGT00390000008686.a	ENSG00000115806
ENSGT00390000008686.b.a	ENSG00000114745
ENSGT00390000008704.c	ENSG00000163295 ENSG00000163286 ENSG00000163283
ENSGT00390000008704.d	ENSG00000162551
ENSGT00390000008726.e.a	ENSG00000169692
ENSGT00390000008726.e.b	ENSG00000204310
ENSGT00390000008727.a	ENSG00000151812
ENSGT00390000008727.b	ENSG00000183780
ENSGT00390000008748.a	ENSG00000168916
ENSGT00390000008748.b	ENSG00000259220 ENSG00000180357
ENSGT00390000008751.a	ENSG00000198951
ENSGT00390000008751.b	ENSG00000102393
ENSGT00390000008787.a	ENSG00000155629
ENSGT00390000008787.b	ENSG00000153064
ENSGT00390000008798.a	ENSG00000138308
ENSGT00390000008798.b	ENSG00000123739
ENSGT00390000008805.a.a
ENSGT00390000008805.a.b	ENSG00000073921
ENSGT00390000008805.b	ENSG00000065609
ENSGT00390000008812.a	ENSG00000176749
ENSGT00390000008812.b	ENSG00000171450
ENSGT00390000008822.a	ENSG00000185482
ENSGT00390000008822.b.c	ENSG00000144681
ENSGT00390000008822.b.d	ENSG00000141750
ENSGT00390000008825.a.a	ENSG00000185262
ENSGT00390000008825.a.b	ENSG00000153443
ENSGT00390000008859.e	ENSG00000067225
ENSGT00390000008859.f	ENSG00000143627
ENSGT00390000008860.a	ENSG00000158161
ENSGT00390000008860.b.a.a	ENSG00000104313
ENSGT00390000008860.b.a.b	ENSG00000064655
ENSGT00390000008860.b.b	ENSG00000112319
ENSGT00390000008881.B.c	ENSG00000166394
ENSGT00390000008881.B.d.a	ENSG00000159348
ENSGT00390000008881.B.d.b	ENSG00000100243
ENSGT00390000008909.a	ENSG00000147223
ENSGT00390000008909.b.a	ENSG00000203877
ENSGT00390000008909.b.b	ENSG00000183145
ENSGT00390000008920.a	ENSG00000130755
ENSGT00390000008920.b	ENSG00000197045
ENSGT00390000008958.a.a.a	ENSG00000176148
ENSGT00390000008958.a.a.b	ENSG00000124678 ENSG00000215029 ENSG00000215046
ENSGT00390000008958.a.b	ENSG00000166046
ENSGT00390000008959.a.a	ENSG00000198513
ENSGT00390000008959.a.b	ENSG00000119787
ENSGT00390000008959.b.a	ENSG00000184743
ENSGT00390000008976.a.a	ENSG00000137936
ENSGT00390000008976.a.b	ENSG00000125731
ENSGT00390000008976.b	ENSG00000095370
ENSGT00390000008991.a	ENSG00000104915
ENSGT00390000008991.b	ENSG00000135823
ENSGT00390000009007.A	ENSG00000116183
ENSGT00390000009007.B	ENSG00000182752
ENSGT00390000009008.a.a	ENSG00000240849 ENSG00000124208 ENSG00000244687
ENSGT00390000009008.a.b	ENSG00000169139
ENSGT00390000009036.a	ENSG00000167994
ENSGT00390000009036.b	ENSG00000127328 ENSG00000258052
ENSGT00390000009048.a	ENSG00000145725
ENSGT00390000009048.b	ENSG00000168781
ENSGT00390000009187.a.a.a	ENSG00000157216
ENSGT00390000009187.a.a.b	ENSG00000145687
ENSGT00390000009187.a.b	ENSG00000130511
ENSGT00390000009222.a.a	ENSG00000119403
ENSGT00390000009222.a.b	ENSG00000112511
ENSGT00390000009222.b	ENSG00000143033
ENSGT00390000009228.a	ENSG00000100221
ENSGT00390000009228.b	ENSG00000161677
ENSGT00390000009256.A	ENSG00000006047
ENSGT00390000009256.B.a.a.a
ENSGT00390000009256.B.a.a.b	ENSG00000065978
ENSGT00390000009256.B.b	ENSG00000060138
ENSGT00390000009359.a	ENSG00000157191
ENSGT00390000009359.b	ENSG00000089818
ENSGT00390000009391.a	ENSG00000052795
ENSGT00390000009391.b	ENSG00000217128
ENSGT00390000009402.A	ENSG00000111671
ENSGT00390000009402.B.c.a	ENSG00000175093
ENSGT00390000009402.B.c.b	ENSG00000171621
ENSGT00390000009423.a	ENSG00000174851
ENSGT00390000009423.b	ENSG00000167645
ENSGT00390000009476.a.a	ENSG00000104904
ENSGT00390000009476.a.b	ENSG00000180304
ENSGT00390000009476.b	ENSG00000143450
ENSGT00390000009491.a	ENSG00000132182
ENSGT00390000009491.b	ENSG00000143552
ENSGT00390000009532.c	ENSG00000105552
ENSGT00390000009532.d	ENSG00000060982
ENSGT00390000009595.a	ENSG00000154222
ENSGT00390000009595.b	ENSG00000132024
ENSGT00390000009613.a	ENSG00000198682
ENSGT00390000009613.b	ENSG00000138801
ENSGT00390000009627.a.a	ENSG00000187959
ENSGT00390000009627.a.b	ENSG00000160917
ENSGT00390000009648.a.a	ENSG00000011009
ENSGT00390000009648.a.b	ENSG00000120992
ENSGT00390000009673.a.a.a	ENSG00000197702
ENSGT00390000009673.a.a.b	ENSG00000188677
ENSGT00390000009673.b	ENSG00000138964
ENSGT00390000009734.a.a	ENSG00000123119
ENSGT00390000009734.a.b	ENSG00000103154
ENSGT00390000009734.b	ENSG00000125967
ENSGT00390000009749.a	ENSG00000144785 ENSG00000257727
ENSGT00390000009749.b	ENSG00000146910
ENSGT00390000009763.a.a.c	ENSG00000155158
ENSGT00390000009763.a.b	ENSG00000085831
ENSGT00390000009788.a.a	ENSG00000184007
ENSGT00390000009788.a.b	ENSG00000112245
ENSGT00390000009788.b	ENSG00000184489
ENSGT00390000009798.c.a.a	ENSG00000166428
ENSGT00390000009798.c.a.b	ENSG00000180287
ENSGT00390000009798.c.b	ENSG00000105223
ENSGT00390000009838.a	ENSG00000164331
ENSGT00390000009838.b	ENSG00000064490
ENSGT00390000009849.a.a	ENSG00000181929
ENSGT00390000009849.a.b	ENSG00000115592
ENSGT00390000009849.b	ENSG00000106617
ENSGT00390000009899.a.c	ENSG00000110075
ENSGT00390000009899.a.d	ENSG00000105063
ENSGT00390000009899.b	ENSG00000100239
ENSGT00390000009905.a.a	ENSG00000162599
ENSGT00390000009905.a.b	ENSG00000008441
ENSGT00390000009905.b.a	ENSG00000141905
ENSGT00390000009905.b.b	ENSG00000147862
ENSGT00390000009913.c.a	ENSG00000106003
ENSGT00390000009913.c.b	ENSG00000100060
ENSGT00390000009913.d	ENSG00000169733
ENSGT00390000009914.a.a	ENSG00000101463
ENSGT00390000009914.a.b	ENSG00000142046
ENSGT00390000009914.b	ENSG00000183379
ENSGT00390000009925.a	ENSG00000141576
ENSGT00390000009925.b	ENSG00000102858
ENSGT00390000009929.a.a.a	ENSG00000177606
ENSGT00390000009929.a.a.b	ENSG00000130522
ENSGT00390000009929.a.b	ENSG00000171223
ENSGT00390000009934.c.a.a	ENSG00000115310
ENSGT00390000009934.c.a.b	ENSG00000133318
ENSGT00390000009934.c.b	ENSG00000139970
ENSGT00390000009934.d	ENSG00000125744
ENSGT00390000009964.a.a.a	ENSG00000148737
ENSGT00390000009964.a.a.b.a	ENSG00000138795
ENSGT00390000009964.a.a.b.b	ENSG00000081059
ENSGT00390000009964.a.b.b	ENSG00000152284
ENSGT00390000010011.a	ENSG00000168646
ENSGT00390000010011.b	ENSG00000103126
ENSGT00390000010026.a.a	ENSG00000118200
ENSGT00390000010026.a.b	ENSG00000130559
ENSGT00390000010026.b	ENSG00000076826
ENSGT00390000010033.a.c.a	ENSG00000158528
ENSGT00390000010033.a.c.b
ENSGT00390000010033.a.d.a
ENSGT00390000010033.b	ENSG00000167100
ENSGT00390000010039.b.a.a	ENSG00000143028
ENSGT00390000010039.b.a.b	ENSG00000008282
ENSGT00390000010039.b.b.a	ENSG00000102003
ENSGT00390000010039.b.b.b	ENSG00000163630
ENSGT00390000010047.c	ENSG00000135821
ENSGT00390000010047.d
ENSGT00390000010049.e	ENSG00000198380
ENSGT00390000010049.f	ENSG00000131459
ENSGT00390000010054.a	ENSG00000055147
ENSGT00390000010054.b	ENSG00000197712
ENSGT00390000010069.c.a.b	ENSG00000149084
ENSGT00390000010069.c.b	ENSG00000103160
ENSGT00390000010072.a	ENSG00000117143
ENSGT00390000010072.b	ENSG00000197355
ENSGT00390000010091.c	ENSG00000072858
ENSGT00390000010091.d	ENSG00000149577
ENSGT00390000010115.a
ENSGT00390000010115.b.a.a	ENSG00000131808
ENSGT00390000010115.b.a.b	ENSG00000134200
ENSGT00390000010115.b.b	ENSG00000104826 ENSG00000104827 ENSG00000213030 ENSG00000189052 ENSG00000267335 ENSG00000104818 ENSG00000267631 ENSG00000196337
ENSGT00390000010139.a	ENSG00000128989
ENSGT00390000010139.b	ENSG00000143420
ENSGT00390000010157.a	ENSG00000058799
ENSGT00390000010157.b	ENSG00000130733
ENSGT00390000010182.c.a	ENSG00000167614
ENSGT00390000010182.c.b	ENSG00000141540
ENSGT00390000010182.d	ENSG00000136295
ENSGT00390000010235.c.a	ENSG00000109107
ENSGT00390000010235.c.b	ENSG00000149925
ENSGT00390000010235.d	ENSG00000136872
ENSGT00390000010254.a.a	ENSG00000079335
ENSGT00390000010254.a.b	ENSG00000081377
ENSGT00390000010254.b	ENSG00000158716
ENSGT00390000010268.A.a	ENSG00000180176
ENSGT00390000010268.A.b
ENSGT00390000010268.B.a	ENSG00000129167
ENSGT00390000010268.B.b	ENSG00000139287
ENSGT00390000010268.C	ENSG00000171759
ENSGT00390000010285.a	ENSG00000188343
ENSGT00390000010285.b	ENSG00000153789
ENSGT00390000010337.A.b.a	ENSG00000103044
ENSGT00390000010337.A.b.b	ENSG00000170961
ENSGT00390000010337.B	ENSG00000105509
ENSGT00390000010375.a	ENSG00000197622
ENSGT00390000010375.b	ENSG00000158985
ENSGT00390000010397.a	ENSG00000101935
ENSGT00390000010397.b	ENSG00000144233
ENSGT00390000010431.c.a.a	ENSG00000117461
ENSGT00390000010431.c.a.b	ENSG00000145675
ENSGT00390000010431.c.b	ENSG00000105647
ENSGT00390000010434.c	ENSG00000038210
ENSGT00390000010434.d	ENSG00000155252 ENSG00000249967
ENSGT00390000010441.a	ENSG00000175416
ENSGT00390000010441.b	ENSG00000122705
ENSGT00390000010457.a	ENSG00000189043
ENSGT00390000010457.b	ENSG00000185633
ENSGT00390000010463.e.a	ENSG00000115419
ENSGT00390000010463.e.b.a	ENSG00000135423
ENSGT00390000010516.a.a	ENSG00000172270
ENSGT00390000010516.a.b	ENSG00000170571
ENSGT00390000010516.b	ENSG00000156642
ENSGT00390000010523.c.a	ENSG00000177519
ENSGT00390000010523.c.b	ENSG00000179673
ENSGT00390000010535.A.a	ENSG00000125879
ENSGT00390000010535.A.b	ENSG00000261857
ENSGT00390000010627.a	ENSG00000183615
ENSGT00390000010627.b	ENSG00000154319
ENSGT00390000010652.a.a	ENSG00000160741
ENSGT00390000010652.a.b.a	ENSG00000140577
ENSGT00390000010652.a.b.b.b	ENSG00000105662
ENSGT00390000010743.a	ENSG00000073756
ENSGT00390000010743.b	ENSG00000095303
ENSGT00390000010772.a	ENSG00000180745
ENSGT00390000010772.b.b	ENSG00000249581
ENSGT00390000010775.a	ENSG00000131096
ENSGT00390000010775.b	ENSG00000122585
ENSGT00390000010815.c	ENSG00000102387
ENSGT00390000010815.d	ENSG00000178913
ENSGT00390000010825.b.a	ENSG00000128408
ENSGT00390000010825.b.b	ENSG00000158423
ENSGT00390000010832.a.a	ENSG00000179820
ENSGT00390000010832.a.b	ENSG00000185105
ENSGT00390000010832.b
ENSGT00390000010858.a.a	ENSG00000171603
ENSGT00390000010858.a.b	ENSG00000139182
ENSGT00390000010858.b	ENSG00000158258
ENSGT00390000010934.a.a	ENSG00000151025
ENSGT00390000010934.a.b	ENSG00000188888
ENSGT00390000010947.a.b.a.a.a	ENSG00000085491
ENSGT00390000010947.a.b.a.b.a.a	ENSG00000125648 ENSG00000181240
ENSGT00390000010947.a.b.a.b.a.b	ENSG00000148339
ENSGT00390000010947.a.b.b
ENSGT00390000010986.A	ENSG00000008283
ENSGT00390000010986.B.a	ENSG00000071967
ENSGT00390000010986.B.b	ENSG00000162144
ENSGT00390000011006.c	ENSG00000123975
ENSGT00390000011006.d	ENSG00000173207
ENSGT00390000011010.a	ENSG00000135940
ENSGT00390000011010.b.b
ENSGT00390000011027.C.a.a.a	ENSG00000124216
ENSGT00390000011027.C.a.a.b	ENSG00000019549
ENSGT00390000011027.C.a.b	ENSG00000185669
ENSGT00390000011067.c	ENSG00000168589
ENSGT00390000011067.d	ENSG00000125971
ENSGT00390000011103.A	ENSG00000119640
ENSGT00390000011103.B	ENSG00000170634
ENSGT00390000011171.a.a	ENSG00000204099
ENSGT00390000011171.a.b	ENSG00000115488
ENSGT00390000011171.b	ENSG00000162139
ENSGT00390000011172.a.a	ENSG00000254870 ENSG00000213760
ENSGT00390000011172.a.b	ENSG00000151418
ENSGT00390000011172.b	ENSG00000136888
ENSGT00390000011206.a	ENSG00000116005
ENSGT00390000011206.b	ENSG00000145882
ENSGT00390000011225.a	ENSG00000168924
ENSGT00390000011225.b	ENSG00000165046
ENSGT00390000011228.a.a	ENSG00000168309
ENSGT00390000011228.a.b	ENSG00000065809
ENSGT00390000011228.b
ENSGT00390000011245.c	ENSG00000123643 ENSG00000186335 ENSG00000186334
ENSGT00390000011245.d	ENSG00000180773
ENSGT00390000011286.a.a	ENSG00000132793
ENSGT00390000011286.a.b	ENSG00000101577
ENSGT00390000011286.b	ENSG00000134324
ENSGT00390000011295.a	ENSG00000122591
ENSGT00390000011295.b	ENSG00000155744
ENSGT00390000011336.c.a.a	ENSG00000165637
ENSGT00390000011336.c.a.b	ENSG00000213585
ENSGT00390000011336.c.b	ENSG00000078668
ENSGT00390000011365.a.a	ENSG00000145907
ENSGT00390000011365.a.b	ENSG00000138757
ENSGT00390000011447.a	ENSG00000146374
ENSGT00390000011447.b.a	ENSG00000169218
ENSGT00390000011447.b.b.a	ENSG00000101282
ENSGT00390000011447.b.b.b	ENSG00000147655
ENSGT00390000011534.a	ENSG00000157500
ENSGT00390000011534.b	ENSG00000136044
ENSGT00390000011543.a.a	ENSG00000151475
ENSGT00390000011543.a.b.a	ENSG00000151729
ENSGT00390000011543.a.b.b.a	ENSG00000169100
ENSGT00390000011543.a.b.b.b	ENSG00000005022
ENSGT00390000011560.e.a.a	ENSG00000115758
ENSGT00390000011560.e.a.b	ENSG00000142920
ENSGT00390000011560.e.b	ENSG00000155096
ENSGT00390000011560.f
ENSGT00390000011576.a	ENSG00000037749
ENSGT00390000011576.b	ENSG00000198948
ENSGT00390000011580.c	ENSG00000139921
ENSGT00390000011580.d	ENSG00000125827
ENSGT00390000011587.B.a	ENSG00000100242
ENSGT00390000011587.B.b.a	ENSG00000164744
ENSGT00390000011587.B.b.b	ENSG00000167098 ENSG00000061656
ENSGT00390000011587.C	ENSG00000164828
ENSGT00390000011606.c	ENSG00000244588
ENSGT00390000011606.d	ENSG00000164754
ENSGT00390000011617.a.a	ENSG00000110395
ENSGT00390000011617.a.b	ENSG00000114423
ENSGT00390000011617.b	ENSG00000142273
ENSGT00390000011620.b.a.a	ENSG00000130699
ENSGT00390000011620.b.a.b	ENSG00000141384
ENSGT00390000011620.b.b.a
ENSGT00390000011648.a	ENSG00000116793
ENSGT00390000011648.b	ENSG00000006576
ENSGT00390000011698.a	ENSG00000173726
ENSGT00390000011698.b	ENSG00000196860
ENSGT00390000011708.c	ENSG00000166741 ENSG00000241644 ENSG00000254959
ENSGT00390000011708.d	ENSG00000141744
ENSGT00390000011781.a.a	ENSG00000116299
ENSGT00390000011781.a.b	ENSG00000164659
ENSGT00390000011828.a.a.a	ENSG00000068305
ENSGT00390000011828.a.a.b.a
ENSGT00390000011828.a.a.b.b.a	ENSG00000081189
ENSGT00390000011828.a.a.b.b.b	ENSG00000116604
ENSGT00390000011828.a.b
ENSGT00390000011828.b	ENSG00000213999
ENSGT00390000011831.a.b	ENSG00000079739 ENSG00000154330
ENSGT00390000011831.b
ENSGT00390000011832.a.a	ENSG00000167106
ENSGT00390000011832.a.b	ENSG00000162636
ENSGT00390000011855.a.a	ENSG00000165548
ENSGT00390000011855.a.b.a	ENSG00000196187
ENSGT00390000011855.a.b.b.a	ENSG00000137216
ENSGT00390000011863.a	ENSG00000185825
ENSGT00390000011863.b	ENSG00000075790
ENSGT00390000011879.a	ENSG00000112031
ENSGT00390000011879.b	ENSG00000120662
ENSGT00390000011933.A	ENSG00000169181
ENSGT00390000011933.B	ENSG00000214978
ENSGT00390000011960.A	ENSG00000182177
ENSGT00390000011960.B.a	ENSG00000146926
ENSGT00390000011960.B.b	ENSG00000161664
ENSGT00390000012005.a.a	ENSG00000059145
ENSGT00390000012005.a.b	ENSG00000132478
ENSGT00390000012030.a	ENSG00000104723
ENSGT00390000012030.b	ENSG00000102158
ENSGT00390000012034.a.a	ENSG00000170231
ENSGT00390000012034.a.b	ENSG00000163586
ENSGT00390000012034.b.a
ENSGT00390000012058.C.a	ENSG00000115468
ENSGT00390000012058.C.b	ENSG00000142634
ENSGT00390000012078.c	ENSG00000179262
ENSGT00390000012078.d	ENSG00000119318
ENSGT00390000012141.a.a
ENSGT00390000012141.b	ENSG00000090432
ENSGT00390000012186.e	ENSG00000132639
ENSGT00390000012186.f	ENSG00000092531
ENSGT00390000012217.a	ENSG00000198718
ENSGT00390000012217.b	ENSG00000189350
ENSGT00390000012245.c.a	ENSG00000151778
ENSGT00390000012245.c.b	ENSG00000120742
ENSGT00390000012250.c	ENSG00000179314
ENSGT00390000012250.d	ENSG00000075035
ENSGT00390000012263.a.a	ENSG00000152127
ENSGT00390000012263.a.b	ENSG00000167889
ENSGT00390000012305.a	ENSG00000182223
ENSGT00390000012305.b	ENSG00000189167
ENSGT00390000012355.a.a	ENSG00000235711
ENSGT00390000012355.a.b	ENSG00000181039
ENSGT00390000012355.b	ENSG00000189127
ENSGT00390000012399.a	ENSG00000017373
ENSGT00390000012399.b.a	ENSG00000120549
ENSGT00390000012473.a	ENSG00000047230
ENSGT00390000012473.b	ENSG00000171793
ENSGT00390000012488.a.a	ENSG00000083642
ENSGT00390000012488.a.b	ENSG00000121892
ENSGT00390000012496.a	ENSG00000173218
ENSGT00390000012496.b	ENSG00000162738
ENSGT00390000012526.e.a	ENSG00000111863
ENSGT00390000012526.e.b	ENSG00000146416
ENSGT00390000012526.f
ENSGT00390000012532.c.a	ENSG00000007384
ENSGT00390000012532.c.b	ENSG00000129667
ENSGT00390000012561.a	ENSG00000136261
ENSGT00390000012561.b	ENSG00000082153
ENSGT00390000012572.b.a.a	ENSG00000162415
ENSGT00390000012572.b.a.b	ENSG00000132003
ENSGT00390000012572.b.b	ENSG00000130449
ENSGT00390000012618.a.a	ENSG00000213983
ENSGT00390000012618.a.b	ENSG00000166747
ENSGT00390000012703.a	ENSG00000071246
ENSGT00390000012703.b	ENSG00000143494
ENSGT00390000012719.a	ENSG00000092871 ENSG00000267618
ENSGT00390000012719.b	ENSG00000170633
ENSGT00390000012721.a	ENSG00000102471
ENSGT00390000012721.b	ENSG00000131507
ENSGT00390000012731.a	ENSG00000145491
ENSGT00390000012731.b	ENSG00000114547 ENSG00000065371
ENSGT00390000012754.a.a	ENSG00000131669
ENSGT00390000012754.a.b	ENSG00000171840
ENSGT00390000012789.a	ENSG00000205808
ENSGT00390000012789.b	ENSG00000160539
ENSGT00390000012886.A.c.a	ENSG00000107864
ENSGT00390000012886.A.c.b	ENSG00000137449
ENSGT00390000012886.A.d	ENSG00000113742
ENSGT00390000012913.b.a	ENSG00000213996 ENSG00000267629
ENSGT00390000012913.b.b	ENSG00000136404
ENSGT00390000012928.a.a.c	ENSG00000173598
ENSGT00390000012928.a.a.d	ENSG00000196368 ENSG00000122824
ENSGT00390000012928.a.b	ENSG00000112664
ENSGT00390000012937.b.b.a	ENSG00000171471 ENSG00000140941
ENSGT00390000012937.b.b.b	ENSG00000101460
ENSGT00390000012948.a	ENSG00000182400
ENSGT00390000012948.b	ENSG00000007255
ENSGT00390000012959.c	ENSG00000141698
ENSGT00390000012959.d	ENSG00000122643
ENSGT00390000013029.a.a.d	ENSG00000154864
ENSGT00390000013029.a.b	ENSG00000103335
ENSGT00390000013068.a	ENSG00000180233
ENSGT00390000013068.b	ENSG00000186187
ENSGT00390000013069.a	ENSG00000144524
ENSGT00390000013069.b	ENSG00000111652
ENSGT00390000013075.a	ENSG00000137522
ENSGT00390000013075.b	ENSG00000145428
ENSGT00390000013076.a	ENSG00000184988
ENSGT00390000013076.b.a	ENSG00000134291
ENSGT00390000013076.b.b	ENSG00000106460
ENSGT00390000013118.a.a	ENSG00000104327
ENSGT00390000013118.a.b	ENSG00000172137
ENSGT00390000013118.b	ENSG00000079689
ENSGT00390000013127.a	ENSG00000100335
ENSGT00390000013127.b	ENSG00000177427
ENSGT00390000013146.a.b.a.b	ENSG00000013563
ENSGT00390000013146.a.b.b	ENSG00000163687
ENSGT00390000013151.a	ENSG00000130147
ENSGT00390000013151.b	ENSG00000183742
ENSGT00390000013152.B	ENSG00000130561
ENSGT00390000013152.C	ENSG00000120500
ENSGT00390000013152.D.a	ENSG00000137486
ENSGT00390000013152.D.b	ENSG00000141480
ENSGT00390000013164.B.a	ENSG00000100731
ENSGT00390000013164.B.b.a	ENSG00000197136
ENSGT00390000013164.B.b.b	ENSG00000135749
ENSGT00390000013209.c.a	ENSG00000067057
ENSGT00390000013209.c.b.a	ENSG00000141959
ENSGT00390000013209.c.b.b	ENSG00000152556
ENSGT00390000013262.a	ENSG00000135999
ENSGT00390000013262.b	ENSG00000120616
ENSGT00390000013305.c	ENSG00000048392
ENSGT00390000013305.d	ENSG00000171848
ENSGT00390000013347.a	ENSG00000006652
ENSGT00390000013347.b	ENSG00000214706
ENSGT00390000013359.a	ENSG00000068697
ENSGT00390000013359.b	ENSG00000104341
ENSGT00390000013415.a.a	ENSG00000104765
ENSGT00390000013415.a.b	ENSG00000176171
ENSGT00390000013443.a	ENSG00000105401
ENSGT00390000013443.b	ENSG00000106993
ENSGT00390000013444.a.a	ENSG00000073712
ENSGT00390000013444.a.b.a	ENSG00000101311
ENSGT00390000013444.a.b.b	ENSG00000149781
ENSGT00390000013448.e	ENSG00000168350
ENSGT00390000013448.f	ENSG00000143753
ENSGT00390000013468.a.a.a	ENSG00000185352
ENSGT00390000013468.a.a.b	ENSG00000136720
ENSGT00390000013468.a.b	ENSG00000171004
ENSGT00390000013474.a.a	ENSG00000141295
ENSGT00390000013474.a.b	ENSG00000144306
ENSGT00390000013474.b	ENSG00000136193
ENSGT00390000013475.a	ENSG00000096092
ENSGT00390000013475.b	ENSG00000111843 ENSG00000137210 ENSG00000221962
ENSGT00390000013479.a	ENSG00000129993
ENSGT00390000013479.b.a	ENSG00000078699
ENSGT00390000013479.b.b	ENSG00000079102
ENSGT00390000013494.a.a
ENSGT00390000013494.a.b	ENSG00000155974
ENSGT00390000013505.A.a.a.a	ENSG00000197093
ENSGT00390000013505.A.a.b	ENSG00000128242
ENSGT00390000013505.B	ENSG00000175229
ENSGT00390000013514.a.a	ENSG00000177954
ENSGT00390000013514.a.b	ENSG00000185088
ENSGT00390000013552.c	ENSG00000107404
ENSGT00390000013552.d.a	ENSG00000161202
ENSGT00390000013552.d.b	ENSG00000004975
ENSGT00390000013578.a.a	ENSG00000034053
ENSGT00390000013578.a.b	ENSG00000011132
ENSGT00390000013578.b	ENSG00000107282
ENSGT00390000013581.a	ENSG00000136636
ENSGT00390000013581.b	ENSG00000160410
ENSGT00390000013611.c	ENSG00000118194
ENSGT00390000013611.d.a	ENSG00000130595
ENSGT00390000013611.d.b	ENSG00000105048
ENSGT00390000013613.a	ENSG00000101928
ENSGT00390000013613.b	ENSG00000106330
ENSGT00390000013640.a.a	ENSG00000126003
ENSGT00390000013640.a.b	ENSG00000181690
ENSGT00390000013640.b	ENSG00000118495
ENSGT00390000013680.a	ENSG00000123066
ENSGT00390000013680.b	ENSG00000108510
ENSGT00390000013699.a.a	ENSG00000185942
ENSGT00390000013699.a.b.a.a	ENSG00000084628
ENSGT00390000013699.a.b.a.b	ENSG00000188580
ENSGT00390000013699.b	ENSG00000101198
ENSGT00390000013727.c	ENSG00000171109
ENSGT00390000013727.d	ENSG00000116688
ENSGT00390000013755.a	ENSG00000168672
ENSGT00390000013755.b	ENSG00000162981
ENSGT00390000013762.a	ENSG00000178233
ENSGT00390000013762.b	ENSG00000179292
ENSGT00390000013767.C.a.a.a	ENSG00000078328
ENSGT00390000013767.C.a.a.b	ENSG00000100320
ENSGT00390000013767.C.a.b	ENSG00000167281
ENSGT00390000013843.a.a	ENSG00000187840
ENSGT00390000013843.a.b	ENSG00000148730
ENSGT00390000013843.b	ENSG00000243056
ENSGT00390000013846.a.a	ENSG00000126878
ENSGT00390000013846.a.b	ENSG00000204472
ENSGT00390000013933.a.a	ENSG00000170011 ENSG00000168314
ENSGT00390000013933.a.b	ENSG00000115648
ENSGT00390000013941.a	ENSG00000139197
ENSGT00390000013941.b	ENSG00000114757
ENSGT00390000013974.d.a	ENSG00000189308
ENSGT00390000013974.d.b	ENSG00000132749
ENSGT00390000013989.a	ENSG00000115762
ENSGT00390000013989.b	ENSG00000021300
ENSGT00390000013995.a	ENSG00000015153
ENSGT00390000013995.b	ENSG00000163602
ENSGT00390000013998.A	ENSG00000165169
ENSGT00390000013998.B	ENSG00000146425
ENSGT00390000014051.a.a.a.a.a.a	ENSG00000221818
ENSGT00390000014051.a.a.a.a.a.b	ENSG00000108001
ENSGT00390000014051.a.a.a.b.a	ENSG00000164330
ENSGT00390000014051.a.b	ENSG00000088881
ENSGT00390000014069.a	ENSG00000164897
ENSGT00390000014069.b	ENSG00000168591
ENSGT00390000014072.a	ENSG00000166997
ENSGT00390000014072.b	ENSG00000137161
ENSGT00390000014081.a.c	ENSG00000120053
ENSGT00390000014081.a.d	ENSG00000169154
ENSGT00390000014093.a.a.a	ENSG00000179455 ENSG00000133606
ENSGT00390000014093.a.a.b	ENSG00000075975
ENSGT00390000014093.a.b
ENSGT00390000014094.c.a.a.a	ENSG00000118007
ENSGT00390000014094.c.a.a.b	ENSG00000101972
ENSGT00390000014094.c.a.b
ENSGT00390000014094.c.b	ENSG00000174353 ENSG00000066923
ENSGT00390000014155.c.a	ENSG00000155849
ENSGT00390000014155.c.b	ENSG00000062598
ENSGT00390000014155.d	ENSG00000102890
ENSGT00390000014204.a.a	ENSG00000116704
ENSGT00390000014204.a.b	ENSG00000130958
ENSGT00390000014213.a	ENSG00000189050
ENSGT00390000014213.b	ENSG00000135119
ENSGT00390000014273.a	ENSG00000166821
ENSGT00390000014273.b	ENSG00000131779
ENSGT00390000014360.a.a	ENSG00000132622
ENSGT00390000014360.a.b	ENSG00000165868
ENSGT00390000014374.c	ENSG00000126858
ENSGT00390000014374.d	ENSG00000140983
ENSGT00390000014377.a
ENSGT00390000014377.b.a	ENSG00000092096
ENSGT00390000014377.b.b	ENSG00000137266
ENSGT00390000014381.a.c	ENSG00000068745
ENSGT00390000014381.a.d.a	ENSG00000176095
ENSGT00390000014381.a.d.b	ENSG00000161896
ENSGT00390000014393.a.a.a
ENSGT00390000014393.a.a.b	ENSG00000140497
ENSGT00390000014393.a.b	ENSG00000116521
ENSGT00390000014393.b.a	ENSG00000198794
ENSGT00390000014393.b.b	ENSG00000227500
ENSGT00390000014400.a	ENSG00000165914
ENSGT00390000014400.b	ENSG00000068724
ENSGT00390000014462.a	ENSG00000009780
ENSGT00390000014462.b	ENSG00000077458
ENSGT00390000014465.a	ENSG00000125775
ENSGT00390000014465.b	ENSG00000137575
ENSGT00390000014487.a.a	ENSG00000079691
ENSGT00390000014487.a.b.a	ENSG00000186648
ENSGT00390000014487.a.b.b	ENSG00000159753
ENSGT00390000014507.a	ENSG00000111711
ENSGT00390000014507.b	ENSG00000174567
ENSGT00390000014563.c.a	ENSG00000165443
ENSGT00390000014563.c.b	ENSG00000168490
ENSGT00390000014595.a.a	ENSG00000175970
ENSGT00390000014595.a.b	ENSG00000109103
ENSGT00390000014618.a	ENSG00000165655
ENSGT00390000014618.b	ENSG00000183779
ENSGT00390000014657.a.a	ENSG00000144354
ENSGT00390000014657.a.b	ENSG00000164649
ENSGT00390000014666.a	ENSG00000107566
ENSGT00390000014666.b	ENSG00000147475
ENSGT00390000014699.c	ENSG00000133731
ENSGT00390000014699.d	ENSG00000141401
ENSGT00390000014700.a	ENSG00000177963
ENSGT00390000014700.b	ENSG00000111785
ENSGT00390000014799.a	ENSG00000143125
ENSGT00390000014799.b	ENSG00000163421
ENSGT00390000014806.c	ENSG00000162704
ENSGT00390000014806.d	ENSG00000136950
ENSGT00390000014839.a
ENSGT00390000014839.b	ENSG00000198925
ENSGT00390000014855.a
ENSGT00390000014855.b	ENSG00000151065
ENSGT00390000014879.c	ENSG00000144136
ENSGT00390000014879.d	ENSG00000168575
ENSGT00390000014900.a	ENSG00000171243
ENSGT00390000014900.b	ENSG00000167941
ENSGT00390000014924.a.a.a.a	ENSG00000105974
ENSGT00390000014924.a.a.a.b	ENSG00000182533
ENSGT00390000014924.a.b	ENSG00000105971
ENSGT00390000014977.a.a	ENSG00000179981
ENSGT00390000014977.a.b	ENSG00000121297
ENSGT00390000014977.b	ENSG00000182463
ENSGT00390000014993.a	ENSG00000171368
ENSGT00390000014993.b.a	ENSG00000159713
ENSGT00390000014993.b.b	ENSG00000179636
ENSGT00390000015092.a.a	ENSG00000141510
ENSGT00390000015092.a.b.c.a	ENSG00000073282
ENSGT00390000015092.a.b.c.b	ENSG00000078900
ENSGT00390000015107.a.a.a.a	ENSG00000099617
ENSGT00390000015107.a.a.a.b	ENSG00000184349
ENSGT00390000015107.a.a.b	ENSG00000251246 ENSG00000143590
ENSGT00390000015107.a.b	ENSG00000169242
ENSGT00390000015107.b	ENSG00000243364
ENSGT00390000015143.a.a	ENSG00000138449
ENSGT00390000015143.a.b
ENSGT00390000015159.c.a
ENSGT00390000015159.c.b	ENSG00000197872
ENSGT00390000015159.d	ENSG00000153310
ENSGT00390000015203.b.a	ENSG00000105251
ENSGT00390000015203.b.b.a.a.a	ENSG00000138606
ENSGT00390000015203.b.b.a.a.b	ENSG00000169291
ENSGT00390000015203.b.b.a.b	ENSG00000107338 ENSG00000255872
ENSGT00390000015212.a	ENSG00000166211
ENSGT00390000015212.b.a.a	ENSG00000066336
ENSGT00390000015212.b.a.b	ENSG00000142539
ENSGT00390000015299.a.a.a
ENSGT00390000015299.a.b	ENSG00000261115
ENSGT00390000015315.a	ENSG00000105261
ENSGT00390000015315.b.a	ENSG00000172818
ENSGT00390000015315.b.b	ENSG00000125850
ENSGT00390000015354.a.a	ENSG00000175938
ENSGT00390000015354.a.b	ENSG00000160991
ENSGT00390000015354.b	ENSG00000182500
ENSGT00390000015368.a	ENSG00000130517
ENSGT00390000015368.b	ENSG00000183571
ENSGT00390000015406.c.a	ENSG00000146676
ENSGT00390000015406.c.b	ENSG00000172733
ENSGT00390000015406.d	ENSG00000185129
ENSGT00390000015417.a.b	ENSG00000103978
ENSGT00390000015417.b	ENSG00000153214
ENSGT00390000015439.a	ENSG00000124356
ENSGT00390000015439.b	ENSG00000138134
ENSGT00390000015476.a.a.a	ENSG00000187866
ENSGT00390000015476.a.a.b	ENSG00000156504
ENSGT00390000015476.a.b	ENSG00000156500
ENSGT00390000015476.b.a
ENSGT00390000015510.a.a	ENSG00000110925
ENSGT00390000015510.a.b	ENSG00000178662
ENSGT00390000015510.b	ENSG00000144655
ENSGT00390000015513.c.a	ENSG00000130957
ENSGT00390000015513.c.b	ENSG00000165140
ENSGT00390000015513.d
ENSGT00390000015553.a	ENSG00000185100
ENSGT00390000015553.b	ENSG00000035687
ENSGT00390000015600.a	ENSG00000140612
ENSGT00390000015600.b	ENSG00000166562
ENSGT00390000015655.a	ENSG00000110660
ENSGT00390000015655.b	ENSG00000196376
ENSGT00390000015684.a.a	ENSG00000178607
ENSGT00390000015684.a.b	ENSG00000134398
ENSGT00390000015686.B.a.a	ENSG00000089057
ENSGT00390000015686.B.a.b	ENSG00000170482
ENSGT00390000015696.b.a	ENSG00000143179
ENSGT00390000015696.b.b	ENSG00000130717
ENSGT00390000015719.A	ENSG00000131910
ENSGT00390000015719.B	ENSG00000169297
ENSGT00390000015751.b.c	ENSG00000100528
ENSGT00390000015751.b.d.a	ENSG00000143786
ENSGT00390000015751.b.d.b	ENSG00000174871
ENSGT00390000015789.a.a	ENSG00000173812
ENSGT00390000015789.a.b	ENSG00000114784
ENSGT00390000015817.a	ENSG00000172057
ENSGT00390000015817.b.a	ENSG00000123353
ENSGT00390000015817.b.b	ENSG00000128699
ENSGT00390000015877.a	ENSG00000020577 ENSG00000262355
ENSGT00390000015877.b	ENSG00000179134
ENSGT00390000015950.A.a.a	ENSG00000122584
ENSGT00390000015950.A.a.b.a	ENSG00000144227
ENSGT00390000015950.A.a.b.b	ENSG00000182379
ENSGT00390000015988.a	ENSG00000111907
ENSGT00390000015988.b.a	ENSG00000076554
ENSGT00390000015988.b.b	ENSG00000101150 ENSG00000170777
ENSGT00390000016022.A	ENSG00000162222
ENSGT00390000016022.B	ENSG00000133985
ENSGT00390000016022.C	ENSG00000174521
ENSGT00390000016025.e	ENSG00000197506
ENSGT00390000016025.f	ENSG00000156222 ENSG00000137860
ENSGT00390000016028.A.a	ENSG00000135124
ENSGT00390000016028.A.b	ENSG00000089041
ENSGT00390000016028.B	ENSG00000108405
ENSGT00390000016028.C.a	ENSG00000187848
ENSGT00390000016028.C.b	ENSG00000109991
ENSGT00390000016028.D	ENSG00000257950 ENSG00000083454
ENSGT00390000016028.E	ENSG00000099957
ENSGT00390000016038.a	ENSG00000145642
ENSGT00390000016038.b	ENSG00000182183
ENSGT00390000016054.a	ENSG00000185090
ENSGT00390000016054.b	ENSG00000172469
ENSGT00390000016082.a	ENSG00000048028
ENSGT00390000016082.b	ENSG00000155313
ENSGT00390000016104.a.a	ENSG00000020181
ENSGT00390000016104.a.b.a	ENSG00000197177
ENSGT00390000016104.b	ENSG00000152990
ENSGT00390000016161.a	ENSG00000173267
ENSGT00390000016161.b.a.a	ENSG00000074317
ENSGT00390000016161.b.a.b	ENSG00000145335
ENSGT00390000016168.a	ENSG00000136280
ENSGT00390000016168.b	ENSG00000101331
ENSGT00390000016175.a.a	ENSG00000101290
ENSGT00390000016175.a.b	ENSG00000163624
ENSGT00390000016191.a.a	ENSG00000168481
ENSGT00390000016191.a.b	ENSG00000153012
ENSGT00390000016191.b.a	ENSG00000108231
ENSGT00390000016192.a
ENSGT00390000016192.b.a.a	ENSG00000112619
ENSGT00390000016192.b.a.b	ENSG00000149489
ENSGT00390000016215.b.a.a.a.a	ENSG00000106992
ENSGT00390000016215.b.a.a.a.b	ENSG00000154027
ENSGT00390000016215.b.a.b	ENSG00000214347
ENSGT00390000016222.a.a	ENSG00000131747
ENSGT00390000016222.a.b	ENSG00000077097
ENSGT00390000016224.a	ENSG00000198585
ENSGT00390000016224.b	ENSG00000168101
ENSGT00390000016277.c	ENSG00000011198
ENSGT00390000016277.d	ENSG00000100439
ENSGT00390000016313.a	ENSG00000158623
ENSGT00390000016313.b	ENSG00000181789
ENSGT00390000016344.A	ENSG00000163060 ENSG00000215615 ENSG00000215750
ENSGT00390000016344.B.a.a	ENSG00000167858
ENSGT00390000016344.B.a.b	ENSG00000092850
ENSGT00390000016344.B.b.a	ENSG00000153060
ENSGT00390000016344.B.b.b	ENSG00000125409
ENSGT00390000016347.a	ENSG00000184428
ENSGT00390000016347.b	ENSG00000198900
ENSGT00390000016421.a	ENSG00000083097
ENSGT00390000016421.b	ENSG00000142197
ENSGT00390000016426.c.a.a.a.a	ENSG00000167081
ENSGT00390000016426.c.a.a.a.b	ENSG00000204304
ENSGT00390000016426.c.a.b	ENSG00000185630
ENSGT00390000016426.c.b	ENSG00000105717
ENSGT00390000016462.c	ENSG00000087274
ENSGT00390000016462.d.a	ENSG00000075340
ENSGT00390000016462.d.b	ENSG00000148700
ENSGT00390000016506.a.a	ENSG00000130222
ENSGT00390000016506.a.b	ENSG00000116717
ENSGT00390000016506.b	ENSG00000099860
ENSGT00390000016520.a	ENSG00000079462
ENSGT00390000016520.b	ENSG00000168092
ENSGT00390000016529.b.e.a	ENSG00000111885
ENSGT00390000016529.b.e.b	ENSG00000117643
ENSGT00390000016529.b.f	ENSG00000198162
ENSGT00390000016591.a	ENSG00000139697
ENSGT00390000016591.b	ENSG00000064932
ENSGT00390000016593.c	ENSG00000080815
ENSGT00390000016593.d	ENSG00000143801
ENSGT00390000016607.a	ENSG00000128923
ENSGT00390000016607.b	ENSG00000143409
ENSGT00390000016619.a	ENSG00000061676
ENSGT00390000016619.b	ENSG00000123338
ENSGT00390000016655.a.a	ENSG00000165359 ENSG00000242284 ENSG00000242185 ENSG00000228836 ENSG00000226907 ENSG00000232417 ENSG00000232478 ENSG00000181433
ENSGT00390000016655.a.b	ENSG00000102786
ENSGT00390000016670.a	ENSG00000016864
ENSGT00390000016670.b	ENSG00000120820
ENSGT00390000016689.a.a	ENSG00000130985
ENSGT00390000016689.a.b	ENSG00000182179
ENSGT00390000016700.b.c	ENSG00000164708
ENSGT00390000016700.b.d	ENSG00000171314 ENSG00000226784
ENSGT00390000016736.a	ENSG00000151327
ENSGT00390000016736.b	ENSG00000197520
ENSGT00390000016816.C.a.a	ENSG00000136052
ENSGT00390000016816.C.a.b	ENSG00000114544
ENSGT00390000016816.C.b	ENSG00000133065
ENSGT00390000016869.B	ENSG00000123685
ENSGT00390000016869.C	ENSG00000156127
ENSGT00390000016886.a	ENSG00000100504
ENSGT00390000016886.b.a	ENSG00000100994
ENSGT00390000016886.b.b	ENSG00000068976
ENSGT00390000016919.a.b.a.a	ENSG00000164070
ENSGT00390000016919.a.b.a.b	ENSG00000170606
ENSGT00390000016919.a.b.b	ENSG00000120694
ENSGT00390000016940.a	ENSG00000188760
ENSGT00390000016940.b
ENSGT00390000016964.d.a.a.a	ENSG00000020633
ENSGT00390000016964.d.a.a.b	ENSG00000124813
ENSGT00390000016964.d.b	ENSG00000159216
ENSGT00390000016977.a	ENSG00000204227
ENSGT00390000016977.b	ENSG00000121481
ENSGT00390000017004.a	ENSG00000138777
ENSGT00390000017004.b	ENSG00000180817
ENSGT00390000017030.a	ENSG00000112514
ENSGT00390000017030.b
ENSGT00390000017033.a	ENSG00000102081
ENSGT00390000017033.b.a	ENSG00000129245
ENSGT00390000017033.b.b	ENSG00000114416
ENSGT00390000017126.a.a.a	ENSG00000055732
ENSGT00390000017126.a.a.b	ENSG00000153898
ENSGT00390000017126.b	ENSG00000090674
ENSGT00390000017146.a	ENSG00000125351
ENSGT00390000017146.b	ENSG00000169062
ENSGT00390000017159.e.a	ENSG00000106633
ENSGT00390000017159.e.b.a.a.a	ENSG00000159399
ENSGT00390000017159.e.b.a.a.b.a	ENSG00000156515
ENSGT00390000017159.e.b.a.a.b.b	ENSG00000156510
ENSGT00390000017159.e.b.a.b
ENSGT00390000017159.e.b.b	ENSG00000160883
ENSGT00390000017159.f
ENSGT00390000017194.a.a.a	ENSG00000175215
ENSGT00390000017194.a.a.b	ENSG00000144579
ENSGT00390000017194.a.b	ENSG00000144677
ENSGT00390000017199.a.a.a	ENSG00000153721 ENSG00000074706
ENSGT00390000017199.a.a.b	ENSG00000142675
ENSGT00390000017199.a.b	ENSG00000149970
ENSGT00390000017213.a	ENSG00000158292
ENSGT00390000017213.b	ENSG00000250510
ENSGT00390000017228.a.a.b.a	ENSG00000005379
ENSGT00390000017228.a.a.b.b	ENSG00000183246 ENSG00000196934 ENSG00000196622
ENSGT00390000017228.a.b	ENSG00000060709
ENSGT00390000017228.b
ENSGT00390000017241.a.a	ENSG00000055917
ENSGT00390000017241.a.b	ENSG00000134644
ENSGT00390000017243.a.a	ENSG00000185737
ENSGT00390000017243.a.b	ENSG00000158458
ENSGT00390000017243.b	ENSG00000157168
ENSGT00390000017247.a	ENSG00000169299
ENSGT00390000017247.b	ENSG00000165434
ENSGT00390000017284.a	ENSG00000120727
ENSGT00390000017284.b	ENSG00000124374
ENSGT00390000017303.a.a	ENSG00000205981
ENSGT00390000017303.a.b	ENSG00000120675
ENSGT00390000017322.a	ENSG00000126821
ENSGT00390000017322.b	ENSG00000163082
ENSGT00390000017363.c	ENSG00000197183
ENSGT00390000017363.d	ENSG00000101746
ENSGT00390000017438.a.a.a	ENSG00000143772
ENSGT00390000017438.a.a.b	ENSG00000086544
ENSGT00390000017438.a.b	ENSG00000137825
ENSGT00390000017438.b
ENSGT00390000017548.a	ENSG00000175311
ENSGT00390000017548.b	ENSG00000182040
ENSGT00390000017549.a.a
ENSGT00390000017549.a.b	ENSG00000149658
ENSGT00390000017549.b	ENSG00000198492
ENSGT00390000017588.a.a	ENSG00000136717
ENSGT00390000017588.a.b	ENSG00000078053
ENSGT00390000017588.b	ENSG00000110934
ENSGT00390000017606.a	ENSG00000100316
ENSGT00390000017606.b	ENSG00000140986
ENSGT00390000017640.A.c.a	ENSG00000109956
ENSGT00390000017640.A.c.b	ENSG00000112309
ENSGT00390000017640.A.d	ENSG00000149541
ENSGT00390000017651.a	ENSG00000072310
ENSGT00390000017651.b	ENSG00000198911
ENSGT00390000017671.a	ENSG00000122557
ENSGT00390000017671.b	ENSG00000051108
ENSGT00390000017673.a	ENSG00000100292
ENSGT00390000017673.b	ENSG00000103415
ENSGT00390000017690.a	ENSG00000117305
ENSGT00390000017690.b	ENSG00000146151
ENSGT00390000017707.a	ENSG00000137817
ENSGT00390000017707.b	ENSG00000151883
ENSGT00390000017724.a	ENSG00000145088
ENSGT00390000017724.b	ENSG00000144597
ENSGT00390000017740.a	ENSG00000111530
ENSGT00390000017740.b	ENSG00000144712
ENSGT00390000017767.c.a	ENSG00000116981
ENSGT00390000017767.c.b	ENSG00000250741 ENSG00000185013
ENSGT00390000017780.e	ENSG00000134375
ENSGT00390000017780.f	ENSG00000126768
ENSGT00390000017794.a.a.a.a	ENSG00000187735
ENSGT00390000017794.a.a.a.b	ENSG00000171703
ENSGT00390000017794.a.a.b	ENSG00000204219
ENSGT00390000017809.e.a	ENSG00000082014
ENSGT00390000017809.e.b	ENSG00000108604
ENSGT00390000017809.f	ENSG00000066117
ENSGT00390000017837.a	ENSG00000152465
ENSGT00390000017837.b	ENSG00000136448
ENSGT00390000017850.a.a	ENSG00000152413
ENSGT00390000017850.a.b	ENSG00000051128
ENSGT00390000017850.b	ENSG00000103942
ENSGT00390000017856.a	ENSG00000005020
ENSGT00390000017856.b	ENSG00000141293
ENSGT00390000017860.a	ENSG00000139737
ENSGT00390000017860.b.a
ENSGT00390000017860.b.b	ENSG00000109171
ENSGT00390000017866.A	ENSG00000170471
ENSGT00390000017866.B.a	ENSG00000188559
ENSGT00390000017866.B.b	ENSG00000174373
ENSGT00390000017920.a	ENSG00000167261 ENSG00000141096
ENSGT00390000017920.b	ENSG00000015413
ENSGT00390000017928.a	ENSG00000090060 ENSG00000218823
ENSGT00390000017928.b	ENSG00000115421
ENSGT00390000017950.a.a	ENSG00000185053
ENSGT00390000017950.a.b	ENSG00000170624
ENSGT00390000017950.b	ENSG00000102683
ENSGT00390000017955.a	ENSG00000131236
ENSGT00390000017955.b	ENSG00000112186
ENSGT00390000018003.a	ENSG00000111790
ENSGT00390000018003.b	ENSG00000052723
ENSGT00390000018048.a
ENSGT00390000018048.b	ENSG00000213533 ENSG00000248592
ENSGT00390000018051.a.a.a
ENSGT00390000018051.a.b	ENSG00000069998
ENSGT00390000018059.a	ENSG00000188859
ENSGT00390000018059.b	ENSG00000126882
ENSGT00390000018166.a.a	ENSG00000139613
ENSGT00390000018166.a.b	ENSG00000173473
ENSGT00390000018199.a.a	ENSG00000100796
ENSGT00390000018199.a.b	ENSG00000138041
ENSGT00390000018222.a	ENSG00000114126
ENSGT00390000018222.b	ENSG00000198176 ENSG00000183434
ENSGT00390000018249.A	ENSG00000160185
ENSGT00390000018249.B	ENSG00000154127
ENSGT00390000018436.a	ENSG00000112562
ENSGT00390000018436.b	ENSG00000198732
ENSGT00390000018525.a	ENSG00000213064
ENSGT00390000018525.b	ENSG00000198818
ENSGT00390000018542.a.a	ENSG00000100403
ENSGT00390000018542.a.b	ENSG00000122299
ENSGT00390000018560.a	ENSG00000105711
ENSGT00390000018560.b	ENSG00000166257
ENSGT00390000018570.a	ENSG00000109089
ENSGT00390000018570.b	ENSG00000140743
ENSGT00390000018573.A.a	ENSG00000160714
ENSGT00390000018573.A.b	ENSG00000140367
ENSGT00390000018612.a	ENSG00000104812
ENSGT00390000018612.b	ENSG00000111713
ENSGT00390000018635.c	ENSG00000203797
ENSGT00390000018635.d	ENSG00000110887
ENSGT00390000018714.a	ENSG00000183496
ENSGT00390000018714.b.a.a	ENSG00000176624
ENSGT00390000018714.b.a.b	ENSG00000254726
ENSGT00390000018714.b.b	ENSG00000181588
ENSGT00390000018717.a	ENSG00000116882
ENSGT00390000018717.b	ENSG00000101323
ENSGT00390000018730.A	ENSG00000060491
ENSGT00390000018730.B	ENSG00000119900
ENSGT00390000018747.c.a.a	ENSG00000101224
ENSGT00390000018747.c.a.b	ENSG00000164045
ENSGT00390000018747.c.b	ENSG00000158402
ENSGT00390000018751.c.a	ENSG00000158571
ENSGT00390000018751.c.b	ENSG00000114268
ENSGT00390000018751.d.a	ENSG00000170525
ENSGT00390000018751.d.b	ENSG00000123836
ENSGT00390000018792.a	ENSG00000101230
ENSGT00390000018792.b	ENSG00000100593
ENSGT00390000018808.b.a.a.a.a	ENSG00000188612
ENSGT00390000018808.b.a.a.a.b	ENSG00000228532 ENSG00000177688
ENSGT00390000018808.b.a.b	ENSG00000184900
ENSGT00390000018845.C.a	ENSG00000072954
ENSGT00390000018845.C.b	ENSG00000095209
ENSGT00390000018860.a	ENSG00000185634
ENSGT00390000018860.b.a.a	ENSG00000129946
ENSGT00390000018860.b.a.b	ENSG00000148082
ENSGT00390000018860.b.b	ENSG00000160691
ENSGT00390000018885.F.d.a	ENSG00000072682
ENSGT00390000018885.F.d.b	ENSG00000122884
ENSGT00390000018895.a	ENSG00000121775
ENSGT00390000018895.b	ENSG00000176142
ENSGT00390000019377.a.a	ENSG00000118729
ENSGT00390000019377.a.b	ENSG00000143318
ENSGT00390000020106.a.a.a	ENSG00000170653 ENSG00000267281
ENSGT00390000020106.a.a.b	ENSG00000115966
ENSGT00390000020106.b	ENSG00000146592
ENSGT00390000020210.a	ENSG00000105323
ENSGT00390000020210.b.a	ENSG00000214753 ENSG00000234857
ENSGT00390000020210.b.b	ENSG00000153187
ENSGT00390000020719.b.c.a.c.a	ENSG00000125779
ENSGT00390000020719.b.c.a.c.b	ENSG00000120137
ENSGT00390000020719.b.c.b	ENSG00000152782
ENSGT00390000021402.e	ENSG00000164920
ENSGT00390000021402.f	ENSG00000143867
ENSGT00400000022016.a.a	ENSG00000101413
ENSGT00400000022016.a.b	ENSG00000141425
ENSGT00400000022041.B.a.a	ENSG00000196562
ENSGT00400000022041.B.a.b	ENSG00000137573
ENSGT00400000022053.a.a	ENSG00000117602
ENSGT00400000022053.a.b	ENSG00000172348
ENSGT00400000022053.b	ENSG00000159200
ENSGT00400000022055.c	ENSG00000121274
ENSGT00400000022055.d	ENSG00000112941
ENSGT00400000022069.a.a.a	ENSG00000125520
ENSGT00400000022069.a.a.b	ENSG00000164684
ENSGT00400000022069.a.b	ENSG00000186918
ENSGT00400000022086.a	ENSG00000134508
ENSGT00400000022086.b	ENSG00000149679
ENSGT00400000022095.a.a	ENSG00000128578
ENSGT00400000022095.a.b	ENSG00000143093
ENSGT00400000022107.a	ENSG00000070371
ENSGT00400000022107.b	ENSG00000141367
ENSGT00410000025363.a.a.a	ENSG00000164830
ENSGT00410000025363.a.a.b.b	ENSG00000111912
ENSGT00410000025363.a.b	ENSG00000101342
ENSGT00410000025376.a.a	ENSG00000134046
ENSGT00410000025376.a.b.c	ENSG00000170948 ENSG00000205718 ENSG00000182315 ENSG00000237247 ENSG00000230522 ENSG00000196589
ENSGT00410000025376.a.b.d	ENSG00000071655
ENSGT00410000025381.A.a.a	ENSG00000172932
ENSGT00410000025381.A.a.b	ENSG00000198720
ENSGT00410000025381.A.b	ENSG00000076513
ENSGT00410000025389.a.a	ENSG00000182521
ENSGT00410000025389.a.b	ENSG00000112592
ENSGT00410000025397.a.a	ENSG00000197969
ENSGT00410000025397.a.b	ENSG00000129003
ENSGT00410000025556.a	ENSG00000047644
ENSGT00410000025556.b.a	ENSG00000151718
ENSGT00410000025556.b.b	ENSG00000113645
ENSGT00410000025582.a	ENSG00000163833
ENSGT00410000025582.b	ENSG00000118496
ENSGT00410000025596.a	ENSG00000162419
ENSGT00410000025596.b	ENSG00000101216
ENSGT00410000025635.a	ENSG00000104177
ENSGT00410000025635.b	ENSG00000099783
ENSGT00410000025698.a	ENSG00000092978
ENSGT00410000025698.b	ENSG00000089916
ENSGT00410000025758.a	ENSG00000147050 ENSG00000183878
ENSGT00410000025758.b	ENSG00000132510
ENSGT00410000025966.a.a.a	ENSG00000090905
ENSGT00410000025966.a.a.b	ENSG00000100354
ENSGT00410000025966.a.b	ENSG00000078687
ENSGT00420000029688.A.a.a	ENSG00000106772
ENSGT00420000029688.A.a.b	ENSG00000167654
ENSGT00420000029688.A.b.a	ENSG00000163141
ENSGT00420000029688.A.b.b	ENSG00000140299
ENSGT00420000029688.B.a	ENSG00000241484 ENSG00000248405
ENSGT00420000029688.B.b	ENSG00000175220
ENSGT00420000029723.a	ENSG00000204710 ENSG00000214300 ENSG00000205238 ENSG00000173678 ENSG00000136206 ENSG00000183318
ENSGT00420000029723.b	ENSG00000163806
ENSGT00420000029753.a	ENSG00000159592
ENSGT00420000029753.b	ENSG00000062194
ENSGT00430000030841.a.a.a	ENSG00000127022
ENSGT00430000030841.a.a.b	ENSG00000153132
ENSGT00430000030841.b.a.a	ENSG00000141979
ENSGT00430000030841.b.a.b
ENSGT00430000030841.b.b	ENSG00000179218
ENSGT00430000030848.b.c	ENSG00000158604
ENSGT00430000030848.b.d	ENSG00000184840
ENSGT00430000030964.a.a	ENSG00000085871
ENSGT00430000030964.a.b	ENSG00000132965
ENSGT00430000030964.b.d	ENSG00000213316
ENSGT00430000031214.a.a	ENSG00000169604
ENSGT00430000031214.a.b.a.a	ENSG00000198250
ENSGT00430000031214.a.b.a.b	ENSG00000163297
ENSGT00440000033289.a.a	ENSG00000125868
ENSGT00440000033289.a.b.a	ENSG00000165410
ENSGT00440000033289.a.b.b	ENSG00000172757
ENSGT00440000033318.c.a
ENSGT00440000033318.c.b.a	ENSG00000168412
ENSGT00440000033318.c.b.b	ENSG00000134640
ENSGT00440000033318.d	ENSG00000102195
ENSGT00440000033329.a.a.a	ENSG00000170500
ENSGT00440000033329.a.a.b	ENSG00000175556
ENSGT00440000033329.a.b	ENSG00000154359
ENSGT00440000033373.a	ENSG00000131269
ENSGT00440000033373.b	ENSG00000115657
ENSGT00440000033408.a	ENSG00000161381
ENSGT00440000033408.b	ENSG00000120594
ENSGT00440000033410.a	ENSG00000181019
ENSGT00440000033410.b	ENSG00000124588
ENSGT00440000033468.c	ENSG00000253506 ENSG00000196531
ENSGT00440000033468.d	ENSG00000136274
ENSGT00440000033501.a.a	ENSG00000134363
ENSGT00440000033501.a.b	ENSG00000070404
ENSGT00440000033504.c	ENSG00000177685
ENSGT00440000033504.d	ENSG00000130038
ENSGT00440000033513.a.a	ENSG00000166348
ENSGT00440000033513.a.b	ENSG00000145390
ENSGT00440000033589.a	ENSG00000140807
ENSGT00440000033589.b	ENSG00000145506
ENSGT00440000033742.a.a	ENSG00000090565
ENSGT00440000033742.a.b	ENSG00000131242
ENSGT00440000034554.a.a	ENSG00000181163
ENSGT00440000034554.a.b	ENSG00000107833
ENSGT00440000034554.b	ENSG00000158806
ENSGT00440000034671.b.a.a	ENSG00000198324
ENSGT00440000034671.b.b
ENSGT00440000035370.a.a.a	ENSG00000135144
ENSGT00440000035370.a.a.b	ENSG00000110042
ENSGT00440000035370.a.b	ENSG00000091073
ENSGT00440000035370.b.b.a	ENSG00000163840
ENSGT00440000035370.b.b.b	ENSG00000178498
ENSGT00440000035378.c	ENSG00000001036
ENSGT00440000035378.d	ENSG00000179163
ENSGT00440000037341.a	ENSG00000119812
ENSGT00440000037341.b.a	ENSG00000171262
ENSGT00440000037341.b.b	ENSG00000130244
ENSGT00440000037398.a	ENSG00000169499
ENSGT00440000037398.b	ENSG00000107679
ENSGT00440000037505.a	ENSG00000144893
ENSGT00440000037505.b	ENSG00000184634
ENSGT00440000037511.a.a	ENSG00000138640
ENSGT00440000037511.a.b	ENSG00000031003
ENSGT00440000037511.b	ENSG00000148541
ENSGT00440000037833.a	ENSG00000040199
ENSGT00440000037833.b	ENSG00000081913
ENSGT00440000037877.a	ENSG00000114853
ENSGT00440000037877.b	ENSG00000198740
ENSGT00440000038072.a	ENSG00000114395
ENSGT00440000038072.b	ENSG00000174151
ENSGT00440000038159.a	ENSG00000250479
ENSGT00440000038159.b	ENSG00000106153
ENSGT00440000038338.a.a.a	ENSG00000172995
ENSGT00440000038338.a.a.b	ENSG00000179912
ENSGT00440000038338.a.b
ENSGT00440000038338.b	ENSG00000048991
ENSGT00440000038465.a.a.a	ENSG00000196132
ENSGT00440000038465.a.a.b	ENSG00000147488
ENSGT00440000038465.a.b	ENSG00000186487
ENSGT00440000039070.D.a.a	ENSG00000108924
ENSGT00440000039070.D.a.b	ENSG00000105516
ENSGT00440000039070.D.b	ENSG00000167074
ENSGT00440000039080.a.a	ENSG00000125753
ENSGT00440000039080.a.b	ENSG00000154380
ENSGT00440000039080.b	ENSG00000196405
ENSGT00440000039098.a	ENSG00000142669
ENSGT00440000039098.b.a.a	ENSG00000185437
ENSGT00440000039098.b.a.b	ENSG00000131171
ENSGT00440000039098.b.b	ENSG00000198478
ENSGT00440000039564.d.a.a	ENSG00000174307
ENSGT00440000039564.d.a.b	ENSG00000139289
ENSGT00440000039564.d.b	ENSG00000181649
ENSGT00440000039820.B.a	ENSG00000182950
ENSGT00440000039820.B.b	ENSG00000181781
ENSGT00440000039936.c	ENSG00000171843
ENSGT00440000039936.d	ENSG00000130382
ENSGT00440000039972.a.b.a	ENSG00000130066
ENSGT00440000039972.a.b.b	ENSG00000184788
ENSGT00440000040103.a.a.a	ENSG00000149212
ENSGT00440000040103.a.a.b	ENSG00000080546
ENSGT00440000040103.a.b	ENSG00000130766
ENSGT00450000040239.a	ENSG00000171045
ENSGT00450000040239.b.a	ENSG00000117758
ENSGT00450000040239.b.b	ENSG00000079950
ENSGT00450000040255.a.a	ENSG00000174453
ENSGT00450000040255.a.b	ENSG00000188730
ENSGT00450000040262.a	ENSG00000143363
ENSGT00450000040262.b
ENSGT00460000041554.A.a	ENSG00000188305
ENSGT00460000041554.B	ENSG00000173517
ENSGT00480000042668.a.a	ENSG00000205531
ENSGT00480000042668.a.b	ENSG00000187109
ENSGT00480000042668.b	ENSG00000204118 ENSG00000186462 ENSG00000177432 ENSG00000186310
ENSGT00480000042679.a	ENSG00000136110
ENSGT00480000042679.b	ENSG00000000005
ENSGT00490000043321.b.a	ENSG00000086061
ENSGT00490000043321.b.b	ENSG00000140403
ENSGT00490000043324.a.a.a	ENSG00000111859
ENSGT00490000043324.a.a.b	ENSG00000087589
ENSGT00490000043324.a.b	ENSG00000050820
ENSGT00490000043324.b	ENSG00000100842
ENSGT00490000043329.b.a.a.a	ENSG00000084764
ENSGT00490000043329.b.a.a.b	ENSG00000166974
ENSGT00490000043329.b.a.b	ENSG00000101367
ENSGT00490000043356.a.a	ENSG00000187742
ENSGT00490000043356.a.b	ENSG00000138593
ENSGT00490000043360.a.a.a	ENSG00000111913
ENSGT00490000043360.a.a.b	ENSG00000042062
ENSGT00490000043360.a.b	ENSG00000039523
ENSGT00490000043416.a	ENSG00000168993
ENSGT00490000043416.b	ENSG00000145920
ENSGT00500000044765.A.a	ENSG00000109320
ENSGT00500000044765.A.b	ENSG00000077150
ENSGT00500000044765.B.a.a.a	ENSG00000162924
ENSGT00500000044765.B.a.a.b	ENSG00000173039
ENSGT00500000044765.B.a.b	ENSG00000104856
ENSGT00500000044782.a.a.a	ENSG00000023445 ENSG00000110330
ENSGT00500000044782.a.a.b	ENSG00000101966 ENSG00000163098
ENSGT00500000044783.c.a	ENSG00000116745
ENSGT00500000044783.c.b	ENSG00000197580
ENSGT00500000044784.c	ENSG00000104783
ENSGT00500000044784.d.a.a	ENSG00000105642
ENSGT00500000044784.d.a.b	ENSG00000080709
ENSGT00500000044784.d.b	ENSG00000143603
ENSGT00500000044785.a	ENSG00000183508
ENSGT00500000044785.b.a.a	ENSG00000158246
ENSGT00500000044785.b.a.b	ENSG00000112773
ENSGT00500000044785.b.b	ENSG00000174016
ENSGT00500000044791.a.a.b.c.a.b	ENSG00000135472
ENSGT00500000044791.a.a.b.c.b	ENSG00000135926
ENSGT00500000044791.a.a.b.d	ENSG00000178719
ENSGT00500000044795.a.a.a.a	ENSG00000214456
ENSGT00500000044795.a.a.a.b	ENSG00000105355
ENSGT00500000044795.a.b.b	ENSG00000166819
ENSGT00500000044795.b	ENSG00000147872
ENSGT00500000044808.a.a
ENSGT00500000044808.a.b.a	ENSG00000184402
ENSGT00500000044808.a.b.b	ENSG00000141380
ENSGT00500000044808.b	ENSG00000008324
ENSGT00500000044811.c.a	ENSG00000151224
ENSGT00500000044811.c.b	ENSG00000168906
ENSGT00500000044811.d
ENSGT00500000044813.c.a	ENSG00000008405
ENSGT00500000044813.c.b	ENSG00000121671
ENSGT00500000044828.a	ENSG00000132254
ENSGT00500000044828.b	ENSG00000164144
ENSGT00500000044831.a	ENSG00000068793
ENSGT00500000044831.b	ENSG00000055163
ENSGT00500000044851.a	ENSG00000106537
ENSGT00500000044851.b	ENSG00000135452
ENSGT00500000044861.a	ENSG00000157110
ENSGT00500000044861.b	ENSG00000166831
ENSGT00500000044870.a	ENSG00000160050
ENSGT00500000044870.b	ENSG00000024862
ENSGT00510000046304.B.a	ENSG00000112893
ENSGT00510000046304.B.b	ENSG00000196547
ENSGT00510000046310.A.c	ENSG00000108468
ENSGT00510000046310.A.d.a.a	ENSG00000122565
ENSGT00510000046310.A.d.a.b	ENSG00000094916
ENSGT00510000046311.c.a.a	ENSG00000143595
ENSGT00510000046311.c.a.b	ENSG00000103569
ENSGT00510000046311.c.b	ENSG00000165272
ENSGT00510000046311.d	ENSG00000165269
ENSGT00510000046315.a	ENSG00000115317
ENSGT00510000046315.b.a.a	ENSG00000166033
ENSGT00510000046315.b.a.b	ENSG00000169495
ENSGT00510000046315.b.b	ENSG00000170801
ENSGT00510000046328.A.a	ENSG00000134531
ENSGT00510000046328.A.b	ENSG00000213853
ENSGT00510000046331.e.a.b	ENSG00000070961
ENSGT00510000046331.e.b.a.a	ENSG00000067842
ENSGT00510000046331.e.b.a.b	ENSG00000157087
ENSGT00510000046331.e.b.b	ENSG00000058668
ENSGT00510000046358.a.a	ENSG00000152689
ENSGT00510000046358.a.b	ENSG00000068831
ENSGT00510000046358.b.a	ENSG00000172575
ENSGT00510000046358.b.b	ENSG00000171777
ENSGT00510000046360.a.a.a	ENSG00000059728
ENSGT00510000046360.a.a.b	ENSG00000119950
ENSGT00510000046360.a.b	ENSG00000123933
ENSGT00510000046360.b	ENSG00000213347
ENSGT00510000046374.a	ENSG00000131467
ENSGT00510000046374.b.a	ENSG00000092010
ENSGT00510000046374.b.b	ENSG00000100911
ENSGT00510000046376.a.a	ENSG00000124507
[truncated: 6,184 more rows]
