# Supplementary material for: Chromosome evolution at the origin of the ancestral vertebrate genome
Source: Genome Biol. 2018 Oct 17;19:166. doi: 10.1186/s13059-018-1559-1 (PMC6193309; doi:10.1186/s13059-018-1559-1)
Supplement: Supplementary file 4 — List of the 7441 pairs of ancestral Amniota ohnolog genes constructed in this work. (TXT 371 kb) [file 13059_2018_1559_MOESM4_ESM.txt]

ENSGT00390000004097.a ENSGT00390000004097.b
ENSGT00390000010652.a.a ENSGT00390000010652.a.b.b.b
ENSGT00550000074537.b.b.a ENSGT00550000074537.b.b.b
ENSGT00550000074392.B.a.a.a ENSGT00550000074392.B.a.b.a
ENSGT00550000074392.B.a.b.a ENSGT00550000074392.B.a.b.b
ENSGT00390000004400.a ENSGT00390000004400.b
ENSGT00600000084253.A.c ENSGT00600000084253.A.d
ENSGT00570000078981.B.a ENSGT00570000078981.B.b
ENSGT00680000099521.A.a.a ENSGT00680000099521.A.a.b
ENSGT00690000102025.b.a ENSGT00690000102025.b.b
ENSGT00390000017588.a.a ENSGT00390000017588.a.b
ENSGT00530000063139.a.a.a ENSGT00530000063139.a.b
ENSGT00560000076776.E.a ENSGT00560000076776.E.b
ENSGT00390000004417.a ENSGT00390000004417.b
ENSGT00390000012959.c ENSGT00390000012959.d
ENSGT00690000101806.a.b.a.a ENSGT00690000101806.a.b.a.b
ENSGT00660000095451.a.a.b ENSGT00660000095451.a.b
ENSGT00680000099860.a.a ENSGT00680000099860.b.b
ENSGT00680000099860.a.b ENSGT00680000099860.b.b
ENSGT00660000095451.a.a.b ENSGT00660000095451.b
ENSGT00680000099860.b.a ENSGT00680000099860.b.b
ENSGT00690000101704.A.a ENSGT00690000101704.A.b
ENSGT00390000008822.b.c ENSGT00390000008822.b.d
ENSGT00440000038338.a.a.a ENSGT00440000038338.a.a.b
ENSGT00390000008822.a ENSGT00390000008822.b.c
ENSGT00680000099566.C.a ENSGT00680000099566.C.b
ENSGT00390000015789.a.a ENSGT00390000015789.a.b
ENSGT00660000095398.A.b.a ENSGT00660000095398.A.b.b.a
ENSGT00630000089539.A.c.a ENSGT00630000089539.A.c.b
ENSGT00670000097875.e.a ENSGT00670000097875.e.b
ENSGT00560000076887.a.a ENSGT00560000076887.a.b
ENSGT00530000063022.c.a.a ENSGT00530000063022.c.a.b.b
ENSGT00390000008295.a.a ENSGT00390000008295.a.b
ENSGT00390000017724.a ENSGT00390000017724.b
ENSGT00690000102082.a.b.a ENSGT00690000102082.a.b.b
ENSGT00680000099662.B.a.a ENSGT00680000099662.B.a.b
ENSGT00680000099662.B.a.b ENSGT00680000099662.B.b
ENSGT00630000089747.B.a.a ENSGT00630000089747.B.b
ENSGT00640000091139.b.a.a.a.b ENSGT00640000091139.b.a.b
ENSGT00680000099664.a.a ENSGT00680000099664.a.b
ENSGT00650000093230.b.c.a ENSGT00650000093230.b.c.b
ENSGT00390000013474.a.a ENSGT00390000013474.b
ENSGT00390000013474.a.b ENSGT00390000013474.b
ENSGT00690000102189.c ENSGT00690000102189.d
ENSGT00670000097683.a.b.a ENSGT00670000097683.a.b.b.b
ENSGT00670000097683.a.b.b.a.a ENSGT00670000097683.a.b.b.b
ENSGT00670000097683.a.b.b.a.b ENSGT00670000097683.a.b.b.b
ENSGT00670000097618.e.b.a.a ENSGT00670000097618.e.b.a.b.a
ENSGT00680000099610.A.c.a ENSGT00680000099610.A.c.b
ENSGT00680000099610.B.a.a ENSGT00680000099610.B.a.b
ENSGT00690000101757.A.a.a.a ENSGT00690000101757.A.a.a.b
ENSGT00690000101757.A.a.a.a ENSGT00690000101757.A.a.b.a
ENSGT00690000101757.A.a.a.a ENSGT00690000101757.A.a.b.b
ENSGT00680000099515.A.b.b.a.a ENSGT00680000099515.A.b.b.b
ENSGT00680000099515.A.b.b.a.b ENSGT00680000099515.A.b.b.b
ENSGT00690000101757.B.e.a ENSGT00690000101757.B.e.b
ENSGT00690000102106.c.a.a ENSGT00690000102106.c.b
ENSGT00690000102106.c.a.b ENSGT00690000102106.c.b
ENSGT00390000017856.a ENSGT00390000017856.b
ENSGT00510000046310.A.c ENSGT00510000046310.A.d.a.a
ENSGT00510000046310.A.d.a.a ENSGT00510000046310.A.d.a.b
ENSGT00550000074399.a.a.a.a.a ENSGT00550000074399.a.a.a.a.b
ENSGT00670000097905.a ENSGT00670000097905.b.a
ENSGT00670000097905.b.a ENSGT00670000097905.b.b
ENSGT00560000077048.A.c.a ENSGT00560000077048.A.c.b
ENSGT00530000063171.a.a ENSGT00530000063171.a.b
ENSGT00550000074314.a.a ENSGT00550000074314.a.b
ENSGT00680000099668.B.b.a ENSGT00680000099668.B.b.b.b
ENSGT00680000099668.B.b.b.a.a ENSGT00680000099668.B.b.b.b
ENSGT00680000099668.B.b.b.a.b ENSGT00680000099668.B.b.b.b
ENSGT00390000011295.a ENSGT00390000011295.b
ENSGT00660000095141.E.a ENSGT00660000095141.E.b
ENSGT00660000095180.D.a.a ENSGT00660000095180.D.a.b
ENSGT00660000095180.D.a.a ENSGT00660000095180.D.b
ENSGT00650000093072.C.a ENSGT00650000093072.C.b
ENSGT00640000091268.A.b.d.a ENSGT00640000091268.A.b.d.b
ENSGT00390000005530.a ENSGT00390000005530.b
ENSGT00390000005655.a.b ENSGT00390000005655.b
ENSGT00690000101796.b.a.a ENSGT00690000101796.b.a.b
ENSGT00690000101796.b.a.a ENSGT00690000101796.b.b
ENSGT00690000101796.a.a.b ENSGT00690000101796.b.a.a
ENSGT00690000101796.a.a.a ENSGT00690000101796.a.a.b
ENSGT00690000101796.a.a.a ENSGT00690000101796.b.b
ENSGT00530000062944.a.a.a ENSGT00530000062944.a.a.b
ENSGT00690000101848.B.c.a ENSGT00690000101848.B.c.b
ENSGT00550000074574.a.a.a ENSGT00550000074574.a.a.b.d
ENSGT00550000074574.a.a.b.c ENSGT00550000074574.a.a.b.d
ENSGT00660000095356.a.a ENSGT00660000095356.a.b.a
ENSGT00660000095356.a.b.a ENSGT00660000095356.a.b.b
ENSGT00620000087734.a.a.a.a.a ENSGT00620000087734.a.a.a.a.b
ENSGT00680000099751.b.a.a ENSGT00680000099751.b.a.b
ENSGT00680000099751.b.a.b ENSGT00680000099751.b.b
ENSGT00390000000106.a ENSGT00390000000106.b
ENSGT00530000062896.c.a.c.a ENSGT00530000062896.c.b
ENSGT00680000099745.a.a.c ENSGT00680000099745.a.a.d
ENSGT00390000017837.a ENSGT00390000017837.b
ENSGT00690000101704.B.b.a.a.c ENSGT00690000101704.B.b.a.b
ENSGT00690000101704.B.b.a.a.d ENSGT00690000101704.B.b.a.b
ENSGT00690000101704.B.b.a.b ENSGT00690000101704.B.b.b
ENSGT00660000095344.a.a.a ENSGT00660000095344.a.a.b
ENSGT00390000002740.c.a.a ENSGT00390000002740.c.b.a
ENSGT00390000002740.c.a.a ENSGT00390000002740.c.b.b
ENSGT00660000095344.a.a.a ENSGT00660000095344.a.b.b
ENSGT00600000084214.a.b.a.a.a ENSGT00600000084214.a.b.a.a.b
ENSGT00600000084214.a.b.a.a.a ENSGT00600000084214.a.b.a.b
ENSGT00390000002740.c.a.a ENSGT00390000002740.c.a.b
ENSGT00550000074463.D.a ENSGT00550000074463.D.b
ENSGT00690000102069.a.a ENSGT00690000102069.a.b
ENSGT00390000010934.a.a ENSGT00390000010934.a.b
ENSGT00550000074275.A.d.a ENSGT00550000074275.A.d.b
ENSGT00390000003756.a.a ENSGT00390000003756.a.b
ENSGT00390000003756.a.b ENSGT00390000003756.b
ENSGT00630000089829.a.a ENSGT00630000089829.a.b
ENSGT00690000102069.a.a ENSGT00690000102069.b
ENSGT00690000101686.B.a.b ENSGT00690000101686.B.b.a.b
ENSGT00690000101739.b.a.a.a.b ENSGT00690000101739.b.a.a.b
ENSGT00390000013262.a ENSGT00390000013262.b
ENSGT00670000097729.b.a.a ENSGT00670000097729.b.a.b
ENSGT00390000006626.a ENSGT00390000006626.b
ENSGT00660000095421.a.a ENSGT00660000095421.a.b.a
ENSGT00680000099657.A.a.a ENSGT00680000099657.A.a.b
ENSGT00390000013209.c.a ENSGT00390000013209.c.b.a
ENSGT00550000074412.B.a.a.a ENSGT00550000074412.B.a.a.b
ENSGT00640000091207.a.a ENSGT00640000091207.a.b.d
ENSGT00390000001117.a.a ENSGT00390000001117.a.b.a.b
ENSGT00390000001117.a.b.a.a ENSGT00390000001117.a.b.a.b
ENSGT00530000062751.a.a.c ENSGT00530000062751.a.a.d.b
ENSGT00390000009849.a.a ENSGT00390000009849.b
ENSGT00660000095554.a ENSGT00660000095554.b
ENSGT00560000076906.C.d.a ENSGT00560000076906.C.d.b
ENSGT00390000008686.a ENSGT00390000008686.b.a
ENSGT00680000099880.B.c ENSGT00680000099880.B.d
ENSGT00390000015510.a.a ENSGT00390000015510.a.b
ENSGT00390000017588.a.a ENSGT00390000017588.b
ENSGT00390000009849.a.b ENSGT00390000009849.b
ENSGT00390000015510.a.b ENSGT00390000015510.b
ENSGT00390000017194.a.a.b ENSGT00390000017194.a.b
ENSGT00390000018845.C.a ENSGT00390000018845.C.b
ENSGT00670000097611.b.a.a ENSGT00670000097611.b.a.b
ENSGT00390000007239.a ENSGT00390000007239.b
ENSGT00390000010431.c.a.a ENSGT00390000010431.c.b
ENSGT00530000063286.b.a.a.a ENSGT00530000063286.b.b
ENSGT00390000010431.c.a.b ENSGT00390000010431.c.b
ENSGT00690000101942.a.a ENSGT00690000101942.a.b.b
ENSGT00690000101942.a.b.a ENSGT00690000101942.a.b.b
ENSGT00530000063286.b.a.a.b ENSGT00530000063286.b.b
ENSGT00390000015368.a ENSGT00390000015368.b
ENSGT00390000009929.a.a.a ENSGT00390000009929.a.a.b
ENSGT00550000074507.a.b.a.a ENSGT00550000074507.a.b.a.b
ENSGT00390000017850.a.a ENSGT00390000017850.a.b
ENSGT00390000000672.a ENSGT00390000000672.b
ENSGT00390000009838.a ENSGT00390000009838.b
ENSGT00670000097509.B.a.a.a ENSGT00670000097509.B.a.b
ENSGT00670000097509.B.a.a.b ENSGT00670000097509.B.a.b
ENSGT00660000095267.c.a.a ENSGT00660000095267.c.a.b
ENSGT00680000099970.c.a ENSGT00680000099970.c.b
ENSGT00390000003908.a ENSGT00390000003908.b
ENSGT00550000074546.B.a ENSGT00550000074546.B.b.a.b
ENSGT00390000005976.c.b ENSGT00390000005976.d
ENSGT00390000005976.c.a ENSGT00390000005976.d
ENSGT00440000037833.a ENSGT00440000037833.b
ENSGT00550000074466.b.a ENSGT00550000074466.b.b
ENSGT00550000074581.A.a.a ENSGT00550000074581.A.b
ENSGT00570000078756.B.a.a.b ENSGT00570000078756.B.a.b
ENSGT00390000010337.A.b.a ENSGT00390000010337.A.b.b
ENSGT00550000074581.A.a.a ENSGT00550000074581.A.a.b
ENSGT00550000074431.a.a.a.a.a ENSGT00550000074431.b
ENSGT00550000074431.a.a.a.a.b ENSGT00550000074431.a.a.a.b.a
ENSGT00550000074431.a.a.a.a.b ENSGT00550000074431.b
ENSGT00390000013479.a ENSGT00390000013479.b.a
ENSGT00390000013479.a ENSGT00390000013479.b.b
ENSGT00390000001517.c ENSGT00390000001517.d
ENSGT00530000063064.a.b ENSGT00530000063064.b
ENSGT00390000011027.C.a.a.a ENSGT00390000011027.C.a.b
ENSGT00390000011027.C.a.a.b ENSGT00390000011027.C.a.b
ENSGT00560000076828.a.a.a.a.a ENSGT00560000076828.a.b
ENSGT00560000076828.a.a.a.a.b ENSGT00560000076828.a.b
ENSGT00560000076828.a.a.a.b.a.b ENSGT00560000076828.a.b
ENSGT00600000084242.E.a ENSGT00600000084242.E.b
ENSGT00390000012937.b.b.a ENSGT00390000012937.b.b.b
ENSGT00390000010285.a ENSGT00390000010285.b
ENSGT00390000006738.a ENSGT00390000006738.b
ENSGT00390000002407.A.a.a ENSGT00390000002407.A.a.b
ENSGT00690000101636.C.a.a ENSGT00690000101636.C.a.b
ENSGT00690000101966.B.a.b ENSGT00690000101966.B.b
ENSGT00680000099716.B.a ENSGT00680000099716.B.b.b
ENSGT00670000097595.a.b.a ENSGT00670000097595.a.b.b
ENSGT00390000011067.c ENSGT00390000011067.d
ENSGT00550000074549.A.a.a.a ENSGT00550000074549.A.a.a.b
ENSGT00680000099687.a.a.a.a ENSGT00680000099687.a.a.a.b
ENSGT00560000076828.a.a.a.a.b ENSGT00560000076828.a.a.b
ENSGT00560000076828.a.a.a.a.a ENSGT00560000076828.a.a.b
ENSGT00560000076828.a.a.a.b.a.b ENSGT00560000076828.a.a.b
ENSGT00390000006874.a.a ENSGT00390000006874.a.b
ENSGT00690000101697.A.a.a ENSGT00690000101697.A.b.b
ENSGT00690000101697.A.b.a ENSGT00690000101697.A.b.b
ENSGT00610000085810.A.a.b ENSGT00610000085810.A.b
ENSGT00680000099726.a.b.a ENSGT00680000099726.a.b.b
ENSGT00670000098036.a ENSGT00670000098036.b
ENSGT00550000074549.A.a.a.a ENSGT00550000074549.A.a.b
ENSGT00390000014977.a.b ENSGT00390000014977.b
ENSGT00680000099652.C.a ENSGT00680000099652.C.b
ENSGT00680000099588.B.c ENSGT00680000099588.B.d
ENSGT00690000101697.A.a.b ENSGT00690000101697.A.b.b
ENSGT00690000102023.B.a.a ENSGT00690000102023.B.a.b
ENSGT00530000063655.d.a ENSGT00530000063655.d.b
ENSGT00400000022055.c ENSGT00400000022055.d
ENSGT00530000063939.a ENSGT00530000063939.b
ENSGT00560000077077.a.a.b ENSGT00560000077077.a.b
ENSGT00560000077077.a.a.b ENSGT00560000077077.b
ENSGT00530000063235.B.a ENSGT00530000063235.B.b
ENSGT00550000074365.A.c.b ENSGT00550000074365.A.d.b.a
ENSGT00550000074365.A.d.a.a.b ENSGT00550000074365.A.d.b.a
ENSGT00550000074365.A.d.b.a ENSGT00550000074365.A.d.b.b
ENSGT00550000074365.A.c.a ENSGT00550000074365.A.c.b
ENSGT00550000074365.A.c.a ENSGT00550000074365.A.d.a.a.b
ENSGT00550000074365.A.c.a ENSGT00550000074365.A.d.b.b
ENSGT00550000074365.A.d.a.a.a ENSGT00550000074365.A.d.a.a.b
ENSGT00660000095469.a.a.a ENSGT00660000095469.a.a.b
ENSGT00390000004914.a.a ENSGT00390000004914.a.b
ENSGT00690000101944.C.a ENSGT00690000101944.C.b
ENSGT00690000101890.B.b.a ENSGT00690000101890.B.b.b
ENSGT00520000055597.a.a ENSGT00520000055597.b
ENSGT00680000099894.c.a.a.b ENSGT00680000099894.c.b
ENSGT00520000055597.a.a ENSGT00520000055597.a.b
ENSGT00650000093281.a.a.b ENSGT00650000093281.a.b
ENSGT00690000101771.B.a ENSGT00690000101771.B.b
ENSGT00590000082921.d.a.a.a.d ENSGT00590000082921.d.a.a.b.c.b
ENSGT00590000082921.d.a.a.a.c ENSGT00590000082921.d.a.a.b.c.b
ENSGT00590000082921.d.a.a.b.c.b ENSGT00590000082921.d.b
ENSGT00640000091170.C.c.a ENSGT00640000091170.C.c.b
ENSGT00390000004010.c.a.b ENSGT00390000004010.c.b
ENSGT00540000070221.b.b.a ENSGT00540000070221.b.b.b
ENSGT00670000097979.a.a ENSGT00670000097979.b
ENSGT00390000004010.c.a.a ENSGT00390000004010.c.a.b
ENSGT00690000101673.b.a.a ENSGT00690000101673.b.b
ENSGT00690000101673.b.a.b ENSGT00690000101673.b.b
ENSGT00430000031214.a.a ENSGT00430000031214.a.b.a.a
ENSGT00680000099675.a.a.a.b ENSGT00680000099675.b.a
ENSGT00390000010049.e ENSGT00390000010049.f
ENSGT00390000017159.e.b.a.a.a ENSGT00390000017159.e.b.a.a.b.a
ENSGT00610000085813.B.e ENSGT00610000085813.B.f.a.b
ENSGT00390000017159.e.b.a.a.a ENSGT00390000017159.e.b.a.a.b.b
ENSGT00510000046360.a.a.a ENSGT00510000046360.a.a.b
ENSGT00390000016462.d.a ENSGT00390000016462.d.b
ENSGT00510000046360.a.a.a ENSGT00510000046360.a.b
ENSGT00510000046360.a.a.a ENSGT00510000046360.b
ENSGT00390000017159.e.b.a.a.a ENSGT00390000017159.e.b.b
ENSGT00680000099967.e.a ENSGT00680000099967.e.b
ENSGT00690000102036.A.c ENSGT00690000102036.A.d
ENSGT00440000038338.a.a.b ENSGT00440000038338.b
ENSGT00390000000361.C.a ENSGT00390000000361.C.b
ENSGT00690000101686.B.a.a ENSGT00690000101686.B.a.b
ENSGT00600000084214.a.b.a.a.b ENSGT00600000084214.a.b.a.b
ENSGT00390000002740.c.a.b ENSGT00390000002740.c.b.a
ENSGT00390000002740.c.b.a ENSGT00390000002740.c.b.b
ENSGT00640000091364.b.a.a ENSGT00640000091364.b.b
ENSGT00530000063734.a ENSGT00530000063734.b
ENSGT00560000076615.A.a.a ENSGT00560000076615.A.a.b
ENSGT00560000076615.A.a.b ENSGT00560000076615.A.b
ENSGT00640000091364.b.a.a ENSGT00640000091364.b.a.b
ENSGT00690000102018.D.a ENSGT00690000102018.D.b
ENSGT00690000102082.a.a ENSGT00690000102082.a.b.b
ENSGT00560000076721.B.a ENSGT00560000076721.B.b
ENSGT00550000074401.b.c.a ENSGT00550000074401.b.c.b
ENSGT00620000087655.A.a.a ENSGT00620000087655.A.b
ENSGT00520000055554.a.a ENSGT00520000055554.a.b
ENSGT00620000087848.b.a ENSGT00620000087848.b.b
ENSGT00690000101796.a.a.b ENSGT00690000101796.b.a.b
ENSGT00690000101796.b.a.b ENSGT00690000101796.b.b
ENSGT00550000074574.a.a.a ENSGT00550000074574.a.a.b.c
ENSGT00680000099668.B.b.a ENSGT00680000099668.B.b.b.a.b
ENSGT00680000099668.B.b.b.a.a ENSGT00680000099668.B.b.b.a.b
ENSGT00670000097746.B.b.a ENSGT00670000097746.B.b.b
ENSGT00390000013474.a.a ENSGT00390000013474.a.b
ENSGT00390000006210.b.a ENSGT00390000006210.b.b.a.a
ENSGT00390000006210.b.a ENSGT00390000006210.b.b.a.b
ENSGT00670000097683.a.b.a ENSGT00670000097683.a.b.b.a.a
ENSGT00670000097683.a.b.b.a.a ENSGT00670000097683.a.b.b.a.b
ENSGT00670000097683.b.a ENSGT00670000097683.b.b
ENSGT00680000099867.a.b.b.a ENSGT00680000099867.a.b.b.b.b
ENSGT00680000099867.a.b.b.b.a ENSGT00680000099867.a.b.b.b.b
ENSGT00690000101757.A.a.a.b ENSGT00690000101757.A.a.b.a
ENSGT00690000101757.A.a.a.b ENSGT00690000101757.A.a.b.b
ENSGT00680000099515.A.b.b.a.a ENSGT00680000099515.A.b.b.a.b
ENSGT00690000102106.c.a.a ENSGT00690000102106.c.a.b
ENSGT00550000074399.a.a.a.a.a ENSGT00550000074399.a.a.b
ENSGT00550000074399.a.a.a.b ENSGT00550000074399.a.a.b
ENSGT00670000097905.a ENSGT00670000097905.b.b
ENSGT00680000099860.a.a ENSGT00680000099860.a.b
ENSGT00680000099860.a.a ENSGT00680000099860.b.a
ENSGT00660000095451.a.b ENSGT00660000095451.b
ENSGT00390000016619.a ENSGT00390000016619.b
ENSGT00690000101704.B.b.a.a.c ENSGT00690000101704.B.b.a.a.d
ENSGT00690000101704.B.b.a.a.c ENSGT00690000101704.B.b.b
ENSGT00390000015817.a ENSGT00390000015817.b.b
ENSGT00620000087687.B.a ENSGT00620000087687.B.b
ENSGT00390000015817.b.a ENSGT00390000015817.b.b
ENSGT00390000006330.c ENSGT00390000006330.d
ENSGT00390000002174.a ENSGT00390000002174.b
ENSGT00390000010463.e.a ENSGT00390000010463.e.b.a
ENSGT00550000074337.a.a.a ENSGT00550000074337.a.b.a.a.b
ENSGT00550000074337.a.a.b ENSGT00550000074337.a.b.a.a.b
ENSGT00550000074337.a.a.a ENSGT00550000074337.a.b.a.a.a.b
ENSGT00550000074337.a.a.b ENSGT00550000074337.a.b.a.a.a.b
ENSGT00680000099672.B.a.a ENSGT00680000099672.B.a.b
ENSGT00390000006193.a.a ENSGT00390000006193.a.b
ENSGT00660000095356.a.a ENSGT00660000095356.a.b.b
ENSGT00390000003756.a.a ENSGT00390000003756.b
ENSGT00680000099751.b.a.a ENSGT00680000099751.b.b
ENSGT00390000008655.a.a.a ENSGT00390000008655.a.a.b
ENSGT00590000082921.d.a.a.a.d ENSGT00590000082921.d.b
ENSGT00590000082921.d.a.a.a.c ENSGT00590000082921.d.b
ENSGT00590000082921.d.a.a.b.c.a ENSGT00590000082921.d.b
ENSGT00550000074392.B.a.a.a ENSGT00550000074392.B.a.b.b
ENSGT00390000020719.b.c.a.c.a ENSGT00390000020719.b.c.a.c.b
ENSGT00690000101758.D.a.a ENSGT00690000101758.D.a.b
ENSGT00510000046769.c.b ENSGT00510000046769.d.a
ENSGT00390000001118.C.d.a.b ENSGT00390000001118.C.d.b.b
ENSGT00660000095090.a.a.a ENSGT00660000095090.a.a.b.b
ENSGT00660000095090.a.a.b.a ENSGT00660000095090.a.a.b.b
ENSGT00530000062888.a.a.a ENSGT00530000062888.a.a.b
ENSGT00690000101879.a.a ENSGT00690000101879.a.b
ENSGT00510000046315.a ENSGT00510000046315.b.a.a
ENSGT00510000046315.a ENSGT00510000046315.b.a.b
ENSGT00390000015877.a ENSGT00390000015877.b
ENSGT00390000008920.a ENSGT00390000008920.b
ENSGT00620000087755.B.a.a ENSGT00620000087755.B.a.b
ENSGT00670000097939.f.a.a ENSGT00670000097939.f.a.b
ENSGT00690000101940.D.a ENSGT00690000101940.D.b
ENSGT00530000062854.a.a.a.a ENSGT00530000062854.a.a.b
ENSGT00530000062854.a.a.a.b ENSGT00530000062854.a.a.b
ENSGT00530000062854.a.a.b ENSGT00530000062854.b.a
ENSGT00620000087866.a.a ENSGT00620000087866.a.b
ENSGT00620000087866.a.a ENSGT00620000087866.b.a
ENSGT00620000087866.a.a ENSGT00620000087866.b.b
ENSGT00510000046470.a ENSGT00510000046470.b
ENSGT00530000062965.b.a ENSGT00530000062965.b.b
ENSGT00550000074577.c.a ENSGT00550000074577.c.b.a.a
ENSGT00550000074577.c.a ENSGT00550000074577.c.b.a.b
ENSGT00550000074577.c.a ENSGT00550000074577.c.b.b
ENSGT00550000074470.a.a.a.a ENSGT00550000074470.a.a.a.b
ENSGT00390000016964.d.a.a.a ENSGT00390000016964.d.a.a.b
ENSGT00390000016964.d.a.a.b ENSGT00390000016964.d.b
ENSGT00550000074272.b.a.a ENSGT00550000074272.b.a.b
ENSGT00520000055567.c.a ENSGT00520000055567.d
ENSGT00530000063116.a.a ENSGT00530000063116.a.b
ENSGT00690000101685.b.b.a ENSGT00690000101685.b.b.b.a.b
ENSGT00530000063116.a.b ENSGT00530000063116.b.b
ENSGT00390000013359.a ENSGT00390000013359.b
ENSGT00390000021402.e ENSGT00390000021402.f
ENSGT00690000102122.a.a ENSGT00690000102122.b
ENSGT00560000076803.a.b.b.b.a ENSGT00560000076803.a.b.b.b.b
ENSGT00390000015159.c.b ENSGT00390000015159.d
ENSGT00550000074694.a ENSGT00550000074694.b.b
ENSGT00510000046414.a.a ENSGT00510000046414.a.b.a
ENSGT00670000097849.a.a ENSGT00670000097849.a.b.a
ENSGT00670000097849.a.b.a ENSGT00670000097849.a.b.b
ENSGT00390000008041.a.a ENSGT00390000008041.a.b
ENSGT00390000011286.a.b ENSGT00390000011286.b
ENSGT00690000101990.B.a ENSGT00690000101990.B.b
ENSGT00390000004263.a ENSGT00390000004263.b
ENSGT00390000011560.e.a.a ENSGT00390000011560.e.a.b
ENSGT00390000011560.e.a.a ENSGT00390000011560.e.b
ENSGT00390000013305.c ENSGT00390000013305.d
ENSGT00690000101674.A.a.a.a ENSGT00690000101674.A.a.b
ENSGT00550000074370.B.a.d ENSGT00550000074370.B.b
ENSGT00550000074370.B.a.c ENSGT00550000074370.B.a.d
ENSGT00690000101698.B.a.a ENSGT00690000101698.B.a.b
ENSGT00550000074403.A.a.a.a.a ENSGT00550000074403.A.b
ENSGT00690000101698.B.a.a ENSGT00690000101698.B.b
ENSGT00550000074565.a.a.c.a ENSGT00550000074565.a.a.c.b.b
ENSGT00550000074403.A.a.a.b ENSGT00550000074403.A.b
ENSGT00390000000908.a.a.b ENSGT00390000000908.a.b
ENSGT00390000000908.a.a.b ENSGT00390000000908.b
ENSGT00550000074424.b.b.a ENSGT00550000074424.b.b.b
ENSGT00440000038465.a.a.a ENSGT00440000038465.a.b
ENSGT00440000038465.a.a.b ENSGT00440000038465.a.b
ENSGT00390000004915.a ENSGT00390000004915.b
ENSGT00660000095306.b.a.a.a ENSGT00660000095306.b.a.a.b
ENSGT00650000093283.a.a ENSGT00650000093283.a.b
ENSGT00560000076599.B.a ENSGT00560000076599.B.b
ENSGT00390000017690.a ENSGT00390000017690.b
ENSGT00390000009788.a.a ENSGT00390000009788.a.b
ENSGT00390000009788.a.b ENSGT00390000009788.b
ENSGT00530000062917.a.a ENSGT00530000062917.a.b
ENSGT00680000099614.b.a.a ENSGT00680000099614.b.b
ENSGT00440000039098.b.a.a ENSGT00440000039098.b.b
ENSGT00690000101755.a.b.a.a.b ENSGT00690000101755.a.b.a.b
ENSGT00440000039098.b.a.b ENSGT00440000039098.b.b
ENSGT00690000101755.a.b.a.a.a ENSGT00690000101755.a.b.a.b
ENSGT00500000044785.b.a.a ENSGT00500000044785.b.a.b
ENSGT00440000039098.a ENSGT00440000039098.b.b
ENSGT00500000044785.b.a.b ENSGT00500000044785.b.b
ENSGT00390000016421.a ENSGT00390000016421.b
ENSGT00390000000155.a ENSGT00390000000155.b
ENSGT00390000000754.c.b.a ENSGT00390000000754.c.b.b
ENSGT00500000044785.a ENSGT00500000044785.b.a.b
ENSGT00550000074366.a.a.a ENSGT00550000074366.a.a.b
ENSGT00690000101663.C.a ENSGT00690000101663.C.b
ENSGT00550000074399.a.b.a ENSGT00550000074399.a.b.b
ENSGT00690000101670.B.b.a.a.b ENSGT00690000101670.B.b.a.b
ENSGT00690000102047.B.a ENSGT00690000102047.B.b
ENSGT00690000101890.A.a.a ENSGT00690000101890.A.a.b
ENSGT00390000001177.b.a ENSGT00390000001177.b.b
ENSGT00390000002563.b.a ENSGT00390000002563.b.b
ENSGT00560000076796.A.c.b ENSGT00560000076796.A.d
ENSGT00560000076796.A.c.a ENSGT00560000076796.A.c.b
ENSGT00650000093174.b.a ENSGT00650000093174.b.b
ENSGT00440000040103.a.a.a ENSGT00440000040103.a.a.b
ENSGT00550000074443.A.a.a.a ENSGT00550000074443.A.a.b.b
ENSGT00680000099723.A.a ENSGT00680000099723.A.b.b
ENSGT00550000074443.A.a.b.a ENSGT00550000074443.A.a.b.b
ENSGT00680000099523.A.b.a ENSGT00680000099523.A.b.b
ENSGT00620000087702.b.c.b.a ENSGT00620000087702.b.c.b.b
ENSGT00620000087702.b.c.a.a ENSGT00620000087702.b.c.b.b
ENSGT00620000087702.b.c.a.b ENSGT00620000087702.b.c.b.b
ENSGT00390000003880.a ENSGT00390000003880.b
ENSGT00610000085856.a.b.a ENSGT00610000085856.a.b.b
ENSGT00530000062889.b.a ENSGT00530000062889.b.b
ENSGT00610000085856.a.a ENSGT00610000085856.a.b.a
ENSGT00550000074522.c.a.a ENSGT00550000074522.c.a.b
ENSGT00550000074522.c.a.b ENSGT00550000074522.c.b
ENSGT00560000076791.a.a ENSGT00560000076791.a.b.b.a
ENSGT00560000076791.a.b.b.a ENSGT00560000076791.a.b.b.b.c.b.a.b.a
ENSGT00560000076791.a.b.b.a ENSGT00560000076791.a.b.b.b.c.a
ENSGT00390000013699.a.b.a.a ENSGT00390000013699.a.b.a.b
ENSGT00390000015988.a ENSGT00390000015988.b.a
ENSGT00680000099742.A.a.a.b ENSGT00680000099742.A.a.b
ENSGT00390000015988.a ENSGT00390000015988.b.b
ENSGT00530000063889.a ENSGT00530000063889.b.b
ENSGT00530000063889.b.a ENSGT00530000063889.b.b
ENSGT00680000099561.a.a.a ENSGT00680000099561.a.a.b
ENSGT00560000076796.B.a.a ENSGT00560000076796.B.a.b
ENSGT00690000101906.b.a.a.a ENSGT00690000101906.b.a.b
ENSGT00690000101906.b.a.b ENSGT00690000101906.b.b
ENSGT00660000095322.a.a ENSGT00660000095322.a.b.a
ENSGT00450000040239.b.a ENSGT00450000040239.b.b
ENSGT00390000008860.a ENSGT00390000008860.b.b
ENSGT00390000008860.b.a.b ENSGT00390000008860.b.b
ENSGT00680000099559.A.a.a.a ENSGT00680000099559.A.a.a.b
ENSGT00680000099559.A.a.a.a ENSGT00680000099559.A.a.b
ENSGT00390000001038.b.a.a ENSGT00390000001038.b.a.b
ENSGT00390000001038.b.a.a ENSGT00390000001038.b.b
ENSGT00530000063223.a.a ENSGT00530000063223.b
ENSGT00530000063792.a ENSGT00530000063792.b
ENSGT00660000095249.a.b.a.b ENSGT00660000095249.a.b.b
ENSGT00530000063161.a.c.a ENSGT00530000063161.a.d
ENSGT00390000012526.e.a ENSGT00390000012526.e.b
ENSGT00530000063161.a.c.a ENSGT00530000063161.a.c.b
ENSGT00440000035378.c ENSGT00440000035378.d
ENSGT00390000004420.c.a.b ENSGT00390000004420.c.b.b
ENSGT00690000101645.b.b.b.a.b.a ENSGT00690000101645.b.b.b.a.b.b
ENSGT00660000095505.a.a ENSGT00660000095505.a.b
ENSGT00690000101922.b.a ENSGT00690000101922.b.b
ENSGT00550000074466.a.a.a.a ENSGT00550000074466.a.a.a.b
ENSGT00690000101807.c.a.a ENSGT00690000101807.c.a.b.a
ENSGT00690000101807.c.a.b.a ENSGT00690000101807.c.a.b.b
ENSGT00390000017199.a.a.a ENSGT00390000017199.a.a.b
ENSGT00390000017199.a.a.a ENSGT00390000017199.a.b
ENSGT00690000101859.a.a.a ENSGT00690000101859.a.a.b
ENSGT00550000074350.A.a.a.a.a ENSGT00550000074350.A.a.a.b
ENSGT00550000074350.A.a.a.a.b ENSGT00550000074350.A.a.a.b
ENSGT00550000074293.a.a.a.a.a ENSGT00550000074293.a.a.a.a.b
ENSGT00650000092953.B.a.a.a ENSGT00650000092953.B.a.b
ENSGT00550000074448.B.a.b.b.b ENSGT00550000074448.B.b
ENSGT00650000092953.B.a.a.b ENSGT00650000092953.B.a.b
ENSGT00550000074448.B.a.b.b.a ENSGT00550000074448.B.b
ENSGT00530000062943.a.a.a ENSGT00530000062943.a.a.b
ENSGT00680000099806.a.d.a ENSGT00680000099806.a.d.b.b
ENSGT00680000099806.a.d.b.a.a ENSGT00680000099806.a.d.b.b
ENSGT00680000099806.a.d.b.a.b ENSGT00680000099806.a.d.b.b
ENSGT00690000101660.A.a.b ENSGT00690000101660.A.b
ENSGT00550000074507.a.a.a.a ENSGT00550000074507.a.a.a.b
ENSGT00690000101690.A.a.a.a.b ENSGT00690000101690.A.a.a.b
ENSGT00390000017438.a.a.a ENSGT00390000017438.a.b
ENSGT00390000017438.a.a.b ENSGT00390000017438.a.b
ENSGT00670000097542.D.a.b ENSGT00670000097542.D.b
ENSGT00690000101881.a.a.a.b ENSGT00690000101881.a.a.b
ENSGT00690000101881.a.a.a.a ENSGT00690000101881.a.a.a.b
ENSGT00510000046909.a.a ENSGT00510000046909.a.b
ENSGT00510000046358.a.a ENSGT00510000046358.b.a
ENSGT00390000003347.a ENSGT00390000003347.b.a
ENSGT00690000101690.A.a.a.a.b ENSGT00690000101690.A.a.b
ENSGT00530000063277.a ENSGT00530000063277.b.a
ENSGT00510000046358.a.a ENSGT00510000046358.b.b
ENSGT00510000046358.a.b ENSGT00510000046358.b.b
ENSGT00510000046358.a.b ENSGT00510000046358.b.a
ENSGT00690000101919.a.a.a ENSGT00690000101919.a.a.b
ENSGT00550000074508.B.a ENSGT00550000074508.B.b
ENSGT00550000074386.a.b.a ENSGT00550000074386.a.b.b
ENSGT00630000089518.A.c.a.a ENSGT00630000089518.A.c.b.b
ENSGT00690000101682.b.a.a ENSGT00690000101682.b.a.b
ENSGT00530000063281.b.a.a ENSGT00530000063281.b.a.b
ENSGT00550000074459.a.a.b ENSGT00550000074459.a.b
ENSGT00690000102081.a.a ENSGT00690000102081.a.b
ENSGT00630000089621.d.a.b ENSGT00630000089621.d.b.a
ENSGT00630000089621.d.a.b ENSGT00630000089621.d.b.b
ENSGT00620000087732.a.b.a ENSGT00620000087732.a.b.b
ENSGT00620000087732.a.b.b ENSGT00620000087732.b.b
ENSGT00390000001507.a ENSGT00390000001507.b
ENSGT00530000063160.b.a ENSGT00530000063160.b.b
ENSGT00390000005255.a.b ENSGT00390000005255.b
ENSGT00530000063079.A.a.a.a ENSGT00530000063079.A.a.a.b
ENSGT00390000005255.a.a ENSGT00390000005255.b
ENSGT00550000074444.b.a.a ENSGT00550000074444.b.b.a
ENSGT00690000101723.B.a ENSGT00690000101723.B.b
ENSGT00390000016215.b.a.a.a.a ENSGT00390000016215.b.a.a.a.b
ENSGT00550000074427.B.c.a.a ENSGT00550000074427.B.c.a.b
ENSGT00390000001920.c.a.b ENSGT00390000001920.c.b
ENSGT00550000074427.B.c.a.b ENSGT00550000074427.B.c.b
ENSGT00650000093238.a.c ENSGT00650000093238.a.d
ENSGT00550000074464.C.a.a ENSGT00550000074464.C.a.b
ENSGT00390000008565.a ENSGT00390000008565.b
ENSGT00390000008371.a ENSGT00390000008371.b
ENSGT00690000102029.B.a ENSGT00690000102029.B.b
ENSGT00390000001920.c.a.a.a.a ENSGT00390000001920.c.a.b
ENSGT00390000001920.c.a.a.a.b ENSGT00390000001920.c.a.b
ENSGT00690000101718.a.b.a ENSGT00690000101718.a.b.b
ENSGT00510000046403.c.b ENSGT00510000046403.d
ENSGT00390000008649.a ENSGT00390000008649.b
ENSGT00510000046403.c.a ENSGT00510000046403.d
ENSGT00650000093048.A.c.a.b ENSGT00650000093048.A.c.b.a
ENSGT00650000093048.A.c.a.b ENSGT00650000093048.A.c.b.b
ENSGT00640000091347.B.l.a ENSGT00640000091347.B.l.b
ENSGT00690000102103.a.a.a ENSGT00690000102103.a.b.b
ENSGT00390000018059.a ENSGT00390000018059.b
ENSGT00530000063496.c.b ENSGT00530000063496.d
ENSGT00390000015696.b.a ENSGT00390000015696.b.b
ENSGT00690000101824.A.e ENSGT00690000101824.A.f.a
ENSGT00530000063047.A.a.a ENSGT00530000063047.A.a.b
ENSGT00680000099531.a.a ENSGT00680000099531.b.a
ENSGT00690000101774.A.b.a ENSGT00690000101774.A.b.b.a
ENSGT00550000074306.a.a.a.b.a.b ENSGT00550000074306.a.a.a.b.b
ENSGT00660000095208.C.a.a ENSGT00660000095208.C.a.b
ENSGT00660000095208.C.a.b ENSGT00660000095208.C.b
ENSGT00690000101644.G.c.a.a ENSGT00690000101644.G.c.a.b.b
ENSGT00530000063126.B.a.a ENSGT00530000063126.B.a.b
ENSGT00390000008045.e ENSGT00390000008045.f
ENSGT00670000097581.C.a ENSGT00670000097581.C.b
ENSGT00680000099531.a.b ENSGT00680000099531.b.a
ENSGT00390000010026.a.a ENSGT00390000010026.a.b
ENSGT00530000063026.D.c.a ENSGT00530000063026.D.c.b
ENSGT00390000009222.a.a ENSGT00390000009222.b
ENSGT00690000101774.A.b.a ENSGT00690000101774.A.b.b.b
ENSGT00390000010743.a ENSGT00390000010743.b
ENSGT00530000062970.b.a ENSGT00530000062970.b.b
ENSGT00690000101844.A.a ENSGT00690000101844.A.b
ENSGT00630000089876.a.a ENSGT00630000089876.a.b
ENSGT00690000101660.B.a.a ENSGT00690000101660.B.a.b.d
ENSGT00690000101946.a.a.b ENSGT00690000101946.a.b
ENSGT00680000099670.A.a.a ENSGT00680000099670.A.a.b
ENSGT00690000101655.B.a ENSGT00690000101655.B.b.b
ENSGT00670000097927.B.a.a ENSGT00670000097927.B.a.b
ENSGT00390000014806.c ENSGT00390000014806.d
ENSGT00530000063575.a ENSGT00530000063575.b
ENSGT00390000016426.c.a.a.a.a ENSGT00390000016426.c.b
ENSGT00690000101763.B.a ENSGT00690000101763.B.b.a
ENSGT00690000101763.B.b.a ENSGT00690000101763.B.b.b
ENSGT00550000074441.a.a.a.a ENSGT00550000074441.a.a.a.b
ENSGT00550000074441.a.a.a.a ENSGT00550000074441.a.a.b.a
ENSGT00550000074441.a.a.a.a ENSGT00550000074441.a.a.b.b
ENSGT00550000074441.a.a.a.a ENSGT00550000074441.a.b.a.a
ENSGT00550000074441.a.a.a.a ENSGT00550000074441.a.b.a.b
ENSGT00540000070314.D.d.a.a.a ENSGT00540000070314.D.d.a.b.b
ENSGT00540000070314.D.d.a.a.b ENSGT00540000070314.D.d.a.b.b
ENSGT00550000074376.A.a.a.a ENSGT00550000074376.A.a.b
ENSGT00550000074376.A.a.a.b ENSGT00550000074376.A.a.b
ENSGT00690000101645.b.a.a.a ENSGT00690000101645.b.a.a.b
ENSGT00390000006915.a.b ENSGT00390000006915.b
ENSGT00550000074453.b.a.a ENSGT00550000074453.b.a.b
ENSGT00550000074453.b.a.b ENSGT00550000074453.b.b.a
ENSGT00550000074453.b.a.b ENSGT00550000074453.b.b.b
ENSGT00690000101751.B.a.a ENSGT00690000101751.B.a.b
ENSGT00580000081587.c ENSGT00580000081587.d
ENSGT00630000089521.c.b.a.a.a.a ENSGT00630000089521.c.b.a.a.a.b
ENSGT00570000078935.e.a.b.a ENSGT00570000078935.e.b.a.a
ENSGT00570000078935.e.a.b.b ENSGT00570000078935.e.b.a.a
ENSGT00570000078935.e.b.a.a ENSGT00570000078935.e.b.a.b
ENSGT00570000078935.e.b.a.a ENSGT00570000078935.e.b.b
ENSGT00640000091135.B.a ENSGT00640000091135.B.b.a
ENSGT00640000091135.B.b.a ENSGT00640000091135.B.b.b
ENSGT00390000001134.a.a ENSGT00390000001134.a.b
ENSGT00680000099806.a.d.a ENSGT00680000099806.a.d.b.a.b
ENSGT00640000091078.A.a.b.a ENSGT00640000091078.A.a.b.b.a
ENSGT00690000101755.a.b.a.a.a ENSGT00690000101755.a.b.a.a.b
ENSGT00440000039098.b.a.a ENSGT00440000039098.b.a.b
ENSGT00500000044785.b.a.a ENSGT00500000044785.b.b
ENSGT00500000044785.a ENSGT00500000044785.b.b
ENSGT00690000101684.b.a.a ENSGT00690000101684.b.b
ENSGT00390000005767.a ENSGT00390000005767.b
ENSGT00550000074317.a.b.a.a.a.a ENSGT00550000074317.a.b.a.a.a.b
ENSGT00550000074318.C.a ENSGT00550000074318.C.b
ENSGT00550000074507.a.b.a.b ENSGT00550000074507.a.b.b
ENSGT00530000063166.A.a ENSGT00530000063166.A.b
ENSGT00550000074455.a.b.b.a.c.b ENSGT00550000074455.a.b.b.a.d
ENSGT00550000074455.a.b.b.a.c.a ENSGT00550000074455.a.b.b.a.d
ENSGT00530000063039.a.a ENSGT00530000063039.b.b
ENSGT00650000092896.a.a.b ENSGT00650000092896.a.b.a
ENSGT00390000000111.a ENSGT00390000000111.b
ENSGT00650000092896.a.a.a ENSGT00650000092896.a.b.a
ENSGT00690000101673.a.a ENSGT00690000101673.a.b.b
ENSGT00690000101667.A.a.a.a ENSGT00690000101667.A.a.b
ENSGT00690000101667.A.a.a.b.a ENSGT00690000101667.A.a.b
ENSGT00550000074525.b.a ENSGT00550000074525.b.b
ENSGT00390000006393.B.a.a.b ENSGT00390000006393.B.a.b.a
ENSGT00620000087805.b.c.a ENSGT00620000087805.b.d
ENSGT00690000101692.D.a ENSGT00690000101692.D.b
ENSGT00390000014507.a ENSGT00390000014507.b
ENSGT00550000074541.a.a.a ENSGT00550000074541.a.b
ENSGT00530000062991.a.a.a ENSGT00530000062991.a.a.b
ENSGT00690000101789.B.a.a ENSGT00690000101789.B.b
ENSGT00390000009532.c ENSGT00390000009532.d
ENSGT00690000102000.c.a.a.a ENSGT00690000102000.c.a.a.b
ENSGT00650000092935.A.a ENSGT00650000092935.A.b
ENSGT00660000095409.B.a ENSGT00660000095409.B.b
ENSGT00510000046376.a.a ENSGT00510000046376.a.b
ENSGT00690000101922.a.a ENSGT00690000101922.a.b
ENSGT00690000101713.a.b.j.a.a ENSGT00690000101713.a.b.j.a.b
ENSGT00390000007681.c ENSGT00390000007681.d
ENSGT00390000009673.a.a.a ENSGT00390000009673.a.a.b
ENSGT00580000081569.c ENSGT00580000081569.d
ENSGT00690000101818.a.b.a.a ENSGT00690000101818.a.b.a.b
ENSGT00690000101700.E.a.a.a ENSGT00690000101700.E.a.a.b
ENSGT00390000014393.a.b ENSGT00390000014393.b.a
ENSGT00390000014393.a.a.b ENSGT00390000014393.a.b
ENSGT00580000081366.a.a.a ENSGT00580000081366.a.a.b
ENSGT00670000097626.B.a ENSGT00670000097626.B.b
ENSGT00610000085965.a.a.a.a.b ENSGT00610000085965.a.a.a.b
ENSGT00390000011617.a.b ENSGT00390000011617.b
ENSGT00610000085965.a.a.a.b ENSGT00610000085965.a.b
ENSGT00390000016886.a ENSGT00390000016886.b.b
ENSGT00510000046358.a.a ENSGT00510000046358.a.b
ENSGT00690000102031.a.a.a ENSGT00690000102031.a.b
ENSGT00560000076996.a.a.a.d ENSGT00560000076996.a.a.b.a.a
ENSGT00560000076996.a.a.b.a.a ENSGT00560000076996.a.b
ENSGT00690000101932.B.a ENSGT00690000101932.B.b
ENSGT00410000025381.A.a.b ENSGT00410000025381.A.b
ENSGT00550000074425.A.b.b.a.a ENSGT00550000074425.A.b.b.b
ENSGT00530000063071.c.b ENSGT00530000063071.d
ENSGT00550000074386.a.a.a.a.b.a.a ENSGT00550000074386.a.a.a.a.b.a.b
ENSGT00690000101696.A.a.b.a.a ENSGT00690000101696.A.a.b.a.b
ENSGT00690000101751.A.a.b.a.a ENSGT00690000101751.A.b
ENSGT00390000015354.a.a ENSGT00390000015354.b
ENSGT00390000015354.a.b ENSGT00390000015354.b
ENSGT00530000063219.A.a ENSGT00530000063219.A.b
ENSGT00530000063214.a ENSGT00530000063214.b
ENSGT00530000063123.a.a.b ENSGT00530000063123.a.b
ENSGT00390000006964.a ENSGT00390000006964.b
ENSGT00530000063123.a.a.a ENSGT00530000063123.a.b
ENSGT00550000074550.a.b.a ENSGT00550000074550.a.b.b.a.a.a
ENSGT00530000062961.b.a.a ENSGT00530000062961.b.a.b
ENSGT00660000095421.a.b.b.a.a.a ENSGT00660000095421.a.b.b.a.a.b
ENSGT00660000095421.a.b.b.a.a.a ENSGT00660000095421.a.b.b.a.b
ENSGT00390000017228.a.a.b.a ENSGT00390000017228.a.b
ENSGT00550000074334.a.b.a.a.a.a ENSGT00550000074334.a.b.a.a.a.b
ENSGT00690000102064.B.a.a ENSGT00690000102064.B.a.b
ENSGT00550000074554.a.a ENSGT00550000074554.a.b
ENSGT00550000074293.a.b.b.a.a ENSGT00550000074293.a.b.b.a.b
ENSGT00620000087649.B.b.a ENSGT00620000087649.B.b.b.b
ENSGT00620000087649.B.b.b.a ENSGT00620000087649.B.b.b.b
ENSGT00390000008364.b.a.b ENSGT00390000008364.b.b.b
ENSGT00550000074298.b.a ENSGT00550000074298.b.b
ENSGT00390000008364.b.a.a ENSGT00390000008364.b.b.b
ENSGT00690000101775.a.a.a ENSGT00690000101775.a.a.b
ENSGT00390000008364.b.b.a ENSGT00390000008364.b.b.b
ENSGT00390000001475.a ENSGT00390000001475.b
ENSGT00530000062761.A.a ENSGT00530000062761.A.b
ENSGT00600000084435.a ENSGT00600000084435.b
ENSGT00530000063140.a.a.a ENSGT00530000063140.a.a.b
ENSGT00390000014595.a.a ENSGT00390000014595.a.b
ENSGT00690000101797.D.a ENSGT00690000101797.D.b
ENSGT00690000101744.B.a ENSGT00690000101744.B.b
ENSGT00690000101752.A.a.a.b ENSGT00690000101752.A.a.b
ENSGT00690000101752.A.a.a.b ENSGT00690000101752.A.b
ENSGT00690000102084.a.a ENSGT00690000102084.a.b
ENSGT00690000102101.c ENSGT00690000102101.d.a
ENSGT00390000013680.a ENSGT00390000013680.b
ENSGT00690000102019.B.a ENSGT00690000102019.B.b
ENSGT00690000101827.B.a.a ENSGT00690000101827.B.a.b
ENSGT00670000097581.B.c.a ENSGT00670000097581.B.c.b.b
ENSGT00440000035370.a.a.a ENSGT00440000035370.a.a.b
ENSGT00390000002205.a.a ENSGT00390000002205.a.b
ENSGT00640000091328.E.a ENSGT00640000091328.E.b
ENSGT00530000063138.a.c.a ENSGT00530000063138.a.c.b
ENSGT00530000063035.a.a ENSGT00530000063035.a.b
ENSGT00670000097670.A.a.a ENSGT00670000097670.A.a.b
ENSGT00690000101833.B.c.a ENSGT00690000101833.B.c.b
ENSGT00550000074410.a.a.a ENSGT00550000074410.a.a.b.a.b
ENSGT00690000101708.A.a.a.a ENSGT00690000101708.A.a.a.b.a.a
ENSGT00550000074280.A.c.a ENSGT00550000074280.A.c.b
ENSGT00390000008356.a.a.a ENSGT00390000008356.a.b
ENSGT00560000076851.b.a.a ENSGT00560000076851.b.b
ENSGT00550000074456.b.a.a ENSGT00550000074456.b.a.b
ENSGT00510000046588.b.a ENSGT00510000046588.b.b
ENSGT00390000015439.a ENSGT00390000015439.b
ENSGT00690000101919.a.b.b.a ENSGT00690000101919.a.b.b.b
ENSGT00390000010011.a ENSGT00390000010011.b
ENSGT00690000101633.A.a ENSGT00690000101633.A.b
ENSGT00530000063194.B.c ENSGT00530000063194.B.d.b
ENSGT00670000097644.a ENSGT00670000097644.b.b.a
ENSGT00690000101881.a.a.a.a ENSGT00690000101881.a.a.b
ENSGT00670000097644.b.b.a ENSGT00670000097644.b.b.b.a
ENSGT00390000000417.b.b.a ENSGT00390000000417.b.b.b
ENSGT00550000074525.a.c.a ENSGT00550000074525.a.c.b
ENSGT00690000101983.a.a.a ENSGT00690000101983.a.b
ENSGT00550000074525.a.c.b ENSGT00550000074525.a.d
ENSGT00690000101983.a.a.b ENSGT00690000101983.a.b
ENSGT00640000091364.b.a.b ENSGT00640000091364.b.b
ENSGT00560000076615.A.a.a ENSGT00560000076615.A.b
ENSGT00520000055597.a.b ENSGT00520000055597.b
ENSGT00390000015553.a ENSGT00390000015553.b
ENSGT00390000020210.b.a ENSGT00390000020210.b.b
ENSGT00680000099559.B.c.a ENSGT00680000099559.B.d
ENSGT00680000099559.B.c.b ENSGT00680000099559.B.d
ENSGT00670000097825.a.a.b ENSGT00670000097825.a.b.b
ENSGT00390000008320.a.b ENSGT00390000008320.b
ENSGT00390000007753.a ENSGT00390000007753.b
ENSGT00690000101695.B.a ENSGT00690000101695.B.b
ENSGT00390000011698.a ENSGT00390000011698.b
ENSGT00690000101880.C.a.a.a ENSGT00690000101880.C.a.b
ENSGT00660000095336.a.a ENSGT00660000095336.a.b.b
ENSGT00660000095336.a.b.a.b ENSGT00660000095336.a.b.b
ENSGT00390000001936.a ENSGT00390000001936.b.a
ENSGT00690000101726.a.a ENSGT00690000101726.a.b
ENSGT00660000095297.A.a ENSGT00660000095297.A.b.a
ENSGT00550000074260.C.c ENSGT00550000074260.C.d
ENSGT00690000101784.B.a.a ENSGT00690000101784.B.a.b
ENSGT00690000101708.A.a.a.b.a.a ENSGT00690000101708.A.a.a.b.a.b
ENSGT00390000016347.a ENSGT00390000016347.b
ENSGT00390000009788.a.a ENSGT00390000009788.b
ENSGT00690000101769.B.a.a ENSGT00690000101769.B.a.b.b.b
ENSGT00550000074434.b.b.a.a ENSGT00550000074434.b.b.b
ENSGT00390000001874.C.a ENSGT00390000001874.C.b.a.a
ENSGT00620000087743.a.a.a ENSGT00620000087743.b
ENSGT00680000099680.A.e.b.a ENSGT00680000099680.A.e.b.b
ENSGT00390000001874.C.a ENSGT00390000001874.C.b.b
ENSGT00390000006451.c ENSGT00390000006451.d
ENSGT00390000002637.a ENSGT00390000002637.b
ENSGT00390000008161.a.a ENSGT00390000008161.a.b
ENSGT00670000097849.a.a ENSGT00670000097849.a.b.b
ENSGT00550000074381.a.b.b.a.a.a.a ENSGT00550000074381.a.b.b.a.a.b
ENSGT00390000011560.e.a.b ENSGT00390000011560.e.b
ENSGT00550000074370.B.a.c ENSGT00550000074370.B.b
ENSGT00690000101832.c.a.a ENSGT00690000101832.c.a.b
ENSGT00640000091232.a.a.c ENSGT00640000091232.a.b
ENSGT00640000091232.a.a.c ENSGT00640000091232.b
ENSGT00530000063147.A.a ENSGT00530000063147.A.b
ENSGT00550000074381.a.b.b.a.a.a.b ENSGT00550000074381.a.b.b.a.a.b
ENSGT00640000091192.b.c ENSGT00640000091192.b.d
ENSGT00550000074395.b.b.a ENSGT00550000074395.b.b.b
ENSGT00530000063116.b.a ENSGT00530000063116.b.b
ENSGT00690000101685.b.b.b.a.a ENSGT00690000101685.b.b.b.a.b
ENSGT00390000013479.b.a ENSGT00390000013479.b.b
ENSGT00390000013118.a.a ENSGT00390000013118.a.b
ENSGT00390000006658.a ENSGT00390000006658.b
ENSGT00690000101697.A.a.a ENSGT00690000101697.A.b.a
ENSGT00650000092862.b.a.b.a.a ENSGT00650000092862.b.a.b.a.b
ENSGT00550000074376.B.d ENSGT00550000074376.B.e
ENSGT00560000076791.a.a ENSGT00560000076791.a.b.b.b.c.a
ENSGT00560000076791.a.a ENSGT00560000076791.a.b.b.b.c.b.a.b.a
ENSGT00390000015988.b.a ENSGT00390000015988.b.b
ENSGT00680000099742.A.a.a.a ENSGT00680000099742.A.a.b
ENSGT00390000003691.a.a.a.a ENSGT00390000003691.a.a.a.b
ENSGT00390000005006.c.b ENSGT00390000005006.d
ENSGT00690000101777.A.c.a ENSGT00690000101777.A.c.b
ENSGT00510000046788.a ENSGT00510000046788.b
ENSGT00530000063014.B.a.a ENSGT00530000063014.B.a.b
ENSGT00530000062854.b.a ENSGT00530000062854.b.b
ENSGT00530000062854.a.a.a.a ENSGT00530000062854.b.a
ENSGT00530000063109.A.a ENSGT00530000063109.A.b
ENSGT00690000101774.B.a.a ENSGT00690000101774.B.a.b
ENSGT00660000095162.a.a ENSGT00660000095162.a.b
ENSGT00390000001038.b.a.b ENSGT00390000001038.b.b
ENSGT00680000099559.A.a.a.b ENSGT00680000099559.A.a.b
ENSGT00530000063239.B.c ENSGT00530000063239.B.d
ENSGT00690000102068.b.a.a ENSGT00690000102068.b.a.b
ENSGT00560000077077.a.b ENSGT00560000077077.b
ENSGT00520000055567.c.a ENSGT00520000055567.c.b
ENSGT00620000087866.b.a ENSGT00620000087866.b.b
ENSGT00530000062854.a.a.a.a ENSGT00530000062854.a.a.a.b
ENSGT00390000009648.a.a ENSGT00390000009648.a.b
ENSGT00690000101807.c.a.a ENSGT00690000101807.c.a.b.b
ENSGT00440000038465.a.a.a ENSGT00440000038465.a.a.b
ENSGT00390000011027.C.a.a.a ENSGT00390000011027.C.a.a.b
ENSGT00490000043329.b.a.a.b ENSGT00490000043329.b.a.b
ENSGT00530000063064.a.a.b ENSGT00530000063064.b
ENSGT00550000074347.a.d ENSGT00550000074347.a.e.b.a.b
ENSGT00390000011620.b.a.a ENSGT00390000011620.b.a.b
ENSGT00550000074753.a ENSGT00550000074753.b
ENSGT00670000097735.a.a ENSGT00670000097735.a.b
ENSGT00400000022086.a ENSGT00400000022086.b
ENSGT00620000087702.b.c.a.a ENSGT00620000087702.b.c.a.b
ENSGT00530000062981.a.a.c ENSGT00530000062981.a.a.d
ENSGT00550000074473.B.a.a ENSGT00550000074473.B.a.b
ENSGT00690000101906.b.a.a.a ENSGT00690000101906.b.b
ENSGT00530000063889.a ENSGT00530000063889.b.a
ENSGT00390000006947.e ENSGT00390000006947.f
ENSGT00640000091492.a ENSGT00640000091492.b
ENSGT00550000074707.a.a ENSGT00550000074707.a.b
ENSGT00690000101727.B.a.a.a ENSGT00690000101727.B.a.a.b
ENSGT00390000000724.a.a ENSGT00390000000724.a.b
ENSGT00510000046524.A.a ENSGT00510000046524.A.b
ENSGT00390000014977.a.a ENSGT00390000014977.b
ENSGT00550000074555.a.a.a.b ENSGT00550000074555.a.a.b
ENSGT00550000074555.a.a.a.b ENSGT00550000074555.a.b
ENSGT00550000074562.b.a.b.a ENSGT00550000074562.b.a.b.b
ENSGT00680000099716.B.b.a ENSGT00680000099716.B.b.b
ENSGT00390000005255.a.a ENSGT00390000005255.a.b
ENSGT00630000089684.a.a ENSGT00630000089684.a.b
ENSGT00390000006285.a ENSGT00390000006285.b
ENSGT00390000000908.a.a.a ENSGT00390000000908.a.b
ENSGT00550000074403.A.a.a.a.a ENSGT00550000074403.A.a.a.b
ENSGT00390000000908.a.b ENSGT00390000000908.b
ENSGT00490000043324.a.a.a ENSGT00490000043324.a.a.b
ENSGT00490000043324.a.a.a ENSGT00490000043324.a.b
ENSGT00390000002101.a ENSGT00390000002101.b
ENSGT00550000074577.c.b.a.a ENSGT00550000074577.c.b.a.b
ENSGT00560000076892.b.c.b.a.d ENSGT00560000076892.b.c.b.b
ENSGT00390000014993.a ENSGT00390000014993.b.a
ENSGT00640000091441.b.a ENSGT00640000091441.b.b
ENSGT00390000003140.a.a ENSGT00390000003140.a.b
ENSGT00690000102056.b.a ENSGT00690000102056.b.b
ENSGT00530000063843.a ENSGT00530000063843.b
ENSGT00680000099892.c.a.a ENSGT00680000099892.c.b
ENSGT00390000009929.a.a.a ENSGT00390000009929.a.b
ENSGT00690000101702.A.a.b ENSGT00690000101702.A.b
ENSGT00390000004653.b.d.a.a ENSGT00390000004653.b.d.a.b
ENSGT00530000063286.b.a.a.a ENSGT00530000063286.b.a.a.b
ENSGT00390000009905.a.a ENSGT00390000009905.a.b
ENSGT00560000077064.d.a.a.a.a ENSGT00560000077064.d.a.b
ENSGT00560000077064.d.a.a.a.b ENSGT00560000077064.d.a.b
ENSGT00390000009905.a.b ENSGT00390000009905.b.b
ENSGT00680000099531.a.a ENSGT00680000099531.a.b
ENSGT00690000101942.a.a ENSGT00690000101942.b
ENSGT00680000099892.c.a.b ENSGT00680000099892.c.b
ENSGT00550000074427.B.c.a.a ENSGT00550000074427.B.c.b
ENSGT00690000101763.B.a ENSGT00690000101763.B.b.b
ENSGT00530000063808.a ENSGT00530000063808.b
ENSGT00640000091217.a.b ENSGT00640000091217.b
ENSGT00640000091217.a.a.b ENSGT00640000091217.a.b
ENSGT00690000101949.a.a ENSGT00690000101949.a.b
ENSGT00510000046675.a ENSGT00510000046675.b
ENSGT00390000006625.a ENSGT00390000006625.b
ENSGT00390000016886.a ENSGT00390000016886.b.a
ENSGT00390000005726.D.a.c ENSGT00390000005726.D.a.d
ENSGT00390000014374.c ENSGT00390000014374.d
ENSGT00390000009476.a.a ENSGT00390000009476.b
ENSGT00690000101682.a.c ENSGT00690000101682.a.d.b.b
ENSGT00680000099647.E.a.a ENSGT00680000099647.E.a.b
ENSGT00390000004114.c.a ENSGT00390000004114.c.b
ENSGT00550000074509.B.a ENSGT00550000074509.B.b
ENSGT00550000074736.a.a ENSGT00550000074736.a.b
ENSGT00600000084107.a.a.a ENSGT00600000084107.a.a.b
ENSGT00600000084107.a.a.a ENSGT00600000084107.a.b
ENSGT00390000015684.a.a ENSGT00390000015684.a.b
ENSGT00530000063104.B.a.a ENSGT00530000063104.B.a.b
ENSGT00690000101800.C.a ENSGT00690000101800.C.b
ENSGT00530000062999.a.a ENSGT00530000062999.a.b
ENSGT00510000046450.a.a.a.a ENSGT00510000046450.a.a.a.b
ENSGT00390000017606.a ENSGT00390000017606.b
ENSGT00670000097649.D.a.a.a ENSGT00670000097649.D.a.b
ENSGT00670000097649.D.a.a.b.a ENSGT00670000097649.D.a.b
ENSGT00630000089736.A.a.a ENSGT00630000089736.A.a.b.a
ENSGT00630000089736.A.a.b.a ENSGT00630000089736.A.a.b.b
ENSGT00680000099927.b.a.a ENSGT00680000099927.b.b
ENSGT00510000046450.a.a.a.a ENSGT00510000046450.a.a.b
ENSGT00680000099927.b.a.b ENSGT00680000099927.b.b
ENSGT00650000092939.B.d.a.a ENSGT00650000092939.B.d.b
ENSGT00550000074583.b.a ENSGT00550000074583.b.b
ENSGT00390000013127.a ENSGT00390000013127.b
ENSGT00390000000018.A.a ENSGT00390000000018.A.b
ENSGT00600000084107.b.b.a.a ENSGT00600000084107.b.b.a.b
ENSGT00390000017651.a ENSGT00390000017651.b
ENSGT00640000091328.D.a.a ENSGT00640000091328.D.a.b
ENSGT00650000093228.B.a ENSGT00650000093228.B.b
ENSGT00670000098006.a ENSGT00670000098006.b
ENSGT00530000063373.a.a ENSGT00530000063373.a.b
ENSGT00530000062939.a.a ENSGT00530000062939.a.b
ENSGT00390000001574.a ENSGT00390000001574.b
ENSGT00690000101672.b.a.b.a.a ENSGT00690000101672.b.a.b.a.b
ENSGT00390000010182.c.b ENSGT00390000010182.d
ENSGT00530000062947.b.a.a ENSGT00530000062947.b.a.b
ENSGT00390000005995.a.a ENSGT00390000005995.a.b
ENSGT00670000097591.A.a.b.a.a ENSGT00670000097591.A.a.b.a.b
ENSGT00660000095162.b.a.a.a ENSGT00660000095162.b.a.b
ENSGT00660000095162.b.a.b ENSGT00660000095162.b.b
ENSGT00640000091266.A.e.a.a ENSGT00640000091266.A.e.a.b
ENSGT00640000091266.A.e.a.b ENSGT00640000091266.A.e.b
ENSGT00670000097681.d.a.a ENSGT00670000097681.d.a.b
ENSGT00690000101846.A.a ENSGT00690000101846.A.b
ENSGT00640000091200.a.a.a ENSGT00640000091200.a.a.b.b
ENSGT00640000091200.a.a.a ENSGT00640000091200.a.a.b.a
ENSGT00530000063195.a.a.a ENSGT00530000063195.a.b
ENSGT00690000101716.b.a.a ENSGT00690000101716.b.a.b
ENSGT00390000000022.a ENSGT00390000000022.b
ENSGT00390000002918.a.a ENSGT00390000002918.a.b
ENSGT00390000013767.C.a.a.a ENSGT00390000013767.C.a.a.b
ENSGT00650000092896.a.a.a ENSGT00650000092896.a.a.b
ENSGT00390000013767.C.a.a.a ENSGT00390000013767.C.a.b
ENSGT00550000074580.b.a ENSGT00550000074580.b.b
ENSGT00640000091410.a.a.a.a ENSGT00640000091410.a.a.a.b
ENSGT00640000091410.a.a.a.b ENSGT00640000091410.a.a.b
ENSGT00680000099625.B.a.j ENSGT00680000099625.B.b
ENSGT00390000005739.a ENSGT00390000005739.b
ENSGT00550000074414.A.a.b ENSGT00550000074414.A.b
ENSGT00390000014360.a.a ENSGT00390000014360.a.b
ENSGT00690000101980.a.a ENSGT00690000101980.a.b
ENSGT00640000091246.a.b.a.a ENSGT00640000091246.a.b.b
ENSGT00390000011365.a.a ENSGT00390000011365.a.b
ENSGT00690000101663.B.c.a.a ENSGT00690000101663.B.c.a.b
ENSGT00610000085965.a.a.a.a.b ENSGT00610000085965.a.b
ENSGT00550000074447.b.a.a.a.b ENSGT00550000074447.b.a.a.b
ENSGT00660000095363.a.a ENSGT00660000095363.a.b.b
ENSGT00550000074371.b.b.a.a.a ENSGT00550000074371.b.b.a.a.b
ENSGT00390000006311.a.a.b ENSGT00390000006311.b
ENSGT00390000014051.a.a.a.a.a.a ENSGT00390000014051.a.a.a.a.a.b
ENSGT00660000095090.a.a.a ENSGT00660000095090.b.b
ENSGT00660000095090.a.a.b.a ENSGT00660000095090.b.b
ENSGT00390000005989.a ENSGT00390000005989.b
ENSGT00390000006311.a.a.b ENSGT00390000006311.a.b.a
ENSGT00390000006311.a.a.b ENSGT00390000006311.a.b.b
ENSGT00550000074721.a ENSGT00550000074721.b
ENSGT00690000101875.A.a.a ENSGT00690000101875.A.a.b
ENSGT00550000074435.a.a ENSGT00550000074435.a.b
ENSGT00550000074435.a.a ENSGT00550000074435.b.b.a
ENSGT00550000074455.a.b.b.a.c.a ENSGT00550000074455.a.b.b.a.c.b
ENSGT00680000099672.C.a ENSGT00680000099672.C.b
ENSGT00390000016191.a.a ENSGT00390000016191.a.b
ENSGT00390000016191.a.a ENSGT00390000016191.b.a
ENSGT00550000074535.a.b.a ENSGT00550000074535.a.b.b
ENSGT00550000074535.a.a.b ENSGT00550000074535.a.b.a
ENSGT00690000101834.b.a.b.a ENSGT00690000101834.b.a.b.b
ENSGT00530000063137.B.a ENSGT00530000063137.B.b
ENSGT00510000046769.c.a ENSGT00510000046769.c.b
ENSGT00390000014618.a ENSGT00390000014618.b
ENSGT00390000016104.a.a ENSGT00390000016104.a.b.a
ENSGT00680000099833.a.a ENSGT00680000099833.a.b
ENSGT00680000099833.a.b ENSGT00680000099833.b
ENSGT00390000013843.a.a ENSGT00390000013843.a.b
ENSGT00530000063155.a.a ENSGT00530000063155.a.b
ENSGT00690000101882.A.a.a.b ENSGT00690000101882.A.a.b
ENSGT00390000011225.a ENSGT00390000011225.b
ENSGT00670000097694.E.c.a ENSGT00670000097694.E.d.b
ENSGT00670000097694.E.c.b ENSGT00670000097694.E.d.b
ENSGT00670000097694.E.d.a ENSGT00670000097694.E.d.b
ENSGT00510000046315.b.a.a ENSGT00510000046315.b.a.b
ENSGT00510000046315.b.a.b ENSGT00510000046315.b.b
ENSGT00560000076776.D.a.a.a ENSGT00560000076776.D.a.a.b
ENSGT00390000000134.a ENSGT00390000000134.b
ENSGT00530000062779.a.a.b.a ENSGT00530000062779.a.a.b.b
ENSGT00530000063051.A.c ENSGT00530000063051.A.d
ENSGT00390000007000.a.a ENSGT00390000007000.b
ENSGT00390000007000.a.b ENSGT00390000007000.b
ENSGT00550000074373.B.a.a.a ENSGT00550000074373.B.a.a.b
ENSGT00390000007578.b.a.b.a.a ENSGT00390000007578.b.a.b.a.b
ENSGT00390000016816.C.a.a ENSGT00390000016816.C.a.b
ENSGT00390000016816.C.a.b ENSGT00390000016816.C.b
ENSGT00640000091023.a.a.a.a.a.b ENSGT00640000091023.a.a.b
ENSGT00640000091023.a.a.a.a.a.a ENSGT00640000091023.a.a.b
ENSGT00600000084313.a ENSGT00600000084313.b.a.a
ENSGT00600000084313.a ENSGT00600000084313.b.a.b
ENSGT00530000063073.a.a.a ENSGT00530000063073.a.a.b
ENSGT00530000063073.a.a.b ENSGT00530000063073.a.b
ENSGT00530000063073.a.a.b ENSGT00530000063073.b
ENSGT00390000014924.a.a.a.a ENSGT00390000014924.a.a.a.b
ENSGT00390000014924.a.a.a.b ENSGT00390000014924.a.b
ENSGT00550000074438.A.a ENSGT00550000074438.A.b
ENSGT00640000091090.A.a.b.a.a ENSGT00640000091090.A.a.b.b
ENSGT00690000102097.b.a.a ENSGT00690000102097.b.a.b
ENSGT00690000102097.b.a.a ENSGT00690000102097.b.b
ENSGT00690000101868.C.f.a.a.a.b ENSGT00690000101868.C.f.b
ENSGT00690000101868.C.f.a.b ENSGT00690000101868.C.f.b
ENSGT00550000074380.a.a.a.a ENSGT00550000074380.a.b
ENSGT00550000074380.a.a.a.a ENSGT00550000074380.b.a.a
ENSGT00550000074380.a.a.a.a ENSGT00550000074380.b.a.b
ENSGT00510000046421.a.a.a ENSGT00510000046421.a.a.b
ENSGT00510000046421.a.a.b ENSGT00510000046421.a.b
ENSGT00510000046589.c ENSGT00510000046589.d
ENSGT00680000099996.B.a ENSGT00680000099996.B.b
ENSGT00390000004402.b.a.a.a ENSGT00390000004402.b.a.a.b
ENSGT00390000004402.b.a.a.b ENSGT00390000004402.b.a.b
ENSGT00390000004402.b.a.a.b ENSGT00390000004402.b.b
ENSGT00690000101816.B.a ENSGT00690000101816.B.b.b
ENSGT00650000092997.A.a.b.a.b.b ENSGT00650000092997.A.a.b.b.a
ENSGT00630000089726.c ENSGT00630000089726.d.b
ENSGT00650000092972.a.a ENSGT00650000092972.a.b
ENSGT00550000074438.B.a.c.a ENSGT00550000074438.B.a.c.b
ENSGT00530000063215.a.a ENSGT00530000063215.a.b
ENSGT00530000063215.a.b ENSGT00530000063215.b
ENSGT00390000010039.b.a.a ENSGT00390000010039.b.b.b
ENSGT00390000010039.b.a.b ENSGT00390000010039.b.b.b
ENSGT00390000010039.b.b.a ENSGT00390000010039.b.b.b
ENSGT00590000083094.a.a ENSGT00590000083094.a.b
ENSGT00530000063047.B.a ENSGT00530000063047.B.b
ENSGT00530000063020.b.a.a.a ENSGT00530000063020.b.a.a.b
ENSGT00530000063020.b.a.a.a ENSGT00530000063020.b.a.b
ENSGT00690000101818.b.a ENSGT00690000101818.b.b
ENSGT00690000101746.a.b.a ENSGT00690000101746.a.b.b
ENSGT00530000063168.a.a ENSGT00530000063168.a.b
ENSGT00550000074396.b.b.a ENSGT00550000074396.b.b.b
ENSGT00660000095346.a ENSGT00660000095346.b.a.a
ENSGT00660000095346.b.a.a ENSGT00660000095346.b.a.b
ENSGT00690000101715.b.a.a.a ENSGT00690000101715.b.a.a.b
ENSGT00390000014093.a.a.a ENSGT00390000014093.a.a.b
ENSGT00390000004555.c.a.a.a ENSGT00390000004555.c.b
ENSGT00640000091023.a.a.a.a.a.a ENSGT00640000091023.a.a.a.a.b
ENSGT00640000091023.a.a.a.a.a.b ENSGT00640000091023.a.a.a.a.b
ENSGT00510000046331.e.b.a.b ENSGT00510000046331.e.b.b
ENSGT00510000046331.e.a.b ENSGT00510000046331.e.b.a.b
ENSGT00510000046331.e.b.a.a ENSGT00510000046331.e.b.a.b
ENSGT00390000018751.c.a ENSGT00390000018751.c.b
ENSGT00390000018751.c.b ENSGT00390000018751.d.a
ENSGT00690000101671.b.a.a ENSGT00690000101671.b.a.b
ENSGT00690000101671.b.a.a ENSGT00690000101671.b.b
ENSGT00690000101801.B.a ENSGT00690000101801.B.b
ENSGT00530000063111.a.a ENSGT00530000063111.a.b
ENSGT00550000074476.a.b ENSGT00550000074476.b.a.b
ENSGT00550000074476.a.a ENSGT00550000074476.b.a.b
ENSGT00550000074476.a.a ENSGT00550000074476.b.a.a.a
ENSGT00550000074476.a.b ENSGT00550000074476.b.a.a.a
ENSGT00390000018751.c.b ENSGT00390000018751.d.b
ENSGT00640000091090.B.c ENSGT00640000091090.B.d
ENSGT00550000074510.a.a.a.a ENSGT00550000074510.a.a.a.b
ENSGT00530000062904.B.b.a ENSGT00530000062904.B.b.b
ENSGT00530000063730.A.a ENSGT00530000063730.A.b
ENSGT00390000003367.a.a ENSGT00390000003367.b
ENSGT00390000017549.a.b ENSGT00390000017549.b
ENSGT00390000004420.c.a.a ENSGT00390000004420.c.b.b
ENSGT00390000017794.a.a.a.b ENSGT00390000017794.a.a.b
ENSGT00660000095336.a.a ENSGT00660000095336.a.b.a.b
ENSGT00660000095557.a ENSGT00660000095557.b
ENSGT00680000099582.A.a.a.a.a ENSGT00680000099582.A.a.b
ENSGT00680000099582.A.a.a.b ENSGT00680000099582.A.a.b
ENSGT00550000074381.a.b.b.a.a.a.a ENSGT00550000074381.a.b.b.a.a.a.b
ENSGT00390000017159.e.a ENSGT00390000017159.e.b.a.a.b.a
ENSGT00690000101931.f.a ENSGT00690000101931.f.b
ENSGT00390000017159.e.a ENSGT00390000017159.e.b.a.a.b.b
ENSGT00390000017159.e.a ENSGT00390000017159.e.b.b
ENSGT00530000063092.a.c.a ENSGT00530000063092.a.c.b
ENSGT00430000030848.b.c ENSGT00430000030848.b.d
ENSGT00690000102089.a.a ENSGT00690000102089.a.b
ENSGT00390000001874.C.b.a.a ENSGT00390000001874.C.b.b
ENSGT00390000001117.a.a ENSGT00390000001117.a.b.a.a
ENSGT00660000095344.a.a.b ENSGT00660000095344.a.b.a
ENSGT00390000008812.a ENSGT00390000008812.b
ENSGT00660000095344.a.b.a ENSGT00660000095344.a.b.b
ENSGT00640000091217.a.a.a ENSGT00640000091217.b
ENSGT00560000076933.a.a.b.a ENSGT00560000076933.a.a.b.b
ENSGT00530000062787.C.a ENSGT00530000062787.C.b
ENSGT00530000062809.b.a ENSGT00530000062809.b.b.a.b
ENSGT00550000074306.a.a.a.a ENSGT00550000074306.a.a.a.b.b
ENSGT00390000017126.a.a.a ENSGT00390000017126.b
ENSGT00390000017126.a.a.b ENSGT00390000017126.b
ENSGT00390000010858.a.a ENSGT00390000010858.a.b
ENSGT00560000076882.A.a.a.a.b ENSGT00560000076882.A.a.a.b
ENSGT00560000076882.A.a.a.a.a ENSGT00560000076882.A.a.a.a.b
ENSGT00560000076882.A.a.a.a.a ENSGT00560000076882.A.b
ENSGT00560000076882.A.a.a.b ENSGT00560000076882.A.b
ENSGT00390000000874.a ENSGT00390000000874.b
ENSGT00390000013941.a ENSGT00390000013941.b
ENSGT00550000074573.b.c.b ENSGT00550000074573.b.d
ENSGT00550000074449.b.a.a.b.e.b ENSGT00550000074449.b.a.a.b.f
ENSGT00650000093176.D.c.a ENSGT00650000093176.D.c.b
ENSGT00490000043321.b.a ENSGT00490000043321.b.b
ENSGT00560000077130.c.b.a ENSGT00560000077130.c.b.b
ENSGT00550000074317.a.a.a.a ENSGT00550000074317.a.a.a.b
ENSGT00550000074341.d.a.a ENSGT00550000074341.d.a.b
ENSGT00560000077130.c.b.a ENSGT00560000077130.d
ENSGT00550000074341.d.a.b ENSGT00550000074341.d.b.b
ENSGT00550000074341.d.a.b ENSGT00550000074341.d.b.a
ENSGT00510000046769.c.a ENSGT00510000046769.d.b
ENSGT00690000102193.a ENSGT00690000102193.b
ENSGT00550000074318.A.a.a.a.a ENSGT00550000074318.A.a.a.a.b
ENSGT00550000074318.A.a.a.a.a ENSGT00550000074318.A.a.b
ENSGT00510000046360.a.a.b ENSGT00510000046360.b
ENSGT00510000046360.a.b ENSGT00510000046360.b
ENSGT00670000097694.E.c.a ENSGT00670000097694.E.c.b
ENSGT00670000097694.E.c.b ENSGT00670000097694.E.d.a
ENSGT00390000017159.e.b.a.a.b.b ENSGT00390000017159.e.b.b
ENSGT00390000017159.e.b.a.a.b.a ENSGT00390000017159.e.b.b
ENSGT00690000101649.B.a.a ENSGT00690000101649.B.a.b
ENSGT00520000055549.a.e.a ENSGT00520000055549.a.e.b
ENSGT00680000099833.a.a ENSGT00680000099833.b
ENSGT00390000005589.a ENSGT00390000005589.b
ENSGT00690000101649.C.a ENSGT00690000101649.C.b.a
ENSGT00690000101649.C.b.a ENSGT00690000101649.C.b.b
ENSGT00390000016964.d.a.a.a ENSGT00390000016964.d.b
ENSGT00390000007434.a ENSGT00390000007434.b
ENSGT00390000003691.a.a.a.b ENSGT00390000003691.a.b
ENSGT00690000101878.a.c.a.a ENSGT00690000101878.a.c.a.b
ENSGT00440000039098.a ENSGT00440000039098.b.a.a
ENSGT00680000099806.a.d.a ENSGT00680000099806.a.d.b.a.a
ENSGT00500000044785.a ENSGT00500000044785.b.a.a
ENSGT00550000074443.A.a.a.a ENSGT00550000074443.A.a.b.a
ENSGT00390000012217.a ENSGT00390000012217.b
ENSGT00690000101936.a.a.a ENSGT00690000101936.a.a.b.a
ENSGT00690000102037.b.a ENSGT00690000102037.b.b
ENSGT00390000008959.a.a ENSGT00390000008959.a.b
ENSGT00390000013444.a.a ENSGT00390000013444.a.b.a
ENSGT00390000011580.c ENSGT00390000011580.d
ENSGT00390000008959.a.a ENSGT00390000008959.b.a
ENSGT00690000101685.a.c.a ENSGT00690000101685.a.c.b
ENSGT00390000015751.b.c ENSGT00390000015751.b.d.a
ENSGT00680000099568.d.a.a.a ENSGT00680000099568.d.b
ENSGT00690000101716.a.c.a ENSGT00690000101716.a.c.b
ENSGT00650000093052.a.a.a.a.a ENSGT00650000093052.a.a.a.a.b
ENSGT00540000070251.B.a.a ENSGT00540000070251.B.a.b
ENSGT00640000091170.B.a ENSGT00640000091170.B.b
ENSGT00650000093281.a.a.a ENSGT00650000093281.a.b
ENSGT00680000099663.A.a.a ENSGT00680000099663.A.a.b
ENSGT00550000074525.a.c.a ENSGT00550000074525.a.d
ENSGT00680000099568.c ENSGT00680000099568.d.a.a.a
ENSGT00690000101644.A.a.a.b ENSGT00690000101644.A.a.b
ENSGT00550000074511.B.b.a ENSGT00550000074511.B.b.b
ENSGT00390000009798.c.a.a ENSGT00390000009798.c.b
ENSGT00680000099559.B.c.a ENSGT00680000099559.B.c.b
ENSGT00680000099694.a ENSGT00680000099694.b.a
ENSGT00680000099694.b.a ENSGT00680000099694.b.b
ENSGT00550000074561.C.a.a.a ENSGT00550000074561.C.a.a.b
ENSGT00690000101885.a.c ENSGT00690000101885.b.a
ENSGT00690000101885.b.a ENSGT00690000101885.b.b
ENSGT00690000101983.a.a.a ENSGT00690000101983.a.a.b
ENSGT00550000074359.B.a.b.a ENSGT00550000074359.B.a.b.b
ENSGT00550000074554.b.c.a ENSGT00550000074554.b.c.b.a
ENSGT00690000102125.E.d.a ENSGT00690000102125.E.d.b
ENSGT00530000063778.a ENSGT00530000063778.b
ENSGT00440000039080.a.a ENSGT00440000039080.b
ENSGT00530000063250.a.a ENSGT00530000063250.a.b
ENSGT00390000003531.a.a ENSGT00390000003531.a.b.a
ENSGT00530000063542.b.a.a ENSGT00530000063542.b.a.b
ENSGT00390000006979.a ENSGT00390000006979.b
ENSGT00530000063053.B.a.a ENSGT00530000063053.B.a.b.b
ENSGT00390000003531.a.a ENSGT00390000003531.a.b.b
ENSGT00690000101700.E.a.b.b.a ENSGT00690000101700.E.a.b.b.b.b
ENSGT00390000018199.a.a ENSGT00390000018199.a.b
ENSGT00690000101702.B.a.a ENSGT00690000101702.B.b
ENSGT00680000099806.b.a ENSGT00680000099806.b.b
ENSGT00680000099680.B.a.a ENSGT00680000099680.B.a.b
ENSGT00670000097767.A.a ENSGT00670000097767.A.b
ENSGT00550000074369.a.b.a.a ENSGT00550000074369.a.b.a.b
ENSGT00550000074369.a.a.a.b ENSGT00550000074369.a.b.a.b
ENSGT00550000074369.a.a.b.a ENSGT00550000074369.a.b.a.b
ENSGT00650000092968.c.a.a.b ENSGT00650000092968.d.a.a
ENSGT00650000092968.c.a.a.a ENSGT00650000092968.d.a.a
ENSGT00650000092968.c.b ENSGT00650000092968.d.a.a
ENSGT00650000092968.d.a.a ENSGT00650000092968.d.b
ENSGT00530000063170.a.a ENSGT00530000063170.a.b
ENSGT00650000092962.B.a ENSGT00650000092962.B.b.a
ENSGT00650000092962.B.a ENSGT00650000092962.B.b.b
ENSGT00560000076996.a.a.a.d ENSGT00560000076996.a.b
ENSGT00550000074678.c ENSGT00550000074678.d
ENSGT00390000018792.a ENSGT00390000018792.b
ENSGT00390000006429.a ENSGT00390000006429.b
ENSGT00530000063651.a ENSGT00530000063651.b
ENSGT00390000011855.a.a ENSGT00390000011855.a.b.a
ENSGT00650000092968.d.a.a ENSGT00650000092968.d.a.b
ENSGT00550000074364.a.b.a ENSGT00550000074364.a.b.b
ENSGT00390000012703.a ENSGT00390000012703.b
ENSGT00640000091197.a.a.a.a ENSGT00640000091197.a.a.a.b
ENSGT00640000091197.a.a.a.a ENSGT00640000091197.a.a.b
ENSGT00410000025698.a ENSGT00410000025698.b
ENSGT00620000087687.A.a.a.a ENSGT00620000087687.A.a.b
ENSGT00550000074426.B.a ENSGT00550000074426.B.b
ENSGT00550000074426.A.a.a ENSGT00550000074426.A.a.b.a.a
ENSGT00620000087687.A.a.a.a ENSGT00620000087687.A.a.a.b
ENSGT00510000046745.a ENSGT00510000046745.b
ENSGT00390000008364.b.a.a ENSGT00390000008364.b.b.a
ENSGT00510000046654.a ENSGT00510000046654.b
ENSGT00690000101751.A.a.b.a.a ENSGT00690000101751.A.a.b.a.b
ENSGT00570000078935.e.a.b.a ENSGT00570000078935.e.b.b
ENSGT00570000078935.e.a.b.a ENSGT00570000078935.e.b.a.b
ENSGT00690000101698.A.a.a.a.a ENSGT00690000101698.A.a.a.a.b
ENSGT00570000078935.e.a.b.a ENSGT00570000078935.e.a.b.b
ENSGT00390000000002.b.a ENSGT00390000000002.b.b
ENSGT00390000015406.c.b ENSGT00390000015406.d
ENSGT00690000101931.e.a.b ENSGT00690000101931.f.b
ENSGT00670000097756.a.c.a ENSGT00670000097756.a.c.b
ENSGT00670000097756.a.c.b ENSGT00670000097756.a.d
ENSGT00680000099695.C.a.a.a ENSGT00680000099695.C.a.a.b
ENSGT00550000074223.A.a ENSGT00550000074223.A.b
ENSGT00550000074276.e.a ENSGT00550000074276.f.a.a.a
ENSGT00690000101665.B.e.b.a ENSGT00690000101665.B.e.b.b
ENSGT00390000005839.d.a ENSGT00390000005839.d.b
ENSGT00650000092953.B.a.a.a ENSGT00650000092953.B.a.a.b
ENSGT00550000074448.B.a.b.b.a ENSGT00550000074448.B.a.b.b.b
ENSGT00670000097978.a.a ENSGT00670000097978.b
ENSGT00680000099561.b.c.a ENSGT00680000099561.b.c.b.b
ENSGT00680000099561.b.c.b.a ENSGT00680000099561.b.c.b.b
ENSGT00530000063388.c.a ENSGT00530000063388.c.b.b
ENSGT00530000063388.c.b.a ENSGT00530000063388.c.b.b
ENSGT00390000003601.a ENSGT00390000003601.b
ENSGT00670000097758.b.c ENSGT00670000097758.b.d.b
ENSGT00670000097758.b.d.a ENSGT00670000097758.b.d.b
ENSGT00680000099511.a.a ENSGT00680000099511.a.b.a
ENSGT00680000099511.a.a ENSGT00680000099511.a.b.b
ENSGT00530000063773.a.a ENSGT00530000063773.a.b
ENSGT00530000063846.a.a ENSGT00530000063846.a.b
ENSGT00530000063846.a.b ENSGT00530000063846.b
ENSGT00680000099866.C.a.a ENSGT00680000099866.C.a.b
ENSGT00690000101665.B.e.a.b ENSGT00690000101665.B.e.b.b
ENSGT00680000099865.a.a ENSGT00680000099865.b
ENSGT00680000099865.a.b ENSGT00680000099865.b
ENSGT00390000010397.a ENSGT00390000010397.b
ENSGT00690000102168.c ENSGT00690000102168.d
ENSGT00690000101664.a.b.h.a.a ENSGT00690000101664.a.b.h.a.b
ENSGT00510000046662.a ENSGT00510000046662.b.b
ENSGT00590000082809.B.g.a.a.a ENSGT00590000082809.B.g.a.a.b
ENSGT00550000074299.a.b.a.a ENSGT00550000074299.a.b.a.b
ENSGT00530000063068.B.c ENSGT00530000063068.B.d
ENSGT00550000074530.c.a.a ENSGT00550000074530.c.a.b
ENSGT00550000074530.c.a.a ENSGT00550000074530.d
ENSGT00390000017146.a ENSGT00390000017146.b
ENSGT00640000091237.a.a.a ENSGT00640000091237.a.b
ENSGT00640000091237.a.a.b ENSGT00640000091237.a.b
ENSGT00640000091237.a.b ENSGT00640000091237.b
ENSGT00530000063049.b.c ENSGT00530000063049.b.d
ENSGT00440000033329.a.a.b ENSGT00440000033329.a.b
ENSGT00690000101632.A.a.a ENSGT00690000101632.A.a.b.a
ENSGT00690000101632.A.a.b.a ENSGT00690000101632.A.b.a
ENSGT00690000101632.A.a.b.a ENSGT00690000101632.A.b.b
ENSGT00590000082809.B.g.a.a.b ENSGT00590000082809.B.g.b.a
ENSGT00670000097670.B.a.a ENSGT00670000097670.B.a.b
ENSGT00670000097670.B.a.a ENSGT00670000097670.B.b
ENSGT00390000017033.a ENSGT00390000017033.b.b
ENSGT00690000101940.C.b.a.a.a ENSGT00690000101940.C.b.a.b
ENSGT00690000101940.C.b.a.a.b ENSGT00690000101940.C.b.a.b
ENSGT00650000092933.B.c.a ENSGT00650000092933.B.c.b.b.a.a.b
ENSGT00650000092933.B.c.b.a ENSGT00650000092933.B.c.b.b.a.a.b
ENSGT00650000092933.B.c.b.b.a.a.a ENSGT00650000092933.B.c.b.b.a.a.b
ENSGT00650000092933.B.c.b.b.a.a.b ENSGT00650000092933.B.c.b.b.a.b
ENSGT00690000101859.b.a.a ENSGT00690000101859.b.a.b
ENSGT00690000101670.B.b.a.b ENSGT00690000101670.B.b.b
ENSGT00560000076802.b.a ENSGT00560000076802.b.b.a
ENSGT00390000001586.a.a.a ENSGT00390000001586.a.a.b
ENSGT00690000101773.B.a.a ENSGT00690000101773.B.b
ENSGT00690000101773.B.a.b ENSGT00690000101773.B.b
ENSGT00640000091192.a.a.b ENSGT00640000091192.a.b
ENSGT00560000076710.A.a.a ENSGT00560000076710.A.a.b
ENSGT00560000076710.A.a.b ENSGT00560000076710.A.b
ENSGT00660000095190.C.b.a ENSGT00660000095190.C.b.b
ENSGT00680000099681.B.a.a.a ENSGT00680000099681.B.a.a.b
ENSGT00660000095190.C.a.a ENSGT00660000095190.C.b.a
ENSGT00690000101713.a.a.a.a ENSGT00690000101713.a.a.a.b.b
ENSGT00410000025635.a ENSGT00410000025635.b
ENSGT00690000101713.a.a.a.b.a ENSGT00690000101713.a.a.a.b.b
ENSGT00570000078779.B.a.a ENSGT00570000078779.B.a.b
ENSGT00550000074401.b.d.a ENSGT00550000074401.b.d.b.b
ENSGT00690000101664.a.a.a.c.b ENSGT00690000101664.a.a.a.d
ENSGT00560000076873.B.c.a ENSGT00560000076873.B.d
ENSGT00560000076873.B.c.b ENSGT00560000076873.B.d
ENSGT00530000063644.a ENSGT00530000063644.b
ENSGT00390000000679.a ENSGT00390000000679.b.a
ENSGT00670000097685.a.a ENSGT00670000097685.a.b.a.a
ENSGT00670000097685.a.b.a.a ENSGT00670000097685.a.b.a.b.a.a
ENSGT00550000074532.b.a.a.a ENSGT00550000074532.b.a.a.b
ENSGT00440000039936.c ENSGT00440000039936.d
ENSGT00550000074401.b.d.a ENSGT00550000074401.b.d.b.a
ENSGT00620000087791.A.a.a ENSGT00620000087791.A.a.b
ENSGT00560000076957.a.a.a.a.a.b ENSGT00560000076957.a.a.a.b.a.a
ENSGT00560000076957.a.a.a.b.a.a ENSGT00560000076957.a.a.a.b.a.b
ENSGT00560000076957.a.a.a.a.b ENSGT00560000076957.a.a.a.b.a.a
ENSGT00560000076957.a.a.a.b.a.a ENSGT00560000076957.a.a.a.b.b
ENSGT00560000076957.a.a.a.b.a.a ENSGT00560000076957.b
ENSGT00560000076957.a.a.a.a.a.a ENSGT00560000076957.a.a.a.a.a.b
ENSGT00560000076957.a.a.a.a.a.a ENSGT00560000076957.a.a.a.a.b
ENSGT00560000076957.a.a.a.a.a.a ENSGT00560000076957.a.a.a.b.a.b
ENSGT00560000076957.a.a.a.a.a.a ENSGT00560000076957.a.a.a.b.b
ENSGT00560000076957.a.a.a.a.a.a ENSGT00560000076957.b
ENSGT00560000076957.a.a.a.a.a.b ENSGT00560000076957.a.b
ENSGT00560000076957.a.a.a.a.b ENSGT00560000076957.a.b
ENSGT00560000076957.a.a.a.b.a.b ENSGT00560000076957.a.b
ENSGT00560000076957.a.a.a.b.b ENSGT00560000076957.a.b
ENSGT00560000076957.a.b ENSGT00560000076957.b
ENSGT00690000102061.a.b.a ENSGT00690000102061.a.b.b
ENSGT00680000099652.A.a.a ENSGT00680000099652.A.a.b.b
ENSGT00630000089521.c.b.a.b.a ENSGT00630000089521.c.b.a.b.b
ENSGT00390000008670.a.a.b ENSGT00390000008670.b
ENSGT00390000008670.a.b ENSGT00390000008670.b
ENSGT00530000063118.a.a.a ENSGT00530000063118.a.b
ENSGT00680000099652.A.a.b.a ENSGT00680000099652.A.a.b.b
ENSGT00690000101753.c.a.a ENSGT00690000101753.c.a.b
ENSGT00660000095190.C.a.b ENSGT00660000095190.C.b.b
ENSGT00690000101758.A.a.a.a ENSGT00690000101758.A.a.a.b
ENSGT00690000101671.a.a.a.b ENSGT00690000101671.a.a.b
ENSGT00690000101671.a.a.a.a.b ENSGT00690000101671.a.a.a.b
ENSGT00390000002383.e.a ENSGT00390000002383.e.b.a
ENSGT00390000002383.e.b.a ENSGT00390000002383.e.b.b.b
ENSGT00390000002383.e.b.b.a ENSGT00390000002383.e.b.b.b
ENSGT00390000002383.e.a ENSGT00390000002383.e.b.b.a
ENSGT00690000101903.B.b.a ENSGT00690000101903.B.b.b
ENSGT00430000031214.a.b.a.a ENSGT00430000031214.a.b.a.b
ENSGT00550000074271.b.d.a.a ENSGT00550000074271.b.d.a.b
ENSGT00550000074271.b.d.a.a ENSGT00550000074271.b.d.b
ENSGT00690000101673.b.a.a ENSGT00690000101673.b.a.b
ENSGT00690000101671.a.a.a.a.a ENSGT00690000101671.a.a.a.b
ENSGT00390000009048.a ENSGT00390000009048.b
ENSGT00600000084126.B.a ENSGT00600000084126.B.b
ENSGT00510000046304.B.a ENSGT00510000046304.B.b
ENSGT00500000044765.A.a ENSGT00500000044765.A.b
ENSGT00690000101855.C.a.a.a ENSGT00690000101855.C.a.b
ENSGT00620000087723.C.a ENSGT00620000087723.C.b.a.a.a
ENSGT00690000101855.C.a.a.b ENSGT00690000101855.C.a.b
ENSGT00530000063158.c ENSGT00530000063158.d
ENSGT00390000003175.a ENSGT00390000003175.b
ENSGT00680000099787.B.a.a ENSGT00680000099787.B.a.b.a
ENSGT00690000101676.a.a ENSGT00690000101676.a.b.a
ENSGT00520000055615.a ENSGT00520000055615.b
ENSGT00390000009934.c.a.a ENSGT00390000009934.c.a.b
ENSGT00500000044765.B.a.a.a ENSGT00500000044765.B.a.b
ENSGT00390000007046.c ENSGT00390000007046.d
ENSGT00680000099553.D.a.a ENSGT00680000099553.D.a.b
ENSGT00680000099807.A.a ENSGT00680000099807.A.b
ENSGT00530000064190.a.a ENSGT00530000064190.a.b
ENSGT00390000006916.a ENSGT00390000006916.b
ENSGT00440000033289.a.a ENSGT00440000033289.a.b.b
ENSGT00550000074512.b.a.a ENSGT00550000074512.b.a.b
ENSGT00560000076651.a.a.a ENSGT00560000076651.a.a.b
ENSGT00640000091266.A.e.a.a ENSGT00640000091266.A.e.b
ENSGT00550000074549.B.a.a ENSGT00550000074549.B.a.b
ENSGT00510000046450.a.a.a.b ENSGT00510000046450.a.a.b
ENSGT00690000101750.A.e.a.a ENSGT00690000101750.A.e.a.b
ENSGT00660000095162.b.a.a.a ENSGT00660000095162.b.b
ENSGT00680000099927.b.a.a ENSGT00680000099927.b.a.b
ENSGT00390000013767.C.a.a.b ENSGT00390000013767.C.a.b
ENSGT00390000005995.a.a ENSGT00390000005995.b
ENSGT00390000010182.c.a ENSGT00390000010182.c.b
ENSGT00630000089736.A.a.a ENSGT00630000089736.A.a.b.b
ENSGT00670000097649.D.a.a.a ENSGT00670000097649.D.a.a.b.a
ENSGT00650000093228.A.a.a ENSGT00650000093228.A.a.b
ENSGT00440000039070.D.a.a ENSGT00440000039070.D.b
ENSGT00670000097546.C.a.a ENSGT00670000097546.C.a.b
ENSGT00550000074461.a.a.a ENSGT00550000074461.a.a.b
ENSGT00680000099554.E.c.a ENSGT00680000099554.E.c.b
ENSGT00650000092939.B.d.a.b ENSGT00650000092939.B.d.b
ENSGT00530000063937.a ENSGT00530000063937.b
ENSGT00530000063718.c ENSGT00530000063718.d
ENSGT00600000084107.a.a.b ENSGT00600000084107.a.b
ENSGT00640000091410.a.a.a.a ENSGT00640000091410.a.a.b
ENSGT00620000087869.c.b ENSGT00620000087869.d
ENSGT00620000087869.c.a ENSGT00620000087869.c.b
ENSGT00390000015092.a.b.c.a ENSGT00390000015092.a.b.c.b
ENSGT00390000013552.d.a ENSGT00390000013552.d.b
ENSGT00530000063001.c.b.a.b.b ENSGT00530000063001.d
ENSGT00530000063001.c.b.a.a ENSGT00530000063001.d
ENSGT00550000074362.B.a ENSGT00550000074362.B.b
ENSGT00560000076882.A.a.a.a.b ENSGT00560000076882.A.b
ENSGT00510000047407.a ENSGT00510000047407.b
ENSGT00530000062880.a.a.c ENSGT00530000062880.a.a.d
ENSGT00690000101940.C.b.a.a.a ENSGT00690000101940.C.b.a.a.b
ENSGT00390000013727.c ENSGT00390000013727.d
ENSGT00690000102024.a.a ENSGT00690000102024.a.b
ENSGT00390000017303.a.a ENSGT00390000017303.a.b
ENSGT00680000099778.a.a ENSGT00680000099778.b.a
ENSGT00390000003719.a ENSGT00390000003719.b
ENSGT00690000101657.b.b.a ENSGT00690000101657.b.b.b
ENSGT00550000074459.b.a ENSGT00550000074459.b.b
ENSGT00690000101996.B.a.a.a.a ENSGT00690000101996.B.a.a.a.b
ENSGT00690000101911.b.b.a.a ENSGT00690000101911.b.b.a.b
ENSGT00550000074567.a.a.a.a ENSGT00550000074567.a.a.a.b
ENSGT00650000093248.F.e.a.a ENSGT00650000093248.F.e.a.b
ENSGT00550000074493.b.a ENSGT00550000074493.b.b
ENSGT00550000074493.a.a.b.a.b ENSGT00550000074493.b.b
ENSGT00650000092933.B.c.a ENSGT00650000092933.B.c.b.b.a.b
ENSGT00650000092933.B.c.b.b.a.a.a ENSGT00650000092933.B.c.b.b.a.b
ENSGT00650000092933.B.c.b.a ENSGT00650000092933.B.c.b.b.a.a.a
ENSGT00550000074427.A.a.b ENSGT00550000074427.A.b
ENSGT00550000074556.A.g.a.b ENSGT00550000074556.A.g.b
ENSGT00560000076802.b.a ENSGT00560000076802.b.b.b
ENSGT00600000084336.a.a ENSGT00600000084336.a.b
ENSGT00690000101772.e.a.a.b ENSGT00690000101772.e.a.b
ENSGT00530000063420.a.a ENSGT00530000063420.b.a
ENSGT00560000076710.A.a.a ENSGT00560000076710.A.b
ENSGT00670000098022.b.a ENSGT00670000098022.b.b
ENSGT00550000074276.e.a ENSGT00550000074276.e.b
ENSGT00550000074276.e.b ENSGT00550000074276.f.a.b
ENSGT00550000074670.a ENSGT00550000074670.b
ENSGT00530000063189.a.b.a ENSGT00530000063189.a.b.b
ENSGT00510000046467.a.b ENSGT00510000046467.b
ENSGT00530000063117.B.a.a ENSGT00530000063117.B.a.b
ENSGT00690000101671.a.a.a.a.b ENSGT00690000101671.a.a.b
ENSGT00690000102046.a.a.a.a ENSGT00690000102046.a.a.a.b
ENSGT00670000097961.a.a ENSGT00670000097961.a.b
ENSGT00390000012886.A.c.a ENSGT00390000012886.A.d
ENSGT00670000097961.a.a ENSGT00670000097961.b.b
ENSGT00390000006311.a.b.a ENSGT00390000006311.a.b.b
ENSGT00390000006311.a.b.a ENSGT00390000006311.b
ENSGT00640000091078.B.a.a.b ENSGT00640000091078.B.b
ENSGT00530000063827.a ENSGT00530000063827.b
ENSGT00640000091078.B.a.a.a ENSGT00640000091078.B.a.a.b
ENSGT00390000003535.b.a.a ENSGT00390000003535.b.a.b
ENSGT00690000101834.a.a ENSGT00690000101834.a.b
ENSGT00390000003535.b.a.b ENSGT00390000003535.b.b
ENSGT00390000012721.a ENSGT00390000012721.b
ENSGT00390000016919.a.b.a.a ENSGT00390000016919.a.b.a.b
ENSGT00640000091237.a.a.b ENSGT00640000091237.b
ENSGT00690000101886.B.a.a.a ENSGT00690000101886.B.a.a.b
ENSGT00590000082980.A.b.a ENSGT00590000082980.A.b.b
ENSGT00390000018885.F.d.a ENSGT00390000018885.F.d.b
ENSGT00560000076949.A.c ENSGT00560000076949.A.d
ENSGT00530000063333.a.a ENSGT00530000063333.a.b
ENSGT00390000011336.c.a.a ENSGT00390000011336.c.a.b
ENSGT00590000082980.A.a ENSGT00590000082980.A.b.b
ENSGT00390000009964.a.a.a ENSGT00390000009964.a.a.b.b
ENSGT00690000101689.a.c.a.a ENSGT00690000101689.a.c.a.b
ENSGT00690000101689.a.c.a.b ENSGT00690000101689.a.c.b
ENSGT00590000082962.a.a.a ENSGT00590000082962.a.a.b
ENSGT00390000009964.a.a.b.a ENSGT00390000009964.a.a.b.b
ENSGT00390000007221.a ENSGT00390000007221.b
ENSGT00690000101855.C.a.a.a ENSGT00690000101855.C.a.a.b
ENSGT00690000101745.b.a.a.a ENSGT00690000101745.b.a.a.b
ENSGT00600000084186.A.a.a.b.a ENSGT00600000084186.A.a.a.b.b
ENSGT00600000084186.A.a.a.b.a ENSGT00600000084186.A.a.b
ENSGT00640000091425.A.a ENSGT00640000091425.A.b
ENSGT00530000062907.b.a ENSGT00530000062907.b.b
ENSGT00550000074271.b.d.a.b ENSGT00550000074271.b.d.b
ENSGT00550000074364.b.a ENSGT00550000074364.b.b
ENSGT00620000087736.a.a ENSGT00620000087736.b
ENSGT00430000030841.a.a.a ENSGT00430000030841.a.a.b
ENSGT00430000030964.a.a ENSGT00430000030964.b.d
ENSGT00550000074578.A.b.a ENSGT00550000074578.A.b.b
ENSGT00690000101788.a.a.a ENSGT00690000101788.a.a.b
ENSGT00690000101788.a.a.b ENSGT00690000101788.a.b.a
ENSGT00690000101632.A.a.a ENSGT00690000101632.A.b.b
ENSGT00690000101632.A.b.a ENSGT00690000101632.A.b.b
ENSGT00660000095142.a.a.a ENSGT00660000095142.a.a.b
ENSGT00660000095142.a.a.a ENSGT00660000095142.a.b
ENSGT00660000095142.a.a.a ENSGT00660000095142.b.b
ENSGT00530000063388.c.a ENSGT00530000063388.c.b.a
ENSGT00510000046908.a.a ENSGT00510000046908.a.b
ENSGT00680000099675.a.a.a.a ENSGT00680000099675.a.a.a.b
ENSGT00680000099675.a.a.a.b ENSGT00680000099675.b.b
ENSGT00390000011245.c ENSGT00390000011245.d
ENSGT00510000046787.e.a ENSGT00510000046787.e.b
ENSGT00550000074453.a ENSGT00550000074453.b.b.b
ENSGT00550000074453.b.b.a ENSGT00550000074453.b.b.b
ENSGT00680000099551.B.a.a ENSGT00680000099551.B.a.b
ENSGT00390000006633.a ENSGT00390000006633.b
ENSGT00690000101643.B.b.a ENSGT00690000101643.B.b.b
ENSGT00390000000523.a.a ENSGT00390000000523.a.b
ENSGT00640000091251.A.a.a ENSGT00640000091251.A.b
ENSGT00390000010054.a ENSGT00390000010054.b
ENSGT00640000091251.A.a.b ENSGT00640000091251.A.b
ENSGT00550000074395.a.a.a.a ENSGT00550000074395.a.a.a.b
ENSGT00550000074395.a.a.a.a ENSGT00550000074395.a.a.b.b
ENSGT00660000095090.a.a.a ENSGT00660000095090.a.a.b.a
ENSGT00530000063940.a ENSGT00530000063940.b
ENSGT00630000089685.E.a.a.a ENSGT00630000089685.E.a.a.b
ENSGT00630000089685.E.a.a.b ENSGT00630000089685.E.a.b
ENSGT00550000074441.a.a.a.b ENSGT00550000074441.a.b.a.b
ENSGT00550000074441.a.a.b.a ENSGT00550000074441.a.b.a.b
ENSGT00550000074441.a.a.a.b ENSGT00550000074441.a.a.b.b
ENSGT00550000074441.a.a.b.a ENSGT00550000074441.a.a.b.b
ENSGT00550000074441.a.a.b.b ENSGT00550000074441.a.b.a.a
ENSGT00540000070314.D.d.a.a.a ENSGT00540000070314.D.d.a.a.b
ENSGT00530000062971.a.a ENSGT00530000062971.a.b
ENSGT00390000020719.b.c.a.c.b ENSGT00390000020719.b.c.b
ENSGT00690000101676.a.b.a ENSGT00690000101676.a.b.b
ENSGT00690000101636.A.a.a.b.a ENSGT00690000101636.A.a.a.b.b.a
ENSGT00530000063094.a.b ENSGT00530000063094.b.a
ENSGT00530000063094.b.a ENSGT00530000063094.b.b
ENSGT00670000097521.A.a.a ENSGT00670000097521.A.a.b.a.a
ENSGT00690000101849.b.a ENSGT00690000101849.b.b
ENSGT00690000101958.a.b.a.e ENSGT00690000101958.a.b.b
ENSGT00690000102007.b.b.a.b ENSGT00690000102007.b.b.b
ENSGT00400000022095.a.a ENSGT00400000022095.a.b
ENSGT00390000003626.b.c ENSGT00390000003626.b.d
ENSGT00690000101949.b.a.a ENSGT00690000101949.b.a.b
ENSGT00630000089518.A.c.a.b ENSGT00630000089518.A.c.b.a
ENSGT00630000089518.A.c.b.a ENSGT00630000089518.A.c.b.b
ENSGT00560000076957.a.a.a.a.a.b ENSGT00560000076957.a.a.a.b.b
ENSGT00560000076957.a.a.a.b.a.b ENSGT00560000076957.a.a.a.b.b
ENSGT00560000076957.a.a.a.a.a.b ENSGT00560000076957.b
ENSGT00560000076957.a.a.a.b.a.b ENSGT00560000076957.b
ENSGT00560000076957.a.a.a.a.b ENSGT00560000076957.a.a.a.b.b
ENSGT00560000076957.a.a.a.a.b ENSGT00560000076957.b
ENSGT00390000003646.a.b.b ENSGT00390000003646.b
ENSGT00510000046400.a.a ENSGT00510000046400.a.b
ENSGT00610000085932.A.d.a.a.a ENSGT00610000085932.A.d.a.a.b
ENSGT00690000101689.b.a.a ENSGT00690000101689.b.a.b
ENSGT00680000099969.a.a ENSGT00680000099969.a.b
ENSGT00530000063566.a.a ENSGT00530000063566.b
ENSGT00550000074479.B.a.a ENSGT00550000074479.B.a.b.a
ENSGT00550000074479.B.a.b.a ENSGT00550000074479.B.a.b.b
ENSGT00390000008670.a.a.b ENSGT00390000008670.a.b
ENSGT00390000008958.a.a.a ENSGT00390000008958.a.a.b
ENSGT00390000008958.a.a.b ENSGT00390000008958.a.b
ENSGT00390000012928.a.a.c ENSGT00390000012928.a.b
ENSGT00390000004402.b.a.a.a ENSGT00390000004402.b.a.b
ENSGT00390000004402.b.a.b ENSGT00390000004402.b.b
ENSGT00510000046331.e.a.b ENSGT00510000046331.e.b.b
ENSGT00680000099529.a.a.a.a ENSGT00680000099529.a.a.a.b.a
ENSGT00620000087805.b.c.a ENSGT00620000087805.b.c.b
ENSGT00690000102097.b.a.b ENSGT00690000102097.b.b
ENSGT00690000101868.C.f.a.a.a.b ENSGT00690000101868.C.f.a.b
ENSGT00510000046331.e.b.a.a ENSGT00510000046331.e.b.b
ENSGT00550000074380.a.b ENSGT00550000074380.b.a.a
ENSGT00550000074380.b.a.a ENSGT00550000074380.b.a.b
ENSGT00600000083998.B.a ENSGT00600000083998.B.b.c.a
ENSGT00650000093072.A.b.a ENSGT00650000093072.A.b.b
ENSGT00390000016816.C.a.a ENSGT00390000016816.C.b
ENSGT00690000101707.a.b.a.a ENSGT00690000101707.a.b.a.b
ENSGT00680000099529.a.a.a.b.a ENSGT00680000099529.a.a.b
ENSGT00660000095497.B.a ENSGT00660000095497.B.b
ENSGT00560000076899.A.a.b.a.a.e ENSGT00560000076899.A.a.b.b.b
ENSGT00560000076899.A.a.b.a.b ENSGT00560000076899.A.a.b.b.b
ENSGT00390000018751.d.a ENSGT00390000018751.d.b
ENSGT00690000101967.A.a.a ENSGT00690000101967.A.a.b
ENSGT00390000000873.a ENSGT00390000000873.b
ENSGT00390000001969.a ENSGT00390000001969.b
ENSGT00690000102120.d.b.a ENSGT00690000102120.d.b.b
ENSGT00690000101774.A.b.b.a ENSGT00690000101774.A.b.b.b
ENSGT00660000095208.C.a.a ENSGT00660000095208.C.b
ENSGT00390000010254.a.a ENSGT00390000010254.a.b
ENSGT00510000046502.c ENSGT00510000046502.d
ENSGT00620000087654.B.a ENSGT00620000087654.B.b
ENSGT00530000063144.a.a ENSGT00530000063144.a.b
ENSGT00550000074508.A.b.a.a ENSGT00550000074508.A.b.a.b
ENSGT00550000074508.A.b.a.b ENSGT00550000074508.A.b.b
ENSGT00690000102118.a.a ENSGT00690000102118.a.b
ENSGT00690000102118.a.a ENSGT00690000102118.b
ENSGT00690000101760.a.a ENSGT00690000101760.a.b
ENSGT00510000046403.c.a ENSGT00510000046403.c.b
ENSGT00510000046645.a ENSGT00510000046645.b
ENSGT00550000074358.a.a.c.a ENSGT00550000074358.a.a.c.b
ENSGT00390000003420.c.a ENSGT00390000003420.c.b
ENSGT00690000101768.a.a.a.a ENSGT00690000101768.a.a.a.b
ENSGT00650000093182.A.a ENSGT00650000093182.A.b
ENSGT00650000093048.A.c.b.a ENSGT00650000093048.A.c.b.b
ENSGT00390000014204.a.a ENSGT00390000014204.a.b
ENSGT00520000055591.a ENSGT00520000055591.b
ENSGT00690000101692.B.c.a ENSGT00690000101692.B.c.b
ENSGT00510000046419.a ENSGT00510000046419.b.b
ENSGT00550000074679.a.a ENSGT00550000074679.a.b
ENSGT00390000006046.a.a ENSGT00390000006046.a.b
ENSGT00510000046419.b.a ENSGT00510000046419.b.b
ENSGT00530000063000.a.b.a ENSGT00530000063000.a.b.b
ENSGT00560000076710.B.a.a ENSGT00560000076710.B.a.b
ENSGT00530000063448.a.b.a.a ENSGT00530000063448.a.b.a.b
ENSGT00390000009905.a.a ENSGT00390000009905.b.a
ENSGT00390000009905.a.a ENSGT00390000009905.b.b
ENSGT00510000046482.c.b ENSGT00510000046482.d
ENSGT00520000055585.a ENSGT00520000055585.b.a
ENSGT00690000101793.b.c ENSGT00690000101793.b.d
ENSGT00620000087654.A.e ENSGT00620000087654.A.f.a
ENSGT00620000087654.A.e ENSGT00620000087654.A.f.b
ENSGT00530000063681.a ENSGT00530000063681.b
ENSGT00620000087911.B.a ENSGT00620000087911.B.b
ENSGT00390000010157.a ENSGT00390000010157.b
ENSGT00680000099643.C.a.a.a ENSGT00680000099643.C.a.a.b
ENSGT00680000099643.C.a.a.b ENSGT00680000099643.C.a.b.a
ENSGT00670000097685.a.a ENSGT00670000097685.a.b.a.b.a.b
ENSGT00670000097685.a.b.a.b.a.a ENSGT00670000097685.a.b.a.b.a.b
ENSGT00390000009595.a ENSGT00390000009595.b
ENSGT00680000099926.b.b.a ENSGT00680000099926.b.b.b
ENSGT00390000006283.a ENSGT00390000006283.b
ENSGT00690000101942.a.a ENSGT00690000101942.a.b.a
ENSGT00530000063821.a ENSGT00530000063821.b
ENSGT00550000074456.b.b.a.b ENSGT00550000074456.b.b.b
ENSGT00550000074510.b.c ENSGT00550000074510.b.d
ENSGT00550000074456.b.b.a.a ENSGT00550000074456.b.b.b
ENSGT00390000010431.c.a.a ENSGT00390000010431.c.a.b
ENSGT00390000012572.b.a.a ENSGT00390000012572.b.b
ENSGT00530000062954.a.a.a.a ENSGT00530000062954.a.a.a.b
ENSGT00590000082937.B.a.a.a ENSGT00590000082937.B.b
ENSGT00530000063342.e.b ENSGT00530000063342.f
ENSGT00690000101823.b.a ENSGT00690000101823.b.b
ENSGT00690000102057.A.b.a ENSGT00690000102057.A.b.b
ENSGT00390000018751.c.a ENSGT00390000018751.d.a
ENSGT00610000085932.A.d.a.a.a ENSGT00610000085932.A.d.b
ENSGT00550000074377.D.c ENSGT00550000074377.D.d
ENSGT00390000000214.a ENSGT00390000000214.b
ENSGT00610000086012.B.f.a ENSGT00610000086012.B.f.b
ENSGT00690000102051.c.a.a ENSGT00690000102051.c.a.b
ENSGT00690000102051.c.a.b ENSGT00690000102051.c.b
ENSGT00550000074405.C.a ENSGT00550000074405.C.b
ENSGT00690000101814.C.a.a ENSGT00690000101814.C.b
ENSGT00550000074384.A.a.a.b ENSGT00550000074384.A.a.b
ENSGT00550000074407.E.a ENSGT00550000074407.E.b
ENSGT00560000076896.a.a ENSGT00560000076896.a.b
ENSGT00550000074384.A.a.a.a ENSGT00550000074384.A.a.a.b
ENSGT00390000008488.c.a ENSGT00390000008488.d
ENSGT00550000074417.a.b.a ENSGT00550000074417.a.b.b
ENSGT00670000097509.B.a.a.a ENSGT00670000097509.B.a.a.b
ENSGT00550000074401.b.d.b.a ENSGT00550000074401.b.d.b.b
ENSGT00550000074289.a.c.b.a.a ENSGT00550000074289.a.c.b.a.b
ENSGT00690000101691.A.a.b.b.a ENSGT00690000101691.A.a.b.b.b
ENSGT00690000101918.a.a.a.a ENSGT00690000101918.a.a.a.b
ENSGT00530000062751.b.a ENSGT00530000062751.b.b
ENSGT00600000084186.B.a.a ENSGT00600000084186.B.a.b
ENSGT00600000084353.d.a ENSGT00600000084353.d.b
ENSGT00560000077130.c.b.b ENSGT00560000077130.d
ENSGT00550000074465.a.c ENSGT00550000074465.b.a.b
ENSGT00550000074465.a.c ENSGT00550000074465.b.a.a
ENSGT00530000063369.a.a.d ENSGT00530000063369.a.b
ENSGT00690000101773.A.b.a ENSGT00690000101773.A.b.b
ENSGT00670000097656.b.a.a ENSGT00670000097656.b.a.b
ENSGT00390000000948.b.c.a ENSGT00390000000948.b.c.b.a
ENSGT00390000000948.b.c.b.a ENSGT00390000000948.b.c.b.b.b
ENSGT00530000063294.a.b ENSGT00530000063294.b
ENSGT00390000018714.a ENSGT00390000018714.b.a.a
ENSGT00390000018714.a ENSGT00390000018714.b.a.b
ENSGT00390000018714.a ENSGT00390000018714.b.b
ENSGT00390000007252.a ENSGT00390000007252.b
ENSGT00550000074511.A.a ENSGT00550000074511.A.b
ENSGT00690000101749.B.a ENSGT00690000101749.B.b
ENSGT00550000074420.a.a.a.a ENSGT00550000074420.a.a.b.a
ENSGT00660000095543.a ENSGT00660000095543.b
ENSGT00650000093139.a.a ENSGT00650000093139.b
ENSGT00390000018860.a ENSGT00390000018860.b.a.a
ENSGT00390000018860.a ENSGT00390000018860.b.a.b
ENSGT00390000018860.a ENSGT00390000018860.b.b
ENSGT00690000101713.a.a.a.a ENSGT00690000101713.a.a.a.b.a
ENSGT00690000101956.a.b.a ENSGT00690000101956.a.b.b
ENSGT00690000101956.a.b.b ENSGT00690000101956.b
ENSGT00390000003488.a.a ENSGT00390000003488.a.b
ENSGT00550000074341.d.a.a ENSGT00550000074341.d.b.a
ENSGT00550000074341.d.a.a ENSGT00550000074341.d.b.b
ENSGT00530000063019.B.a.a.a ENSGT00530000063019.B.a.b
ENSGT00690000101955.a.b.a ENSGT00690000101955.a.b.b
ENSGT00530000063948.a ENSGT00530000063948.b
ENSGT00570000078756.A.a.a ENSGT00570000078756.A.a.b
ENSGT00510000046438.a.a ENSGT00510000046438.a.b.a
ENSGT00510000046438.a.a ENSGT00510000046438.a.b.b
ENSGT00530000063019.B.a.a.b.a ENSGT00530000063019.B.a.b
ENSGT00510000046311.c.a.a ENSGT00510000046311.c.a.b
ENSGT00390000016607.a ENSGT00390000016607.b
ENSGT00690000102108.a ENSGT00690000102108.b
ENSGT00390000002149.a.b.a ENSGT00390000002149.a.b.b
ENSGT00640000091263.A.a.a.a ENSGT00640000091263.A.a.b
ENSGT00550000074289.a.c.b.a.a ENSGT00550000074289.a.c.b.b
ENSGT00650000093139.a.a ENSGT00650000093139.a.b.a
ENSGT00690000102117.a.a ENSGT00690000102117.a.b
ENSGT00690000102117.a.b ENSGT00690000102117.b
ENSGT00560000076692.b.c ENSGT00560000076692.b.d
ENSGT00420000029688.A.a.b ENSGT00420000029688.A.b.b
ENSGT00420000029688.A.b.a ENSGT00420000029688.A.b.b
ENSGT00550000074494.a.b.a.a.a ENSGT00550000074494.a.b.a.a.b
ENSGT00390000013514.a.a ENSGT00390000013514.a.b
ENSGT00390000002049.a ENSGT00390000002049.b
ENSGT00560000076799.c.a.a.a ENSGT00560000076799.c.a.a.b
ENSGT00620000087691.B.a.a ENSGT00620000087691.B.a.b
ENSGT00390000018573.A.a ENSGT00390000018573.A.b
ENSGT00530000063207.B.a ENSGT00530000063207.B.b
ENSGT00510000046469.b.a ENSGT00510000046469.b.b
ENSGT00550000074575.B.a.a.a.a ENSGT00550000074575.B.a.a.a.b
ENSGT00550000074575.B.a.a.a.b ENSGT00550000074575.B.a.b
ENSGT00690000101879.b.a.a ENSGT00690000101879.b.a.b
ENSGT00390000010516.a.a ENSGT00390000010516.b
ENSGT00680000099766.d.a ENSGT00680000099766.d.b.a.a
ENSGT00390000008107.c ENSGT00390000008107.d
ENSGT00390000017707.a ENSGT00390000017707.b
ENSGT00530000063546.a ENSGT00530000063546.b
ENSGT00530000063073.a.a.a ENSGT00530000063073.b
ENSGT00530000063073.a.a.a ENSGT00530000063073.a.b
ENSGT00690000101833.A.a ENSGT00690000101833.A.b
ENSGT00570000079047.b.a.c ENSGT00570000079047.b.a.d
ENSGT00390000002746.d.a.a ENSGT00390000002746.d.a.b
ENSGT00390000002746.d.a.a ENSGT00390000002746.d.b
ENSGT00390000013611.d.a ENSGT00390000013611.d.b
ENSGT00480000042668.a.a ENSGT00480000042668.a.b
ENSGT00550000074515.b.a ENSGT00550000074515.b.b
ENSGT00390000010268.B.a ENSGT00390000010268.B.b
ENSGT00630000089518.A.c.a.b ENSGT00630000089518.A.c.b.b
ENSGT00530000063004.a.a.b ENSGT00530000063004.b.b
ENSGT00530000063004.b.a ENSGT00530000063004.b.b
ENSGT00390000001927.a ENSGT00390000001927.b
ENSGT00390000000819.a ENSGT00390000000819.b
ENSGT00530000063230.a.a ENSGT00530000063230.a.b
ENSGT00390000008958.a.a.a ENSGT00390000008958.a.b
ENSGT00560000076957.a.a.a.b.b ENSGT00560000076957.b
ENSGT00630000089608.C.a ENSGT00630000089608.C.b.b
ENSGT00530000063334.a.a.a.a ENSGT00530000063334.a.a.a.b
ENSGT00550000074548.B.c.b ENSGT00550000074548.B.d
ENSGT00530000063165.B.c ENSGT00530000063165.B.d
ENSGT00680000099582.A.a.a.a.a ENSGT00680000099582.A.a.a.b
ENSGT00390000015212.a ENSGT00390000015212.b.a.a
ENSGT00680000099927.a ENSGT00680000099927.b.a.b
ENSGT00390000002422.a ENSGT00390000002422.b
ENSGT00550000074356.D.a.a.b ENSGT00550000074356.D.a.b.a
ENSGT00550000074384.A.a.a.a ENSGT00550000074384.A.a.b
ENSGT00420000029688.A.a.b ENSGT00420000029688.A.b.a
ENSGT00690000101956.a.b.a ENSGT00690000101956.b
ENSGT00690000101870.a.a.a ENSGT00690000101870.a.a.b
ENSGT00690000101870.a.a.b ENSGT00690000101870.a.b
ENSGT00510000046419.a ENSGT00510000046419.b.a
ENSGT00690000102051.c.a.a ENSGT00690000102051.c.b
ENSGT00390000005720.a.a.a.b ENSGT00390000005720.a.b
ENSGT00550000074465.b.a.a ENSGT00550000074465.b.b.a.a.a
ENSGT00550000074465.b.a.b ENSGT00550000074465.b.b.a.a.a
ENSGT00690000101672.b.a.a.b.b.a.c ENSGT00690000101672.b.a.a.b.b.a.d
ENSGT00510000046782.a ENSGT00510000046782.b
ENSGT00390000000948.b.c.a ENSGT00390000000948.b.c.b.b.b
ENSGT00390000013578.a.b ENSGT00390000013578.b
ENSGT00690000101870.a.a.a ENSGT00690000101870.a.b
ENSGT00390000009905.b.a ENSGT00390000009905.b.b
ENSGT00550000074456.b.b.a.a ENSGT00550000074456.b.b.a.b
ENSGT00690000101733.D.a.a ENSGT00690000101733.D.a.b.a
ENSGT00550000074470.a.b.c.a ENSGT00550000074470.a.b.c.b
ENSGT00650000093253.B.a ENSGT00650000093253.B.b
ENSGT00690000102007.b.b.a.a ENSGT00690000102007.b.b.b
ENSGT00690000101958.a.b.a.f ENSGT00690000101958.a.b.b
ENSGT00550000074701.c ENSGT00550000074701.d
ENSGT00550000074479.B.a.a ENSGT00550000074479.B.a.b.b
ENSGT00520000055602.c.a ENSGT00520000055602.c.b
ENSGT00530000063566.a.a ENSGT00530000063566.a.b
ENSGT00530000062947.a.a.a ENSGT00530000062947.a.a.b
ENSGT00390000011863.a ENSGT00390000011863.b
ENSGT00640000091186.c.a.b ENSGT00640000091186.d.b
ENSGT00390000008822.a ENSGT00390000008822.b.d
ENSGT00550000074337.a.a.a ENSGT00550000074337.a.a.b
ENSGT00590000082921.d.a.a.a.d ENSGT00590000082921.d.a.a.b.c.a
ENSGT00590000082921.d.a.a.a.c ENSGT00590000082921.d.a.a.b.c.a
ENSGT00390000015817.a ENSGT00390000015817.b.a
ENSGT00690000101704.B.b.a.a.d ENSGT00690000101704.B.b.b
ENSGT00670000097683.a.b.a ENSGT00670000097683.a.b.b.a.b
ENSGT00670000097683.a.b.b.a.b ENSGT00670000097683.b.a
ENSGT00680000099867.a.b.b.a ENSGT00680000099867.a.b.b.b.a
ENSGT00690000101757.A.a.b.a ENSGT00690000101757.A.a.b.b
ENSGT00510000046310.A.c ENSGT00510000046310.A.d.a.b
ENSGT00390000004405.c ENSGT00390000004405.d
ENSGT00680000099860.a.b ENSGT00680000099860.b.a
ENSGT00680000099662.B.a.a ENSGT00680000099662.B.b
ENSGT00390000013076.a ENSGT00390000013076.b.a
ENSGT00680000099952.a.a ENSGT00680000099952.a.b
ENSGT00550000074738.a.a ENSGT00550000074738.a.b
ENSGT00650000093277.a.a.a ENSGT00650000093277.a.a.b
ENSGT00530000063749.e ENSGT00530000063749.f
ENSGT00390000015107.a.a.a.a ENSGT00390000015107.a.a.a.b
ENSGT00390000015107.a.a.a.a ENSGT00390000015107.a.b
ENSGT00390000015107.a.a.a.a ENSGT00390000015107.a.a.b
ENSGT00550000074508.A.b.a.a ENSGT00550000074508.A.b.b
ENSGT00540000070221.a.a.a ENSGT00540000070221.a.a.b
ENSGT00440000033501.a.a ENSGT00440000033501.a.b
ENSGT00530000063512.a ENSGT00530000063512.b
ENSGT00550000074575.B.a.a.a.a ENSGT00550000074575.B.a.b
ENSGT00390000018860.b.a.a ENSGT00390000018860.b.b
ENSGT00620000087654.A.f.a ENSGT00620000087654.A.f.b
ENSGT00390000018860.b.a.a ENSGT00390000018860.b.a.b
ENSGT00690000102118.a.b ENSGT00690000102118.b
ENSGT00680000099683.A.a.a ENSGT00680000099683.A.a.b
ENSGT00550000074410.a.a.a ENSGT00550000074410.a.a.b.b
ENSGT00390000018714.b.a.a ENSGT00390000018714.b.b
ENSGT00410000025376.a.a ENSGT00410000025376.a.b.d
ENSGT00510000046438.a.b.a ENSGT00510000046438.a.b.b
ENSGT00560000076651.b.a.a.b ENSGT00560000076651.b.b
ENSGT00690000101957.B.a ENSGT00690000101957.B.b
ENSGT00530000062937.C.a ENSGT00530000062937.C.b
ENSGT00390000017438.a.a.a ENSGT00390000017438.a.a.b
ENSGT00550000074739.a ENSGT00550000074739.b
ENSGT00650000093079.B.c.b ENSGT00650000093079.B.d
ENSGT00690000101770.B.a.b.b.a ENSGT00690000101770.B.a.b.b.b.a
ENSGT00690000101773.B.a.a ENSGT00690000101773.B.a.b
ENSGT00390000012058.C.a ENSGT00390000012058.C.b
ENSGT00550000074493.a.a.b.a.b ENSGT00550000074493.a.b
ENSGT00550000074493.a.b ENSGT00550000074493.b.a
ENSGT00660000095180.B.c.a ENSGT00660000095180.B.c.b
ENSGT00390000013468.a.a.a ENSGT00390000013468.a.a.b
ENSGT00390000004360.c.a ENSGT00390000004360.c.b
ENSGT00510000046467.a.a ENSGT00510000046467.b
ENSGT00530000063846.a.a ENSGT00530000063846.b
ENSGT00600000084341.b.c.a.a ENSGT00600000084341.b.c.a.b
ENSGT00680000099789.c.a ENSGT00680000099789.d
ENSGT00670000097525.a.a.a ENSGT00670000097525.a.b
ENSGT00550000074535.a.a.b ENSGT00550000074535.a.b.b
ENSGT00530000063021.a.a.a ENSGT00530000063021.a.a.b
ENSGT00670000097694.E.c.a ENSGT00670000097694.E.d.a
ENSGT00510000046360.a.a.b ENSGT00510000046360.a.b
ENSGT00550000074318.A.a.a.a.b ENSGT00550000074318.A.a.b
ENSGT00690000101758.A.a.a.b ENSGT00690000101758.A.a.b
ENSGT00510000046315.b.a.a ENSGT00510000046315.b.b
ENSGT00690000101649.C.a ENSGT00690000101649.C.b.b
ENSGT00390000006311.a.b.b ENSGT00390000006311.b
ENSGT00670000097961.a.b ENSGT00670000097961.b.b
ENSGT00530000063094.a.b ENSGT00530000063094.b.b
ENSGT00530000063586.C.a ENSGT00530000063586.C.b
ENSGT00390000005639.a ENSGT00390000005639.b
ENSGT00390000016191.a.b ENSGT00390000016191.b.a
ENSGT00570000078935.e.a.b.b ENSGT00570000078935.e.b.b
ENSGT00570000078935.e.a.b.b ENSGT00570000078935.e.b.a.b
ENSGT00690000101900.a.a ENSGT00690000101900.a.b
ENSGT00680000099657.A.b.a ENSGT00680000099657.A.b.b
ENSGT00640000091135.B.a ENSGT00640000091135.B.b.b
ENSGT00550000074366.b.a.a ENSGT00550000074366.b.b.a
ENSGT00690000102029.A.a.a ENSGT00690000102029.A.a.b
ENSGT00690000101698.A.a.a.a.a ENSGT00690000101698.A.a.b
ENSGT00610000085802.a.a.b ENSGT00610000085802.a.b.a
ENSGT00550000074441.a.a.a.b ENSGT00550000074441.a.a.b.a
ENSGT00550000074441.a.a.a.b ENSGT00550000074441.a.b.a.a
ENSGT00630000089685.E.a.a.a ENSGT00630000089685.E.a.b
ENSGT00690000102026.c.a.b ENSGT00690000102026.c.b
ENSGT00550000074376.A.a.a.a ENSGT00550000074376.A.a.a.b
ENSGT00550000074395.a.a.a.b ENSGT00550000074395.a.a.b.b
ENSGT00650000093027.b.a ENSGT00650000093027.b.b
ENSGT00660000095347.B.a ENSGT00660000095347.B.b
ENSGT00680000099515.B.a ENSGT00680000099515.B.b
ENSGT00660000095142.a.b ENSGT00660000095142.b.b
ENSGT00660000095142.a.a.b ENSGT00660000095142.a.b
ENSGT00660000095441.a.a ENSGT00660000095441.a.b.a
ENSGT00650000092935.C.a.b ENSGT00650000092935.C.b
ENSGT00530000063949.a.a ENSGT00530000063949.a.b
ENSGT00440000033329.a.a.a ENSGT00440000033329.a.b
ENSGT00680000099561.b.c.a ENSGT00680000099561.b.c.b.a
ENSGT00680000099511.a.b.a ENSGT00680000099511.a.b.b
ENSGT00670000097758.b.c ENSGT00670000097758.b.d.a
ENSGT00690000101862.a.a.a ENSGT00690000101862.a.b
ENSGT00550000074529.b.a ENSGT00550000074529.b.b
ENSGT00590000082980.A.a ENSGT00590000082980.A.b.a
ENSGT00680000099510.a.d.a ENSGT00680000099510.a.d.b
ENSGT00550000074326.a.a.a.a.a.a ENSGT00550000074326.a.a.a.a.b
ENSGT00550000074326.a.a.a.a.a.b ENSGT00550000074326.a.a.a.a.b
ENSGT00550000074453.b.a.a ENSGT00550000074453.b.b.a
ENSGT00620000087693.a.a.b ENSGT00620000087693.a.b
ENSGT00690000101977.D.a.b.a ENSGT00690000101977.D.a.b.b
ENSGT00520000055589.a ENSGT00520000055589.b
ENSGT00510000046429.a.b ENSGT00510000046429.b
ENSGT00650000093266.a.a ENSGT00650000093266.a.b
ENSGT00690000101902.C.a ENSGT00690000101902.C.b
ENSGT00510000046791.B.a ENSGT00510000046791.B.b
ENSGT00670000097722.A.a ENSGT00670000097722.A.b
ENSGT00680000099865.a.a ENSGT00680000099865.a.b
ENSGT00690000101665.B.e.a.b ENSGT00690000101665.B.e.b.a
ENSGT00640000091078.B.a.a.a ENSGT00640000091078.B.b
ENSGT00690000101856.b.b.a ENSGT00690000101856.b.b.b
ENSGT00600000084186.A.a.a.b.b ENSGT00600000084186.A.a.b
ENSGT00650000093027.a.a.a.a ENSGT00650000093027.a.a.a.b
ENSGT00390000002033.a ENSGT00390000002033.b
ENSGT00690000101632.A.a.a ENSGT00690000101632.A.b.a
ENSGT00690000101788.a.a.a ENSGT00690000101788.a.b.a
ENSGT00390000006017.a ENSGT00390000006017.b
ENSGT00390000007676.a ENSGT00390000007676.b
ENSGT00690000101998.c.a.a ENSGT00690000101998.c.b
ENSGT00390000016919.a.b.a.a ENSGT00390000016919.a.b.b
ENSGT00390000003535.b.a.a ENSGT00390000003535.b.b
ENSGT00680000099764.a.b.a ENSGT00680000099764.a.b.b.b
ENSGT00560000076692.a.a.c.a ENSGT00560000076692.a.a.c.b
ENSGT00440000033513.a.a ENSGT00440000033513.a.b
ENSGT00680000099675.a.a.a.a ENSGT00680000099675.b.b
ENSGT00590000082962.b.a.a ENSGT00590000082962.b.a.b
ENSGT00690000101912.a.a.a.a.a ENSGT00690000101912.a.b.b
ENSGT00690000101912.a.a.a.a.a ENSGT00690000101912.a.a.b
ENSGT00690000101740.A.a.a ENSGT00690000101740.A.a.b.b
ENSGT00660000095448.a.a.a ENSGT00660000095448.a.a.b
ENSGT00390000008798.a ENSGT00390000008798.b
ENSGT00390000004496.a ENSGT00390000004496.b
ENSGT00390000001630.A.a.a ENSGT00390000001630.A.a.b
ENSGT00390000009613.a ENSGT00390000009613.b
ENSGT00390000007000.a.a ENSGT00390000007000.a.b
ENSGT00390000017004.a ENSGT00390000017004.b
ENSGT00610000085813.B.e ENSGT00610000085813.B.f.a.a
ENSGT00390000001233.a ENSGT00390000001233.b
ENSGT00690000101931.e.a.a ENSGT00690000101931.f.b
ENSGT00530000063652.a.a ENSGT00530000063652.a.b
ENSGT00670000097756.a.c.a ENSGT00670000097756.a.d
ENSGT00550000074355.D.a.a ENSGT00550000074355.D.b
ENSGT00530000063087.a.b ENSGT00530000063087.b.b
ENSGT00560000076615.B.a ENSGT00560000076615.B.b
ENSGT00530000063424.a ENSGT00530000063424.b
ENSGT00680000099625.D.a.a.a ENSGT00680000099625.D.a.a.b
ENSGT00560000076949.B.c.a ENSGT00560000076949.B.c.b
ENSGT00640000091237.a.a.a ENSGT00640000091237.b
ENSGT00530000063061.e.a.a.a ENSGT00530000063061.e.a.b
ENSGT00670000097666.A.a.a.a ENSGT00670000097666.A.b.b
ENSGT00670000097658.a.a.c ENSGT00670000097658.a.a.d
ENSGT00550000074512.a.a ENSGT00550000074512.a.b
ENSGT00560000076651.b.a.b ENSGT00560000076651.b.b
ENSGT00390000008748.a ENSGT00390000008748.b
ENSGT00530000062905.b.a ENSGT00530000062905.b.b
ENSGT00550000074408.a.a.a ENSGT00550000074408.a.a.b
ENSGT00390000005004.a.a ENSGT00390000005004.a.b
ENSGT00550000074408.a.a.b ENSGT00550000074408.a.b
ENSGT00390000005004.a.b ENSGT00390000005004.b
ENSGT00690000101862.a.a.a ENSGT00690000101862.a.a.b
ENSGT00390000000589.a.b ENSGT00390000000589.b
ENSGT00390000005180.a ENSGT00390000005180.b
ENSGT00650000092968.c.a.a.a ENSGT00650000092968.d.b
ENSGT00650000092968.c.b ENSGT00650000092968.d.b
ENSGT00650000092968.c.a.a.b ENSGT00650000092968.d.b
ENSGT00390000016593.c ENSGT00390000016593.d
ENSGT00660000095297.A.b.a ENSGT00660000095297.A.b.b
ENSGT00390000016736.a ENSGT00390000016736.b
ENSGT00640000091197.a.a.a.b ENSGT00640000091197.a.a.b
ENSGT00650000092968.d.a.b ENSGT00650000092968.d.b
ENSGT00690000101854.b.a ENSGT00690000101854.b.b
ENSGT00690000101901.a.b.b.b.a ENSGT00690000101901.a.b.b.b.b
ENSGT00390000010235.c.a ENSGT00390000010235.d
ENSGT00390000001912.e ENSGT00390000001912.f
ENSGT00530000062935.b.b.b.a.a ENSGT00530000062935.b.b.b.a.b
ENSGT00620000087869.c.a ENSGT00620000087869.d
ENSGT00640000091186.d.a ENSGT00640000091186.d.b
ENSGT00550000074493.a.a.b.a.b ENSGT00550000074493.b.a
ENSGT00390000018860.b.a.b ENSGT00390000018860.b.b
ENSGT00560000076873.B.c.a ENSGT00560000076873.B.c.b
ENSGT00690000101638.A.a.a ENSGT00690000101638.A.a.b
ENSGT00390000015107.a.a.a.b ENSGT00390000015107.a.a.b
ENSGT00390000015107.a.a.a.b ENSGT00390000015107.a.b
ENSGT00530000063261.a.a ENSGT00530000063261.a.b.a
ENSGT00390000015600.a ENSGT00390000015600.b
ENSGT00510000046311.c.a.a ENSGT00510000046311.c.b
ENSGT00390000003453.a ENSGT00390000003453.b
ENSGT00560000076796.A.c.a ENSGT00560000076796.A.d
ENSGT00390000012473.a ENSGT00390000012473.b
ENSGT00550000074522.c.a.a ENSGT00550000074522.c.b
ENSGT00390000008860.a ENSGT00390000008860.b.a.b
ENSGT00670000097750.a.a.a.a ENSGT00670000097750.a.a.a.b
ENSGT00550000074344.a.c ENSGT00550000074344.a.d
ENSGT00390000015417.a.b ENSGT00390000015417.b
ENSGT00530000062978.A.a.b.a ENSGT00530000062978.A.a.b.b
ENSGT00690000101740.B.a ENSGT00690000101740.B.b
ENSGT00390000010235.c.a ENSGT00390000010235.c.b
ENSGT00640000091078.A.a.a ENSGT00640000091078.A.a.b.b.a
ENSGT00390000005004.a.a ENSGT00390000005004.b
ENSGT00550000074408.a.a.a ENSGT00550000074408.a.b
ENSGT00550000074513.A.b.a ENSGT00550000074513.A.b.b.a
ENSGT00390000001482.b.a ENSGT00390000001482.b.b
ENSGT00640000091232.a.b ENSGT00640000091232.b
ENSGT00600000084108.A.a ENSGT00600000084108.A.b.b
ENSGT00690000101697.A.a.b ENSGT00690000101697.A.b.a
ENSGT00390000016082.a ENSGT00390000016082.b
ENSGT00680000099931.C.c.a ENSGT00680000099931.C.c.b
ENSGT00690000101707.a.a.a ENSGT00690000101707.a.a.b
ENSGT00670000098024.a ENSGT00670000098024.b
ENSGT00600000084108.A.b.a ENSGT00600000084108.A.b.b
ENSGT00390000003950.a.a.a ENSGT00390000003950.a.a.b
ENSGT00690000101733.D.a.b.a ENSGT00690000101733.D.b
ENSGT00680000099590.D.a.c ENSGT00680000099590.D.a.d
ENSGT00600000084313.b.a.b ENSGT00600000084313.b.b
ENSGT00560000076899.A.a.b.a.a.e ENSGT00560000076899.A.a.b.a.b
ENSGT00510000046421.a.a.a ENSGT00510000046421.a.b
ENSGT00510000046331.e.a.b ENSGT00510000046331.e.b.a.a
ENSGT00690000101671.b.a.b ENSGT00690000101671.b.b
ENSGT00560000076899.A.a.b.a.a.e ENSGT00560000076899.A.a.b.b.a
ENSGT00390000000903.a ENSGT00390000000903.b
ENSGT00680000099657.B.b.a ENSGT00680000099657.B.b.b
ENSGT00690000101723.A.b.a.a.a ENSGT00690000101723.A.b.a.a.b
ENSGT00690000101777.B.a.b.a ENSGT00690000101777.B.b
ENSGT00550000074537.b.a ENSGT00550000074537.b.b.b
ENSGT00620000087781.A.a.a ENSGT00620000087781.A.b
ENSGT00620000087781.A.a.b ENSGT00620000087781.A.b
ENSGT00690000102062.B.a ENSGT00690000102062.B.b
ENSGT00550000074370.A.a.b.a ENSGT00550000074370.A.a.b.b
ENSGT00390000017588.a.b ENSGT00390000017588.b
ENSGT00550000074370.A.a.b.b ENSGT00550000074370.A.b
ENSGT00530000063022.c.a.a ENSGT00530000063022.c.a.b.a
ENSGT00630000089747.B.a.b ENSGT00630000089747.B.b
ENSGT00560000076851.a.a.a ENSGT00560000076851.a.b.a
ENSGT00390000016222.a.a ENSGT00390000016222.a.b
ENSGT00550000074275.B.a ENSGT00550000074275.B.b
ENSGT00680000099662.A.a ENSGT00680000099662.A.b
ENSGT00640000091139.b.a.a.a.a ENSGT00640000091139.b.a.b
ENSGT00670000097683.a.b.b.b ENSGT00670000097683.b.a
ENSGT00670000097683.a.b.b.b ENSGT00670000097683.b.b
ENSGT00670000097618.e.a.a.a.b.a ENSGT00670000097618.e.b.a.a
ENSGT00670000097618.e.a.a.a.b.b ENSGT00670000097618.e.b.a.a
ENSGT00670000097618.e.a.a.b ENSGT00670000097618.e.b.a.a
ENSGT00670000097955.c.a.a ENSGT00670000097955.c.a.b
ENSGT00670000097955.c.a.b ENSGT00670000097955.c.b
ENSGT00670000097618.e.a.a.a.a ENSGT00670000097618.e.a.a.a.b.a
ENSGT00670000097618.e.a.a.a.a ENSGT00670000097618.e.a.a.a.b.b
ENSGT00670000097618.e.a.a.a.a ENSGT00670000097618.e.a.a.b
ENSGT00670000097618.e.a.a.a.a ENSGT00670000097618.e.a.b
ENSGT00670000097618.e.a.b ENSGT00670000097618.e.b.a.a
ENSGT00670000097618.e.a.a.a.a ENSGT00670000097618.e.b.a.b.a
ENSGT00670000097618.e.a.a.a.a ENSGT00670000097618.e.b.a.b.b
ENSGT00680000099867.a.a.a ENSGT00680000099867.a.a.b
ENSGT00550000074399.a.a.a.a.b ENSGT00550000074399.a.a.a.b
ENSGT00550000074399.a.a.a.a.b ENSGT00550000074399.a.a.b
ENSGT00390000010033.a.c.a ENSGT00390000010033.a.c.b
ENSGT00390000010033.a.c.a ENSGT00390000010033.a.d.a
ENSGT00660000095287.a.a.a.a ENSGT00660000095287.a.a.a.b
ENSGT00660000095287.a.a.a.b ENSGT00660000095287.a.a.b
ENSGT00660000095287.a.a.a.b ENSGT00660000095287.a.b.b
ENSGT00660000095287.a.a.a.b ENSGT00660000095287.a.b.a
ENSGT00600000083998.A.a ENSGT00600000083998.A.b
ENSGT00530000062962.b.a.a ENSGT00530000062962.b.a.b
ENSGT00600000084427.a ENSGT00600000084427.b
ENSGT00530000062924.a.b.b.c.a ENSGT00530000062924.a.b.b.c.b
ENSGT00530000062924.a.b.b.c.a ENSGT00530000062924.b
ENSGT00690000102091.B.a ENSGT00690000102091.B.b
ENSGT00690000101686.C.a ENSGT00690000101686.C.b
ENSGT00690000101734.b.a.a ENSGT00690000101734.b.a.b
ENSGT00550000074537.a.a ENSGT00550000074537.b.a
ENSGT00550000074537.a.a ENSGT00550000074537.b.b.a
ENSGT00550000074537.a.a ENSGT00550000074537.a.b
ENSGT00550000074275.A.d.b ENSGT00550000074275.A.e
ENSGT00690000101739.b.a.a.a.a ENSGT00690000101739.b.a.a.b
ENSGT00390000008655.a.a.a ENSGT00390000008655.a.b.b
ENSGT00530000063417.a ENSGT00530000063417.b
ENSGT00550000074417.a.a.a.a.a ENSGT00550000074417.a.a.a.b
ENSGT00390000007809.a ENSGT00390000007809.b
ENSGT00680000099870.A.g.a ENSGT00680000099870.A.g.b
ENSGT00560000076851.a.b.a ENSGT00560000076851.a.b.b
ENSGT00550000074370.A.a.a ENSGT00550000074370.A.a.b.a
ENSGT00390000017194.a.a.a ENSGT00390000017194.a.a.b
ENSGT00620000087675.B.a.a ENSGT00620000087675.B.a.b
ENSGT00690000102002.a ENSGT00690000102002.b.b
ENSGT00660000095401.a.b.a.a ENSGT00660000095401.a.b.a.b
ENSGT00690000101814.C.a.a ENSGT00690000101814.C.a.b
ENSGT00690000101674.B.a.a.a.a.b ENSGT00690000101674.B.a.a.a.b
ENSGT00530000063286.b.a.b ENSGT00530000063286.b.b
ENSGT00690000101692.A.a ENSGT00690000101692.A.b
ENSGT00550000074378.a.a.b.a ENSGT00550000074378.a.b.a.a.a
ENSGT00390000008279.a ENSGT00390000008279.b
ENSGT00390000011828.a.a.b.a ENSGT00390000011828.b
ENSGT00390000011828.a.a.b.b.a ENSGT00390000011828.b
ENSGT00670000097861.a.a.a ENSGT00670000097861.a.a.b
ENSGT00390000011828.a.a.b.b.b ENSGT00390000011828.b
ENSGT00390000017850.a.b ENSGT00390000017850.b
ENSGT00690000101738.c.a.a.a.a.b ENSGT00690000101738.c.b
ENSGT00690000101738.c.a.a.a.b ENSGT00690000101738.c.b
ENSGT00390000016426.c.a.a.a.a ENSGT00390000016426.c.a.b
ENSGT00390000009899.a.c ENSGT00390000009899.b
ENSGT00530000063743.c ENSGT00530000063743.d
ENSGT00530000063717.b.a ENSGT00530000063717.b.b
ENSGT00550000074562.a ENSGT00550000074562.b.a.b.a
ENSGT00390000005939.a ENSGT00390000005939.b
ENSGT00510000046507.e ENSGT00510000046507.f
ENSGT00550000074431.a.a.a.a.a ENSGT00550000074431.a.a.a.b.b
ENSGT00550000074431.a.a.a.a.b ENSGT00550000074431.a.a.a.b.b
ENSGT00530000063070.a.a ENSGT00530000063070.a.b
ENSGT00550000074562.a ENSGT00550000074562.b.a.b.b
ENSGT00390000003058.a.a ENSGT00390000003058.a.b
ENSGT00550000074562.a ENSGT00550000074562.b.a.a.a
ENSGT00550000074487.b.b.a.a ENSGT00550000074487.b.b.a.b
ENSGT00530000063717.a ENSGT00530000063717.b.a
ENSGT00550000074431.a.a.a.b.a ENSGT00550000074431.a.a.b
ENSGT00550000074431.a.a.a.b.b ENSGT00550000074431.a.a.b
ENSGT00550000074431.a.a.b ENSGT00550000074431.b
ENSGT00530000063064.a.a.b ENSGT00530000063064.a.b
ENSGT00680000099667.E.a.b ENSGT00680000099667.E.b
ENSGT00560000076828.a.a.a.b.a.a ENSGT00560000076828.a.b
ENSGT00690000101777.A.c.a ENSGT00690000101777.A.d
ENSGT00690000101777.A.c.b ENSGT00690000101777.A.d
ENSGT00550000074431.a.a.a.b.b ENSGT00550000074431.a.b
ENSGT00560000076828.a.a.a.b.a.a ENSGT00560000076828.a.a.b
ENSGT00390000011620.b.a.a ENSGT00390000011620.b.b.a
ENSGT00390000004174.a ENSGT00390000004174.b
ENSGT00390000011620.b.a.b ENSGT00390000011620.b.b.a
ENSGT00500000044808.a.b.b ENSGT00500000044808.b
ENSGT00530000063192.A.a.a.a.a ENSGT00530000063192.A.a.a.b
ENSGT00690000101733.C.c ENSGT00690000101733.C.d
ENSGT00530000063192.A.a.a.a.a ENSGT00530000063192.A.a.b
ENSGT00390000014977.a.a ENSGT00390000014977.a.b
ENSGT00550000074448.A.a ENSGT00550000074448.A.b
ENSGT00550000074555.a.a.a.a ENSGT00550000074555.a.a.a.b
ENSGT00550000074555.a.a.a.a ENSGT00550000074555.a.a.b
ENSGT00550000074555.a.a.a.a ENSGT00550000074555.a.b
ENSGT00560000077077.a.a.a ENSGT00560000077077.a.a.b
ENSGT00520000055620.a ENSGT00520000055620.b
ENSGT00550000074365.A.c.b ENSGT00550000074365.A.d.a.a.a
ENSGT00550000074365.A.d.a.a.a ENSGT00550000074365.A.d.b.b
ENSGT00530000063759.a ENSGT00530000063759.b
ENSGT00680000099894.c.a.a.a ENSGT00680000099894.c.b
ENSGT00650000093116.A.b.b.a ENSGT00650000093116.A.b.b.b
ENSGT00670000097722.B.a.b.a ENSGT00670000097722.B.a.b.b
ENSGT00530000063491.b.a ENSGT00530000063491.b.b
ENSGT00510000046450.a.a.a.a ENSGT00510000046450.a.b
ENSGT00640000091170.C.c.b ENSGT00640000091170.C.d
ENSGT00510000046450.a.a.a.b ENSGT00510000046450.a.b
ENSGT00390000016462.c ENSGT00390000016462.d.a
ENSGT00690000101974.F.a.a ENSGT00690000101974.F.a.b
ENSGT00690000101711.b.a ENSGT00690000101711.b.b
ENSGT00530000062924.a.b.b.c.b ENSGT00530000062924.b
ENSGT00680000099564.A.b.a.a ENSGT00680000099564.A.b.a.b
ENSGT00530000062987.a.a.a.a ENSGT00530000062987.a.a.a.b
ENSGT00680000099564.A.b.a.b ENSGT00680000099564.A.b.b
ENSGT00670000098005.a ENSGT00670000098005.b
ENSGT00690000101683.b.a.a ENSGT00690000101683.b.b
ENSGT00630000089747.B.a.a ENSGT00630000089747.B.a.b
ENSGT00550000074537.b.a ENSGT00550000074537.b.b.a
ENSGT00670000097683.a.b.b.a.a ENSGT00670000097683.b.a
ENSGT00670000097683.a.b.b.a.b ENSGT00670000097683.b.b
ENSGT00670000097618.e.a.a.a.b.a ENSGT00670000097618.e.b.a.b.a
ENSGT00670000097618.e.a.a.b ENSGT00670000097618.e.b.a.b.a
ENSGT00670000097618.e.b.a.b.a ENSGT00670000097618.e.b.a.b.b
ENSGT00670000097955.c.a.a ENSGT00670000097955.c.b
ENSGT00670000097618.e.a.a.a.b.a ENSGT00670000097618.e.a.a.a.b.b
ENSGT00670000097618.e.a.a.a.b.b ENSGT00670000097618.e.a.a.b
ENSGT00670000097618.e.a.a.a.b.b ENSGT00670000097618.e.b.a.b.b
ENSGT00660000095287.a.a.a.a ENSGT00660000095287.a.b.a
ENSGT00660000095287.a.a.b ENSGT00660000095287.a.b.a
ENSGT00660000095287.a.a.a.a ENSGT00660000095287.a.b.b
ENSGT00660000095287.a.a.b ENSGT00660000095287.a.b.b
ENSGT00550000074337.a.b.a.a.a.a ENSGT00550000074337.a.b.a.a.b
ENSGT00550000074337.a.b.a.a.b ENSGT00550000074337.a.b.b
ENSGT00550000074337.a.b.a.a.a.a ENSGT00550000074337.a.b.a.a.a.b
ENSGT00550000074337.a.b.a.a.a.b ENSGT00550000074337.a.b.b
ENSGT00690000101926.D.a.a ENSGT00690000101926.D.a.b
ENSGT00680000099731.a.a.a ENSGT00680000099731.a.a.b
ENSGT00390000005655.a.a ENSGT00390000005655.b
ENSGT00550000074537.a.b ENSGT00550000074537.b.a
ENSGT00530000063491.a ENSGT00530000063491.b.a
ENSGT00690000102002.b.a.b ENSGT00690000102002.b.b
ENSGT00660000095307.a.a.b ENSGT00660000095307.b.a
ENSGT00690000101660.A.a.a ENSGT00690000101660.A.a.b
ENSGT00670000097939.f.a.a ENSGT00670000097939.f.b
ENSGT00550000074577.c.b.a.a ENSGT00550000074577.d
ENSGT00550000074577.c.b.a.b ENSGT00550000074577.d
ENSGT00550000074577.c.b.b ENSGT00550000074577.d
ENSGT00390000017241.a.a ENSGT00390000017241.a.b
ENSGT00530000063116.a.b ENSGT00530000063116.b.a
ENSGT00390000011286.a.a ENSGT00390000011286.b
ENSGT00690000101789.A.a ENSGT00690000101789.A.b.a.a
ENSGT00690000101789.A.a ENSGT00690000101789.A.b.a.b
ENSGT00550000074325.C.c.a.d.a ENSGT00550000074325.C.c.a.d.b
ENSGT00660000095306.b.a.a.b ENSGT00660000095306.b.b.b
ENSGT00650000093182.B.a ENSGT00650000093182.B.b
ENSGT00550000074434.b.b.a.b ENSGT00550000074434.b.b.b
ENSGT00530000063844.a.a.a ENSGT00530000063844.a.b
ENSGT00530000063844.a.a.b ENSGT00530000063844.a.b
ENSGT00550000074513.A.a ENSGT00550000074513.A.b.b.b
ENSGT00670000097815.e.a ENSGT00670000097815.e.b
ENSGT00640000091078.A.a.a ENSGT00640000091078.A.a.b.b.b
ENSGT00590000083056.B.a.b ENSGT00590000083056.B.b
ENSGT00530000063182.B.c.a ENSGT00530000063182.B.c.b
ENSGT00390000000589.a.a.a ENSGT00390000000589.a.a.b
ENSGT00390000000589.a.a.a ENSGT00390000000589.b
ENSGT00620000087993.a ENSGT00620000087993.b
ENSGT00560000076796.B.a.b ENSGT00560000076796.B.b
ENSGT00690000101906.b.a.a.b ENSGT00690000101906.b.a.b
ENSGT00390000008860.b.a.a ENSGT00390000008860.b.b
ENSGT00390000001482.a ENSGT00390000001482.b.a
ENSGT00390000001482.a ENSGT00390000001482.b.b
ENSGT00530000063161.a.c.a ENSGT00530000063161.b
ENSGT00550000074400.D.a.a ENSGT00550000074400.D.a.b.a
ENSGT00630000089834.a ENSGT00630000089834.b
ENSGT00550000074575.A.a.a ENSGT00550000074575.A.b
ENSGT00690000101799.B.a ENSGT00690000101799.B.b
ENSGT00530000063208.c.a ENSGT00530000063208.c.b
ENSGT00670000097939.f.a.b ENSGT00670000097939.f.b
ENSGT00670000097542.D.a.a ENSGT00670000097542.D.b
ENSGT00680000099972.A.a.a ENSGT00680000099972.A.a.b
ENSGT00440000037341.a ENSGT00440000037341.b.a
ENSGT00690000101690.A.a.a.a.a ENSGT00690000101690.A.a.b
ENSGT00560000077023.b.b.a ENSGT00560000077023.b.b.b.a
ENSGT00560000077023.b.b.b.a ENSGT00560000077023.b.b.b.b
ENSGT00530000063277.a ENSGT00530000063277.b.b
ENSGT00690000101936.a.a.a ENSGT00690000101936.a.a.b.b
ENSGT00690000101936.a.a.b.b ENSGT00690000101936.a.b
ENSGT00670000097825.a.a.a.b ENSGT00670000097825.a.a.b
ENSGT00690000101659.B.b.a.a.a ENSGT00690000101659.B.b.a.a.b
ENSGT00390000009256.B.a.a.b ENSGT00390000009256.B.b
ENSGT00550000074459.a.a.a ENSGT00550000074459.a.a.b
ENSGT00550000074444.b.b.a ENSGT00550000074444.b.b.b
ENSGT00390000008976.a.a ENSGT00390000008976.b
ENSGT00390000011832.a.a ENSGT00390000011832.a.b
ENSGT00690000101762.a.a.a ENSGT00690000101762.a.b.a
ENSGT00690000101999.B.a.a ENSGT00690000101999.B.a.b
ENSGT00690000102103.a.a.b ENSGT00690000102103.a.b.b
ENSGT00530000063496.c.a ENSGT00530000063496.c.b
ENSGT00650000093225.C.b.a ENSGT00650000093225.C.b.b
ENSGT00690000101723.A.b.a.a.a ENSGT00690000101723.A.b.a.b
ENSGT00690000101723.A.b.a.a.a ENSGT00690000101723.A.b.b
ENSGT00550000074306.a.a.a.a ENSGT00550000074306.a.a.a.b.a.b
ENSGT00530000063746.c ENSGT00530000063746.d
ENSGT00390000010026.a.b ENSGT00390000010026.b
ENSGT00600000084217.a.a.a.a ENSGT00600000084217.a.a.a.b
ENSGT00600000084217.a.a.a.a ENSGT00600000084217.a.a.b
ENSGT00600000084217.a.a.a.a ENSGT00600000084217.a.b
ENSGT00390000004311.a.a ENSGT00390000004311.a.b
ENSGT00690000101946.a.a.a ENSGT00690000101946.a.a.b
ENSGT00670000097581.A.a.a ENSGT00670000097581.A.a.b
ENSGT00690000101888.a.a ENSGT00690000101888.a.b
ENSGT00630000089685.E.a.b ENSGT00630000089685.E.b
ENSGT00630000089685.E.a.a.a ENSGT00630000089685.E.b
ENSGT00630000089685.E.a.a.b ENSGT00630000089685.E.b
ENSGT00540000070314.D.d.a.b.a ENSGT00540000070314.D.d.a.b.b
ENSGT00530000063201.a.a ENSGT00530000063201.a.b
ENSGT00550000074395.a.a.a.a ENSGT00550000074395.a.a.b.a
ENSGT00550000074395.a.a.a.b ENSGT00550000074395.a.a.b.a
ENSGT00550000074395.a.a.b.a ENSGT00550000074395.a.a.b.b
ENSGT00550000074395.a.a.b.a ENSGT00550000074395.b.a
ENSGT00680000099669.A.a.a ENSGT00680000099669.A.a.b
ENSGT00680000099669.A.a.b ENSGT00680000099669.A.b
ENSGT00530000063598.c.b.a ENSGT00530000063598.c.b.b
ENSGT00520000055553.A.a.a ENSGT00520000055553.A.a.b
ENSGT00410000025381.A.a.a ENSGT00410000025381.A.b
ENSGT00550000074396.a.a.a ENSGT00550000074396.a.a.b
ENSGT00550000074535.a.a.a ENSGT00550000074535.a.b.a
ENSGT00550000074535.a.a.a ENSGT00550000074535.a.b.b
ENSGT00530000063039.a.a ENSGT00530000063039.a.b
ENSGT00550000074535.a.a.a ENSGT00550000074535.a.a.b
ENSGT00530000063039.a.a ENSGT00530000063039.b.a
ENSGT00690000101673.a.a ENSGT00690000101673.a.b.a
ENSGT00680000099843.A.a.a ENSGT00680000099843.A.a.b
ENSGT00550000074541.a.a.a ENSGT00550000074541.a.a.b
ENSGT00690000101789.B.a.a ENSGT00690000101789.B.a.b
ENSGT00390000006476.a ENSGT00390000006476.b.b
ENSGT00530000063648.a ENSGT00530000063648.b
ENSGT00690000102000.c.a.a.a ENSGT00690000102000.c.b
ENSGT00390000005295.A.a.a ENSGT00390000005295.A.a.b
ENSGT00690000101970.a.a.a.a ENSGT00690000101970.a.a.a.b
ENSGT00390000011617.a.a ENSGT00390000011617.b
ENSGT00690000101936.a.a.b.a ENSGT00690000101936.a.b
ENSGT00560000076996.a.a.b.a.a ENSGT00560000076996.a.a.b.b
ENSGT00550000074430.B.a.a.a.b ENSGT00550000074430.B.b
ENSGT00650000093052.a.a.a.a.a ENSGT00650000093052.a.a.a.b
ENSGT00650000093052.a.a.a.a.b ENSGT00650000093052.a.a.a.b
ENSGT00690000101659.B.b.a.a.b ENSGT00690000101659.B.b.a.b
ENSGT00650000093350.a ENSGT00650000093350.b
ENSGT00550000074351.A.a.a ENSGT00550000074351.A.a.b
ENSGT00550000074317.a.b.a.a.a.b ENSGT00550000074317.a.b.a.b
ENSGT00530000063569.c ENSGT00530000063569.d
ENSGT00530000063019.A.a ENSGT00530000063019.A.b
ENSGT00530000063355.a.b ENSGT00530000063355.b
ENSGT00390000012719.a ENSGT00390000012719.b
ENSGT00550000074396.a.a.b ENSGT00550000074396.a.b
ENSGT00390000007848.a ENSGT00390000007848.b
ENSGT00690000101661.a.b.a ENSGT00690000101661.a.b.b
ENSGT00390000002172.a.a ENSGT00390000002172.b
ENSGT00690000101935.A.a ENSGT00690000101935.A.b
ENSGT00550000074542.a.c ENSGT00550000074542.a.d
ENSGT00530000063269.a.a ENSGT00530000063269.b
ENSGT00530000063269.a.b ENSGT00530000063269.b
ENSGT00550000074550.a.b.a ENSGT00550000074550.a.b.b.a.b
ENSGT00550000074550.a.b.a ENSGT00550000074550.a.b.b.a.a.b
ENSGT00530000063427.a ENSGT00530000063427.b
ENSGT00400000022107.a ENSGT00400000022107.b
ENSGT00690000101827.B.a.b ENSGT00690000101827.B.b
ENSGT00620000087711.a.b.a ENSGT00620000087711.a.b.b.a
ENSGT00390000014213.a ENSGT00390000014213.b
ENSGT00600000084336.b.a ENSGT00600000084336.b.b
ENSGT00530000062761.B.b.a.b ENSGT00530000062761.B.b.b
ENSGT00550000074410.a.a.b.a.a ENSGT00550000074410.a.a.b.a.b
ENSGT00550000074280.A.c.a ENSGT00550000074280.A.d
ENSGT00490000043416.a ENSGT00490000043416.b
ENSGT00690000101802.C.a.b ENSGT00690000101802.C.b
ENSGT00680000099778.b.a ENSGT00680000099778.b.b
ENSGT00560000076996.a.a.a.c.a ENSGT00560000076996.a.b
ENSGT00670000097644.b.a ENSGT00670000097644.b.b.a
ENSGT00530000063194.B.c ENSGT00530000063194.B.d.a
ENSGT00670000097644.b.b.a ENSGT00670000097644.b.b.b.b
ENSGT00530000063268.a ENSGT00530000063268.b.a
ENSGT00690000101690.A.a.a.a.a ENSGT00690000101690.A.a.a.a.b
ENSGT00620000087966.a ENSGT00620000087966.b
ENSGT00600000084077.a.a.a.b.a ENSGT00600000084077.a.a.a.b.b
ENSGT00390000006205.a ENSGT00390000006205.b
ENSGT00680000099894.c.a.a.a ENSGT00680000099894.c.a.a.b
ENSGT00390000009798.c.a.a ENSGT00390000009798.c.a.b
ENSGT00690000101633.B.a ENSGT00690000101633.B.b
ENSGT00510000046413.a.a ENSGT00510000046413.a.b
ENSGT00690000101880.C.a.a.a ENSGT00690000101880.C.a.a.b
ENSGT00660000095336.a.b.a.a ENSGT00660000095336.a.b.b
ENSGT00390000013164.B.a ENSGT00390000013164.B.b.b
ENSGT00390000013164.B.b.a ENSGT00390000013164.B.b.b
ENSGT00550000074549.A.a.a.b ENSGT00550000074549.A.a.b
ENSGT00390000001681.a.a ENSGT00390000001681.a.b
ENSGT00550000074513.A.b.a ENSGT00550000074513.A.b.b.b
ENSGT00550000074513.A.b.b.a ENSGT00550000074513.A.b.b.b
ENSGT00550000074496.B.a ENSGT00550000074496.B.b
ENSGT00660000095306.b.a.a.a ENSGT00660000095306.b.b.b
ENSGT00530000063116.a.a ENSGT00530000063116.b.a
ENSGT00620000087828.A.a.a ENSGT00620000087828.A.a.b
ENSGT00560000076791.a.a ENSGT00560000076791.a.b.b.b.c.b.a.b.b
ENSGT00680000099589.B.a.a ENSGT00680000099589.B.a.b
ENSGT00400000022069.a.a.a ENSGT00400000022069.a.a.b
ENSGT00600000084242.D.a ENSGT00600000084242.D.b
ENSGT00390000008860.a ENSGT00390000008860.b.a.a
ENSGT00390000008860.b.a.a ENSGT00390000008860.b.a.b
ENSGT00400000022041.B.a.a ENSGT00400000022041.B.a.b
ENSGT00390000017794.a.a.a.a ENSGT00390000017794.a.a.a.b
ENSGT00390000017794.a.a.a.a ENSGT00390000017794.a.a.b
ENSGT00390000017549.a.a ENSGT00390000017549.b
ENSGT00390000009008.a.a ENSGT00390000009008.a.b
ENSGT00550000074431.a.a.a.b.a ENSGT00550000074431.a.a.a.b.b
ENSGT00690000101906.b.a.a.a ENSGT00690000101906.b.a.a.b
ENSGT00670000097819.a.b.b.a.a ENSGT00670000097819.a.b.b.a.b
ENSGT00640000091139.a.b.a ENSGT00640000091139.a.b.b
ENSGT00690000102066.b.b.a ENSGT00690000102066.b.b.b
ENSGT00550000074723.a ENSGT00550000074723.b
ENSGT00530000063161.a.c.b ENSGT00530000063161.b
ENSGT00530000063859.a ENSGT00530000063859.b
ENSGT00680000099678.b.b.a ENSGT00680000099678.b.b.b
ENSGT00670000097650.A.a.a.a ENSGT00670000097650.A.a.a.b
ENSGT00560000076802.a.a.a ENSGT00560000076802.a.a.b
ENSGT00690000101738.c.a.a.b ENSGT00690000101738.c.b
ENSGT00690000101738.c.a.a.a.a.a ENSGT00690000101738.c.b
ENSGT00390000008991.a ENSGT00390000008991.b
ENSGT00530000063286.b.a.a.b ENSGT00530000063286.b.a.b
ENSGT00600000084217.a.a.a.b ENSGT00600000084217.a.a.b
ENSGT00390000010047.c ENSGT00390000010047.d
ENSGT00390000000950.C.a ENSGT00390000000950.C.b
ENSGT00680000099879.C.b.b.a ENSGT00680000099879.C.b.b.b
ENSGT00620000087846.B.a.a ENSGT00620000087846.B.b
ENSGT00680000099818.A.a ENSGT00680000099818.A.b
ENSGT00390000012005.a.a ENSGT00390000012005.a.b
ENSGT00640000091170.C.c.a ENSGT00640000091170.C.d
ENSGT00690000101673.a.b.a ENSGT00690000101673.a.b.b
ENSGT00650000092939.B.d.a.a ENSGT00650000092939.B.d.a.b
ENSGT00550000074482.A.a.b.a ENSGT00550000074482.A.a.b.b
ENSGT00530000063678.e.a ENSGT00530000063678.e.b
ENSGT00690000102058.B.a.a ENSGT00690000102058.B.a.b
ENSGT00390000009627.a.a ENSGT00390000009627.a.b
ENSGT00670000098072.a.a.b ENSGT00670000098072.b
ENSGT00670000098072.a.a.a ENSGT00670000098072.b
ENSGT00670000097765.B.a ENSGT00670000097765.B.b
ENSGT00690000101869.A.a ENSGT00690000101869.A.b
ENSGT00390000009913.c.a ENSGT00390000009913.c.b
ENSGT00530000063204.a.a ENSGT00530000063204.a.b
ENSGT00550000074549.B.a.a ENSGT00550000074549.B.b
ENSGT00550000074549.B.a.b ENSGT00550000074549.B.b
ENSGT00390000009913.c.a ENSGT00390000009913.d
ENSGT00640000091174.B.c.a ENSGT00640000091174.B.c.b
ENSGT00530000062917.b.a ENSGT00530000062917.b.b.b
ENSGT00530000062917.b.b.a ENSGT00530000062917.b.b.b
ENSGT00390000007484.A.a ENSGT00390000007484.A.b
ENSGT00670000097979.a.b ENSGT00670000097979.b
ENSGT00540000070221.b.a.a ENSGT00540000070221.b.b.a
ENSGT00620000087530.B.a.b.b.a.a ENSGT00620000087530.B.a.b.b.a.b
ENSGT00620000087530.B.a.b.b.a.a ENSGT00620000087530.B.a.b.b.b
ENSGT00390000002026.a.a ENSGT00390000002026.a.b
ENSGT00660000095370.b.a.b.a ENSGT00660000095370.b.a.b.b
ENSGT00660000095370.b.a.a ENSGT00660000095370.b.a.b.b
ENSGT00550000074558.a.a ENSGT00550000074558.a.b.a
ENSGT00550000074558.a.b.a ENSGT00550000074558.b
ENSGT00640000091246.a.b.a.a ENSGT00640000091246.a.b.a.b
ENSGT00690000102164.a ENSGT00690000102164.b
ENSGT00650000093115.b.a.a ENSGT00650000093115.b.a.b
ENSGT00620000087781.A.a.a ENSGT00620000087781.A.a.b
ENSGT00500000044791.a.a.b.c.a.b ENSGT00500000044791.a.a.b.c.b
ENSGT00680000099743.D.a ENSGT00680000099743.D.b
ENSGT00690000101906.b.a.a.b ENSGT00690000101906.b.b
ENSGT00390000011617.a.a ENSGT00390000011617.a.b
ENSGT00530000063148.a.b.a ENSGT00530000063148.a.b.b
ENSGT00690000101758.D.a.a ENSGT00690000101758.D.b
ENSGT00610000085806.a.a.a ENSGT00610000085806.a.a.b.b
ENSGT00610000085806.a.a.b.a ENSGT00610000085806.a.a.b.b
ENSGT00690000101811.C.a.b.a ENSGT00690000101811.C.a.b.b
ENSGT00530000063039.b.a ENSGT00530000063039.b.b
ENSGT00690000101834.b.a.a ENSGT00690000101834.b.a.b.b
ENSGT00530000062964.b.a ENSGT00530000062964.b.b
ENSGT00640000091083.d.a.a.a ENSGT00640000091083.d.a.a.b
ENSGT00390000014081.a.c ENSGT00390000014081.a.d
ENSGT00530000063256.a.a ENSGT00530000063256.b
ENSGT00510000046723.a ENSGT00510000046723.b
ENSGT00530000063855.a ENSGT00530000063855.b.a.a
ENSGT00530000063855.b.a.a ENSGT00530000063855.b.a.b
ENSGT00680000099625.D.a.a.a ENSGT00680000099625.D.a.b
ENSGT00390000014666.a ENSGT00390000014666.b
ENSGT00550000074289.b.a ENSGT00550000074289.b.b
ENSGT00620000087753.a.b.a.b.a.a.a ENSGT00620000087753.a.b.a.b.a.a.b
ENSGT00530000063831.a ENSGT00530000063831.b
ENSGT00640000091023.a.a.a.a.b ENSGT00640000091023.a.a.b
ENSGT00690000102173.C.a ENSGT00690000102173.C.b
ENSGT00390000017740.a ENSGT00390000017740.b
ENSGT00390000013494.a.a ENSGT00390000013494.a.b
ENSGT00690000101648.A.a.a.a.a ENSGT00690000101648.A.a.a.b
ENSGT00690000101648.A.a.a.a.b ENSGT00690000101648.A.a.a.b
ENSGT00600000084313.a ENSGT00600000084313.b.b
ENSGT00690000102000.c.a.a.b ENSGT00690000102000.c.b
ENSGT00550000074380.a.a.b ENSGT00550000074380.b.a.b
ENSGT00550000074380.a.a.a.b ENSGT00550000074380.b.a.a
ENSGT00550000074380.a.a.a.b ENSGT00550000074380.b.a.b
ENSGT00690000101868.C.f.a.a.a.a ENSGT00690000101868.C.f.b
ENSGT00390000013995.a ENSGT00390000013995.b
ENSGT00690000101938.b.a.a.a ENSGT00690000101938.b.a.a.b
ENSGT00690000101938.b.a.a.a ENSGT00690000101938.b.a.b
ENSGT00690000101938.b.a.a.a ENSGT00690000101938.b.b
ENSGT00390000008631.a ENSGT00390000008631.b
ENSGT00690000101816.B.a ENSGT00690000101816.B.b.a
ENSGT00650000092997.A.a.b.a.b.b ENSGT00650000092997.A.a.b.b.b
ENSGT00550000074438.B.a.c.a ENSGT00550000074438.B.a.d
ENSGT00680000099951.e.a ENSGT00680000099951.e.b
ENSGT00660000095193.B.b.a ENSGT00660000095193.B.b.b
ENSGT00650000093320.a ENSGT00650000093320.b
ENSGT00530000062904.A.a.a ENSGT00530000062904.A.a.b
ENSGT00390000014855.a ENSGT00390000014855.b
ENSGT00390000018051.a.a.a ENSGT00390000018051.a.b
ENSGT00390000014093.a.a.b ENSGT00390000014093.a.b
ENSGT00390000004555.c.a.a.a ENSGT00390000004555.c.a.b
ENSGT00530000063319.a.a.a ENSGT00530000063319.b
ENSGT00530000063319.a.a.a ENSGT00530000063319.a.a.b
ENSGT00690000101657.b.a.a ENSGT00690000101657.b.a.b
ENSGT00550000074731.a ENSGT00550000074731.b
ENSGT00530000063231.a.a ENSGT00530000063231.b
ENSGT00530000063868.a ENSGT00530000063868.b
ENSGT00530000063231.a.b ENSGT00530000063231.b
ENSGT00610000085806.b.a ENSGT00610000085806.b.b
ENSGT00390000003367.a.b ENSGT00390000003367.b
ENSGT00390000013164.B.a ENSGT00390000013164.B.b.a
ENSGT00660000095336.a.a ENSGT00660000095336.a.b.a.a
ENSGT00550000074331.a.a.a.b.a.a ENSGT00550000074331.a.a.a.b.a.b
ENSGT00680000099653.a.a ENSGT00680000099653.a.b.b.b
ENSGT00550000074410.b.a.a ENSGT00550000074410.b.a.b
ENSGT00560000076933.a.a.a ENSGT00560000076933.a.a.b.a
ENSGT00550000074560.a.a.b ENSGT00550000074560.a.b.b
ENSGT00680000099564.A.b.a.a ENSGT00680000099564.A.b.b
ENSGT00690000101633.C.a.b.a ENSGT00690000101633.C.a.b.b
ENSGT00690000101633.C.a.b.a ENSGT00690000101633.C.b
ENSGT00690000101882.A.a.a.a ENSGT00690000101882.A.a.b
ENSGT00640000091083.d.a.a.a ENSGT00640000091083.d.b.a.a
ENSGT00550000074355.D.a.a ENSGT00550000074355.D.a.b
ENSGT00550000074355.D.a.b ENSGT00550000074355.D.b
ENSGT00550000074477.A.a.a.a ENSGT00550000074477.A.b
ENSGT00390000013444.a.a ENSGT00390000013444.a.b.b
ENSGT00650000092968.c.a.a.a ENSGT00650000092968.c.a.b
ENSGT00650000092968.c.a.a.b ENSGT00650000092968.c.a.b
ENSGT00650000092968.c.a.b ENSGT00650000092968.c.b
ENSGT00650000092968.c.a.b ENSGT00650000092968.d.a.b
ENSGT00680000099669.B.a ENSGT00680000099669.B.b
ENSGT00390000009934.c.a.a ENSGT00390000009934.c.b
ENSGT00390000009934.c.a.b ENSGT00390000009934.c.b
ENSGT00540000070251.A.c.a ENSGT00540000070251.A.c.b
ENSGT00390000006393.B.a.a.a ENSGT00390000006393.B.a.a.b
ENSGT00690000101885.a.d ENSGT00690000101885.b.a
ENSGT00550000074554.b.c.a ENSGT00550000074554.b.c.b.b
ENSGT00550000074382.a.a ENSGT00550000074382.a.b
ENSGT00440000039080.a.b ENSGT00440000039080.b
ENSGT00550000074369.a.a.a.a ENSGT00550000074369.a.a.b.b
ENSGT00550000074369.a.a.b.a ENSGT00550000074369.a.a.b.b
ENSGT00690000101669.D.c.a ENSGT00690000101669.D.c.b
ENSGT00390000017928.a ENSGT00390000017928.b
ENSGT00550000074369.a.a.a.b ENSGT00550000074369.a.a.b.b
ENSGT00560000076876.A.a.a ENSGT00560000076876.A.a.b
ENSGT00690000101702.B.a.a ENSGT00690000101702.B.a.b
ENSGT00390000014400.a ENSGT00390000014400.b
ENSGT00530000063268.a ENSGT00530000063268.b.b
ENSGT00530000063507.a.a ENSGT00530000063507.a.b
ENSGT00550000074366.b.a.a ENSGT00550000074366.b.b.b
ENSGT00530000063062.c.a ENSGT00530000063062.c.b.a
ENSGT00550000074276.f.a.a.a ENSGT00550000074276.f.a.a.b
ENSGT00670000097978.a.a ENSGT00670000097978.a.b
ENSGT00660000095441.a.a ENSGT00660000095441.b
ENSGT00660000095441.a.b.a ENSGT00660000095441.b
ENSGT00660000095441.a.b.b ENSGT00660000095441.b
ENSGT00390000012030.a ENSGT00390000012030.b
ENSGT00680000099789.c.b ENSGT00680000099789.d
ENSGT00530000063000.b.a ENSGT00530000063000.b.b
ENSGT00660000095277.a.a.a.a ENSGT00660000095277.a.b.b
ENSGT00660000095277.a.b.a ENSGT00660000095277.a.b.b
ENSGT00590000082809.B.g.a.a.b ENSGT00590000082809.B.g.b.b
ENSGT00550000074530.c.a.a ENSGT00550000074530.c.b.a
ENSGT00680000099778.a.a ENSGT00680000099778.a.b
ENSGT00650000092935.C.a.a ENSGT00650000092935.C.a.b
ENSGT00650000092935.C.a.a ENSGT00650000092935.C.b
ENSGT00530000063217.a.a ENSGT00530000063217.a.b
ENSGT00530000063217.a.a ENSGT00530000063217.b.a
ENSGT00680000099778.a.b ENSGT00680000099778.b.a
ENSGT00560000076802.b.b.a ENSGT00560000076802.b.b.b
ENSGT00550000074430.A.a ENSGT00550000074430.A.b
ENSGT00390000013468.a.a.a ENSGT00390000013468.a.b
ENSGT00390000013468.a.a.b ENSGT00390000013468.a.b
ENSGT00640000091192.a.a.a ENSGT00640000091192.a.a.b
ENSGT00390000016655.a.a ENSGT00390000016655.a.b
ENSGT00530000063448.a.a ENSGT00530000063448.a.b.b
ENSGT00530000063448.a.a ENSGT00530000063448.a.b.a.b
ENSGT00530000062920.a.a.a.a ENSGT00530000062920.a.a.b
ENSGT00690000101741.b.a.a.a ENSGT00690000101741.b.a.a.b
ENSGT00390000014069.a ENSGT00390000014069.b
ENSGT00690000101828.a.a.a.a ENSGT00690000101828.a.a.a.b
ENSGT00660000095346.a ENSGT00660000095346.b.a.b
ENSGT00670000097878.b.b.a ENSGT00670000097878.b.b.b
ENSGT00530000063117.B.a.a ENSGT00530000063117.B.b
ENSGT00560000077131.a.b.a ENSGT00560000077131.a.b.b.b
ENSGT00560000077131.a.b.b.a ENSGT00560000077131.a.b.b.b
ENSGT00550000074561.C.b.a.b ENSGT00550000074561.C.b.b
ENSGT00550000074378.a.a.a ENSGT00550000074378.a.a.b.b
ENSGT00680000099787.B.a.a ENSGT00680000099787.B.a.b.b
ENSGT00390000010434.c ENSGT00390000010434.d
ENSGT00580000081398.B.b.a ENSGT00580000081398.B.b.b
ENSGT00390000003531.a.b.a ENSGT00390000003531.a.b.b
ENSGT00530000063542.a ENSGT00530000063542.b.a.b
ENSGT00670000097542.D.a.a ENSGT00670000097542.D.a.b
ENSGT00390000013444.a.b.a ENSGT00390000013444.a.b.b
ENSGT00390000017866.B.a ENSGT00390000017866.B.b
ENSGT00390000009913.c.b ENSGT00390000009913.d
ENSGT00530000063056.a.a.b ENSGT00530000063056.b
ENSGT00530000063056.a.b ENSGT00530000063056.b
ENSGT00530000063056.a.a.a ENSGT00530000063056.b
ENSGT00530000062917.b.a ENSGT00530000062917.b.b.a
ENSGT00390000008825.a.a ENSGT00390000008825.a.b
ENSGT00390000009925.a ENSGT00390000009925.b
ENSGT00530000063038.a.c.a ENSGT00530000063038.a.c.b
ENSGT00650000093076.b.b.a ENSGT00650000093076.b.b.b
ENSGT00660000095190.C.a.a ENSGT00660000095190.C.b.b
ENSGT00390000013552.c ENSGT00390000013552.d.a
ENSGT00530000062941.a.a.a ENSGT00530000062941.a.a.b
ENSGT00550000074529.a.a.a ENSGT00550000074529.a.a.b
ENSGT00390000017033.b.a ENSGT00390000017033.b.b
ENSGT00550000074331.a.a.a.b.a.b ENSGT00550000074331.a.a.a.b.b
ENSGT00620000087742.a.a ENSGT00620000087742.b.b
ENSGT00690000101920.a.a.a.b ENSGT00690000101920.a.a.b
ENSGT00530000063598.c.a ENSGT00530000063598.c.b.a
ENSGT00530000063676.A.e ENSGT00530000063676.A.f
ENSGT00690000101691.B.a ENSGT00690000101691.B.b
ENSGT00390000001586.a.a.b ENSGT00390000001586.a.b
ENSGT00530000063062.c.b.a ENSGT00530000063062.c.b.b.b
ENSGT00390000012245.c.a ENSGT00390000012245.c.b
ENSGT00650000092933.B.c.a ENSGT00650000092933.B.c.b.a
ENSGT00390000018222.a ENSGT00390000018222.b
ENSGT00690000101772.e.b.a ENSGT00690000101772.e.b.b
ENSGT00390000010858.a.a ENSGT00390000010858.b
ENSGT00620000087742.b.a ENSGT00620000087742.b.b
ENSGT00690000101752.B.a.a ENSGT00690000101752.B.a.b
ENSGT00680000099750.b.b.a ENSGT00680000099750.b.b.b
ENSGT00390000002026.b.a.c ENSGT00390000002026.b.a.d
ENSGT00530000062987.a.b.c.a ENSGT00530000062987.a.b.c.b
ENSGT00510000046929.a ENSGT00510000046929.b
ENSGT00610000085802.a.a.b ENSGT00610000085802.a.b.b
ENSGT00510000046817.a ENSGT00510000046817.b
ENSGT00690000101665.B.e.a.a ENSGT00690000101665.B.e.a.b
ENSGT00530000063217.b.a ENSGT00530000063217.b.b
ENSGT00530000063061.e.a.a.a ENSGT00530000063061.e.a.a.b
ENSGT00530000063061.e.a.a.b ENSGT00530000063061.e.a.b
ENSGT00550000074696.b.a ENSGT00550000074696.b.b
ENSGT00680000099764.a.b.b.a ENSGT00680000099764.a.b.b.b
ENSGT00690000101977.D.a.a ENSGT00690000101977.D.a.b.b
ENSGT00680000099787.B.a.b.a ENSGT00680000099787.B.a.b.b
ENSGT00560000076949.B.c.a ENSGT00560000076949.B.d
ENSGT00560000076949.B.c.b ENSGT00560000076949.B.d
ENSGT00640000091246.a.b.a.b ENSGT00640000091246.a.b.b
ENSGT00550000074558.a.a ENSGT00550000074558.b
ENSGT00550000074578.A.a ENSGT00550000074578.A.b.a
ENSGT00660000095375.A.d.a ENSGT00660000095375.A.d.b
ENSGT00660000095441.a.b.a ENSGT00660000095441.a.b.b
ENSGT00660000095142.a.a.b ENSGT00660000095142.b.a
ENSGT00660000095142.a.b ENSGT00660000095142.b.a
ENSGT00660000095142.b.a ENSGT00660000095142.b.b
ENSGT00680000099653.a.b.a.a.a ENSGT00680000099653.a.b.a.a.b
ENSGT00680000099653.a.a ENSGT00680000099653.a.b.a.a.b
ENSGT00690000101912.a.a.a.a.a ENSGT00690000101912.a.a.a.a.b
ENSGT00690000101912.a.a.a.a.b ENSGT00690000101912.a.a.b
ENSGT00690000101912.a.a.a.a.b ENSGT00690000101912.a.b.b
ENSGT00690000101639.A.a.a ENSGT00690000101639.A.a.b
ENSGT00590000082809.B.g.b.a ENSGT00590000082809.B.g.b.b
ENSGT00390000000080.a ENSGT00390000000080.b
ENSGT00500000044831.a ENSGT00500000044831.b
ENSGT00550000074395.a.a.a.a ENSGT00550000074395.b.a
ENSGT00390000014051.a.a.a.a.a.b ENSGT00390000014051.a.a.a.b.a
ENSGT00390000001183.a ENSGT00390000001183.b
ENSGT00690000102026.c.a.a ENSGT00690000102026.c.a.b
ENSGT00690000102026.c.a.a ENSGT00690000102026.c.b
ENSGT00540000070314.D.d.a.a.a ENSGT00540000070314.D.d.a.b.a
ENSGT00660000095277.a.a.a.a ENSGT00660000095277.a.a.a.b
ENSGT00410000025556.b.a ENSGT00410000025556.b.b
ENSGT00610000085806.a.a.a ENSGT00610000085806.a.a.b.a
ENSGT00560000076973.A.c ENSGT00560000076973.A.d
ENSGT00690000101834.b.a.a ENSGT00690000101834.b.a.b.a
ENSGT00550000074271.a.e ENSGT00550000074271.a.f
ENSGT00530000063104.C.a ENSGT00530000063104.C.b
ENSGT00640000091090.A.a.a ENSGT00640000091090.A.a.b.b
ENSGT00690000101938.b.a.a.b ENSGT00690000101938.b.b
ENSGT00690000101938.b.a.a.b ENSGT00690000101938.b.a.b
ENSGT00690000101718.a.a.a ENSGT00690000101718.a.a.b
ENSGT00690000101868.C.f.a.a.a.a ENSGT00690000101868.C.f.a.a.a.b
ENSGT00690000101648.A.a.a.a.a ENSGT00690000101648.A.a.a.a.b
ENSGT00390000003367.a.a ENSGT00390000003367.a.b
ENSGT00670000097661.a.a.a.a ENSGT00670000097661.a.a.b
ENSGT00690000101711.a.a.a.b.b.a ENSGT00690000101711.a.a.a.b.b.b
ENSGT00530000063231.a.a ENSGT00530000063231.a.b
ENSGT00690000101816.B.b.a ENSGT00690000101816.B.b.b
ENSGT00550000074148.a.b.a.b.b.a.a ENSGT00550000074148.a.b.a.b.b.a.b
ENSGT00690000101723.A.b.a.b ENSGT00690000101723.A.b.b
ENSGT00550000074447.b.a.b.a.a.a ENSGT00550000074447.b.a.b.b
ENSGT00550000074521.a.a.a ENSGT00550000074521.a.a.b
ENSGT00680000099540.a.c.a.a ENSGT00680000099540.a.c.a.b
ENSGT00680000099540.a.c.a.b ENSGT00680000099540.a.d
ENSGT00390000003420.c.a ENSGT00390000003420.d
ENSGT00690000102015.a ENSGT00690000102015.b.b.a
ENSGT00690000101650.E.a ENSGT00690000101650.E.b
ENSGT00510000046482.c.a ENSGT00510000046482.d
ENSGT00690000101688.D.a ENSGT00690000101688.D.b
ENSGT00390000011831.a.b ENSGT00390000011831.b
ENSGT00690000101966.A.a.a.c ENSGT00690000101966.A.a.b.a
ENSGT00530000063448.a.b.a.b ENSGT00530000063448.a.b.b
ENSGT00650000092901.E.a.a ENSGT00650000092901.E.a.b
ENSGT00650000092933.A.b.a ENSGT00650000092933.A.b.b
ENSGT00550000074486.A.c ENSGT00550000074486.A.d
ENSGT00530000063454.b.a ENSGT00530000063454.b.b
ENSGT00390000009763.a.a.c ENSGT00390000009763.a.b
ENSGT00550000074486.B.a ENSGT00550000074486.B.b
ENSGT00560000077064.d.a.a.a.a ENSGT00560000077064.d.a.a.a.b
ENSGT00530000063286.b.a.a.a ENSGT00530000063286.b.a.b
ENSGT00530000063342.e.a.a ENSGT00530000063342.f
ENSGT00590000082937.B.a.a.b ENSGT00590000082937.B.b
ENSGT00580000081599.a ENSGT00580000081599.b
ENSGT00550000074438.B.a.c.b ENSGT00550000074438.B.a.d
ENSGT00690000101938.b.a.b ENSGT00690000101938.b.b
ENSGT00390000004402.b.a.a.a ENSGT00390000004402.b.b
ENSGT00550000074470.a.b.c.b ENSGT00550000074470.a.b.d
ENSGT00660000095401.a.a.a.a ENSGT00660000095401.a.b.a.b
ENSGT00390000011828.a.a.b.a ENSGT00390000011828.a.a.b.b.a
ENSGT00390000011828.a.a.b.a ENSGT00390000011828.a.a.b.b.b
ENSGT00530000063803.a ENSGT00530000063803.b
ENSGT00530000062787.A.d.a ENSGT00530000062787.A.d.b
ENSGT00560000076876.B.c ENSGT00560000076876.B.d
ENSGT00550000074509.A.a.a ENSGT00550000074509.A.a.b
ENSGT00530000063040.B.a ENSGT00530000063040.B.b
ENSGT00550000074410.a.a.a ENSGT00550000074410.a.a.b.a.a
ENSGT00550000074410.a.a.b.a.a ENSGT00550000074410.a.a.b.b
ENSGT00550000074465.a.c ENSGT00550000074465.b.b.a.a.b
ENSGT00510000046525.B.a ENSGT00510000046525.B.b
ENSGT00650000092935.B.a ENSGT00650000092935.B.b
ENSGT00650000092901.B.a.a ENSGT00650000092901.B.a.b
ENSGT00650000093225.B.a.a ENSGT00650000093225.B.a.b
ENSGT00530000063013.B.a.a.a ENSGT00530000063013.B.a.a.b
ENSGT00530000063013.B.a.a.b ENSGT00530000063013.B.a.b
ENSGT00390000017850.a.a ENSGT00390000017850.b
ENSGT00650000093139.a.b.b ENSGT00650000093139.b
ENSGT00560000077088.A.e.a ENSGT00560000077088.A.e.b
ENSGT00690000101956.a.a ENSGT00690000101956.a.b.b
ENSGT00390000003488.a.a ENSGT00390000003488.b.a
ENSGT00390000003488.a.a ENSGT00390000003488.b.b
ENSGT00390000010139.a ENSGT00390000010139.b
ENSGT00530000063636.a ENSGT00530000063636.b
ENSGT00640000091263.A.a.a.b ENSGT00640000091263.A.a.b
ENSGT00390000013578.a.a ENSGT00390000013578.a.b
ENSGT00390000013578.a.a ENSGT00390000013578.b
ENSGT00560000076715.C.a.a ENSGT00560000076715.C.b
ENSGT00650000093139.a.b.a ENSGT00650000093139.a.b.b
ENSGT00420000029688.A.a.a ENSGT00420000029688.A.b.b
ENSGT00680000099879.C.b.a ENSGT00680000099879.C.b.b.b
ENSGT00410000025397.a.a ENSGT00410000025397.a.b
ENSGT00680000099521.B.c.a.a ENSGT00680000099521.B.c.b
ENSGT00550000074429.B.a ENSGT00550000074429.B.b
ENSGT00390000014393.b.a ENSGT00390000014393.b.b
ENSGT00390000014393.a.a.a ENSGT00390000014393.a.a.b
ENSGT00390000014393.a.a.a ENSGT00390000014393.b.a
ENSGT00390000014393.a.a.b ENSGT00390000014393.b.b
ENSGT00680000099766.d.b.a.a ENSGT00680000099766.d.b.b
ENSGT00580000081380.d.a.a ENSGT00580000081380.d.a.b
ENSGT00390000014700.a ENSGT00390000014700.b
ENSGT00670000097701.a.c.b.a.b ENSGT00670000097701.a.c.b.b.b
ENSGT00670000097701.a.c.b.a.b ENSGT00670000097701.a.c.b.b.a
ENSGT00620000087641.B.c.a ENSGT00620000087641.B.c.b.a.b
ENSGT00390000010268.A.a ENSGT00390000010268.A.b
ENSGT00530000063321.A.a ENSGT00530000063321.A.b
ENSGT00620000087641.B.c.a ENSGT00620000087641.B.c.b.b
ENSGT00550000074437.c.a.a.a.a.b ENSGT00550000074437.c.a.a.a.b
ENSGT00530000063616.a ENSGT00530000063616.b
ENSGT00660000095363.a.b.b ENSGT00660000095363.b.a
ENSGT00660000095363.b.a ENSGT00660000095363.b.b
ENSGT00420000029688.A.a.a ENSGT00420000029688.A.b.a
ENSGT00390000003488.a.b ENSGT00390000003488.b.b
ENSGT00390000003926.a ENSGT00390000003926.b
ENSGT00390000003706.a.a ENSGT00390000003706.b
ENSGT00680000099521.B.c.a.a ENSGT00680000099521.B.c.a.b
ENSGT00550000074465.b.a.b ENSGT00550000074465.b.b.a.a.b
ENSGT00550000074465.a.d ENSGT00550000074465.b.a.b
ENSGT00550000074465.b.a.a ENSGT00550000074465.b.b.a.a.b
ENSGT00420000029688.A.a.a ENSGT00420000029688.A.a.b
ENSGT00640000091263.A.a.a.a ENSGT00640000091263.A.a.a.b
ENSGT00530000063342.e.a.a ENSGT00530000063342.e.b
ENSGT00590000082937.B.a.a.a ENSGT00590000082937.B.a.a.b
ENSGT00630000089807.b.e.a ENSGT00630000089807.b.e.b
ENSGT00390000003721.a ENSGT00390000003721.b
ENSGT00670000097661.a.a.a.a ENSGT00670000097661.a.a.a.b
ENSGT00620000087753.a.b.a.b.b ENSGT00620000087753.a.b.b
ENSGT00620000087753.a.a.a.a ENSGT00620000087753.a.b.b
ENSGT00640000091186.c.a.a.a.a.b ENSGT00640000091186.c.a.a.b
ENSGT00550000074337.a.a.a ENSGT00550000074337.a.b.a.a.a.a
ENSGT00550000074337.a.b.a.a.a.a ENSGT00550000074337.a.b.b
ENSGT00550000074337.a.a.b ENSGT00550000074337.a.b.b
ENSGT00660000095287.a.a.a.a ENSGT00660000095287.a.a.b
ENSGT00670000097618.e.a.a.a.b.a ENSGT00670000097618.e.a.a.b
ENSGT00670000097618.e.a.a.b ENSGT00670000097618.e.b.a.b.b
ENSGT00550000074399.a.a.a.a.a ENSGT00550000074399.a.a.a.b
ENSGT00560000076905.c.a ENSGT00560000076905.c.b.a.b.b
ENSGT00560000076896.b.e.a.a ENSGT00560000076896.b.e.b
ENSGT00550000074567.a.a.a.b ENSGT00550000074567.a.b
ENSGT00550000074535.b.e ENSGT00550000074535.b.f
ENSGT00680000099766.d.a ENSGT00680000099766.d.b.b
ENSGT00390000003488.b.a ENSGT00390000003488.b.b
ENSGT00550000074528.A.a ENSGT00550000074528.A.b
ENSGT00390000003420.c.b ENSGT00390000003420.d
ENSGT00680000099818.F.a ENSGT00680000099818.F.b.b
ENSGT00390000018714.b.a.b ENSGT00390000018714.b.b
ENSGT00530000063194.B.d.a ENSGT00530000063194.B.d.b
ENSGT00640000091192.a.a.a ENSGT00640000091192.a.b
ENSGT00690000101802.C.a.a ENSGT00690000101802.C.b
ENSGT00390000004600.c ENSGT00390000004600.d
ENSGT00690000101670.A.c ENSGT00690000101670.A.d
ENSGT00530000063039.a.b ENSGT00530000063039.b.b
ENSGT00660000095141.B.a.a ENSGT00660000095141.B.a.b
ENSGT00530000063855.a ENSGT00530000063855.b.a.b
ENSGT00390000016462.c ENSGT00390000016462.d.b
ENSGT00690000101633.C.a.b.b ENSGT00690000101633.C.b
ENSGT00670000097521.B.a.a.a ENSGT00670000097521.B.a.b
ENSGT00510000046443.a.a ENSGT00510000046443.a.b.a
ENSGT00510000046443.a.a ENSGT00510000046443.a.b.b
ENSGT00390000012886.A.c.a ENSGT00390000012886.A.c.b
ENSGT00510000046611.a ENSGT00510000046611.b
ENSGT00390000016104.a.b.a ENSGT00390000016104.b
ENSGT00390000012488.a.a ENSGT00390000012488.a.b
ENSGT00510000047015.a.a ENSGT00510000047015.b
ENSGT00510000047015.a.b ENSGT00510000047015.b
ENSGT00510000046640.c ENSGT00510000046640.d
ENSGT00530000063559.a ENSGT00530000063559.b
ENSGT00690000102080.a.a ENSGT00690000102080.a.b
ENSGT00540000070314.D.d.a.a.b ENSGT00540000070314.D.d.a.b.a
ENSGT00610000086058.a.a ENSGT00610000086058.a.b
ENSGT00670000097978.a.b ENSGT00670000097978.b
ENSGT00690000102104.a.a ENSGT00690000102104.a.b.a
ENSGT00690000101655.A.a.a.a.a.b ENSGT00690000101655.A.a.a.a.b
ENSGT00690000101655.A.a.a.a.a.a ENSGT00690000101655.A.a.a.a.b
ENSGT00590000082809.B.g.a.a.a ENSGT00590000082809.B.g.b.b
ENSGT00550000074429.A.a.b.a ENSGT00550000074429.A.a.b.b
ENSGT00530000063614.a ENSGT00530000063614.b
ENSGT00680000099695.C.a.a.b ENSGT00680000099695.C.a.b
ENSGT00690000101689.a.c.a.a ENSGT00690000101689.a.c.b
ENSGT00680000099653.a.a ENSGT00680000099653.a.b.a.a.a
ENSGT00640000091083.d.a.a.a ENSGT00640000091083.d.a.b
ENSGT00690000101649.B.a.a ENSGT00690000101649.B.b
ENSGT00690000101976.a.a ENSGT00690000101976.a.b
ENSGT00660000095216.a.b.a.a ENSGT00660000095216.a.b.a.b
ENSGT00530000063217.a.b ENSGT00530000063217.b.b
ENSGT00670000097666.A.a.a.a ENSGT00670000097666.A.a.a.b
ENSGT00640000091186.c.a.a.a.b ENSGT00640000091186.c.a.a.b
ENSGT00660000095130.a.a.a.a ENSGT00660000095130.a.a.a.b
ENSGT00600000084341.b.c.a.a ENSGT00600000084341.b.c.b
ENSGT00680000099694.a ENSGT00680000099694.b.b
ENSGT00440000039080.a.a ENSGT00440000039080.a.b
ENSGT00670000097644.b.a ENSGT00670000097644.b.b.b.a
ENSGT00530000063635.a ENSGT00530000063635.b
ENSGT00690000101885.a.c ENSGT00690000101885.b.b
ENSGT00690000101885.a.c ENSGT00690000101885.a.d
ENSGT00530000063055.a.a ENSGT00530000063055.a.b
ENSGT00530000063277.b.a ENSGT00530000063277.b.b
ENSGT00390000002997.c.a ENSGT00390000002997.d
ENSGT00530000062978.B.a.a.b ENSGT00530000062978.B.a.b
ENSGT00490000043324.a.a.b ENSGT00490000043324.b
ENSGT00610000085810.B.a.a ENSGT00610000085810.B.a.b
ENSGT00500000044784.d.a.b ENSGT00500000044784.d.b
ENSGT00390000011828.a.a.b.b.a ENSGT00390000011828.a.a.b.b.b
ENSGT00550000074436.A.a.a ENSGT00550000074436.A.a.b.b
ENSGT00670000097521.B.b.a.a ENSGT00670000097521.B.b.a.b
ENSGT00670000097521.B.a.b ENSGT00670000097521.B.b.a.a
ENSGT00530000063116.a.a ENSGT00530000063116.b.b
ENSGT00390000016689.a.a ENSGT00390000016689.a.b
ENSGT00560000077023.b.b.a ENSGT00560000077023.b.b.b.b
ENSGT00620000087641.B.c.b.a.b ENSGT00620000087641.B.c.b.b
ENSGT00530000063334.a.a.a.b ENSGT00530000063334.a.b
ENSGT00680000100014.a ENSGT00680000100014.b
ENSGT00560000076776.D.b.a ENSGT00560000076776.D.b.b
ENSGT00600000084313.b.a.a ENSGT00600000084313.b.b
ENSGT00690000101868.C.f.a.a.a.a ENSGT00690000101868.C.f.a.b
ENSGT00550000074549.A.a.a.b ENSGT00550000074549.A.b
ENSGT00550000074371.b.b.a.a.a ENSGT00550000074371.b.b.b
ENSGT00550000074547.A ENSGT00550000074547.B
ENSGT00530000063754.A.a ENSGT00530000063754.B
ENSGT00630000089608.C.a ENSGT00630000089608.C.b.a
ENSGT00690000101823.a.a ENSGT00690000101823.a.b
ENSGT00490000043329.b.a.a.a ENSGT00490000043329.b.a.b
ENSGT00520000055566.a.a ENSGT00520000055566.a.b
ENSGT00650000093048.B.a.a ENSGT00650000093048.B.a.b
ENSGT00690000101988.B ENSGT00690000101988.D
ENSGT00690000101988.C ENSGT00690000101988.D
ENSGT00390000012572.b.a.a ENSGT00390000012572.b.a.b
ENSGT00390000006816.a ENSGT00390000006816.b
ENSGT00680000099531.b.a ENSGT00680000099531.b.b
ENSGT00410000025389.a.a ENSGT00410000025389.a.b
ENSGT00690000101988.B ENSGT00690000101988.C
ENSGT00550000074549.A.a.a.a ENSGT00550000074549.A.b
ENSGT00630000089608.C.b.a ENSGT00630000089608.C.b.b
ENSGT00550000074493.a.a.a ENSGT00550000074493.b.b
ENSGT00670000097822.B ENSGT00670000097822.C
ENSGT00620000087781.A.a.a ENSGT00620000087781.B
ENSGT00390000009964.a.a.a ENSGT00390000009964.a.a.b.a
ENSGT00390000002143.a ENSGT00390000002143.b
ENSGT00690000101768.a.a.a.b ENSGT00690000101768.a.a.b
ENSGT00610000085813.B.f.a.a ENSGT00610000085813.B.f.a.b
ENSGT00660000095163.A ENSGT00660000095163.D
ENSGT00570000079069.a.c.a ENSGT00570000079069.a.c.b
ENSGT00550000074512.b.a.a ENSGT00550000074512.b.b
ENSGT00390000003535.a ENSGT00390000003535.b.b
ENSGT00550000074448.B.a.a ENSGT00550000074448.B.b
ENSGT00550000074562.b.a.a.b ENSGT00550000074562.b.a.b.b
ENSGT00690000101926.A.d ENSGT00690000101926.B
ENSGT00590000082921.d.a.a.b.c.a ENSGT00590000082921.d.a.a.b.c.b
ENSGT00690000101768.a.a.a.a ENSGT00690000101768.a.a.b
ENSGT00660000095401.a.a.a.b ENSGT00660000095401.a.b.a.a
ENSGT00640000091310.A.b ENSGT00640000091310.B
ENSGT00560000077266.c ENSGT00560000077266.d
ENSGT00530000063262.e.a ENSGT00530000063262.e.b.a.b
ENSGT00410000025758.a ENSGT00410000025758.b
ENSGT00550000074468.A.c.b.a.b ENSGT00550000074468.C
ENSGT00530000062980.B.b ENSGT00530000062980.C
ENSGT00620000087675.A.a.a.a ENSGT00620000087675.B.a.b
ENSGT00650000093281.a.a.a ENSGT00650000093281.a.a.b
ENSGT00690000101897.a.a.b ENSGT00690000101897.a.b
ENSGT00690000101931.e.a.b ENSGT00690000101931.f.a
ENSGT00390000017247.a ENSGT00390000017247.b
ENSGT00680000099675.b.a ENSGT00680000099675.b.b
ENSGT00690000101875.A.a.a ENSGT00690000101875.B
ENSGT00650000093367.a ENSGT00650000093367.b
ENSGT00690000102109.a.a ENSGT00690000102109.b
ENSGT00530000063265.a.a ENSGT00530000063265.a.b.a.b
ENSGT00690000102165.a.a ENSGT00690000102165.a.b
ENSGT00520000055538.A.a.b ENSGT00520000055538.A.b
ENSGT00520000055538.A.a.a ENSGT00520000055538.A.b
ENSGT00560000076973.A.c ENSGT00560000076973.B
ENSGT00390000007680.A ENSGT00390000007680.B.b
ENSGT00690000101715.a.a.a ENSGT00690000101715.a.a.b
ENSGT00690000101777.B.a.b.a ENSGT00690000101777.B.a.b.b
ENSGT00690000101811.B ENSGT00690000101811.C.a.a
ENSGT00690000101957.B.b ENSGT00690000101957.C
ENSGT00500000044811.c.a ENSGT00500000044811.c.b
ENSGT00620000087723.C.b.a.a.a ENSGT00620000087723.C.b.a.a.b
ENSGT00530000063291.a.a ENSGT00530000063291.a.b
ENSGT00690000101998.c.a.a ENSGT00690000101998.c.a.b
ENSGT00550000074542.b.a.a.a ENSGT00550000074542.b.a.a.b
ENSGT00390000009964.a.a.b.a ENSGT00390000009964.a.b.b
ENSGT00500000044851.a ENSGT00500000044851.b
ENSGT00550000074562.b.a.a.a ENSGT00550000074562.b.a.b.b
ENSGT00550000074371.b.a ENSGT00550000074371.b.b.a.a.b
ENSGT00550000074371.b.a ENSGT00550000074371.b.b.a.a.a
ENSGT00690000101920.a.a.a.a ENSGT00690000101920.a.a.a.b
ENSGT00440000038338.a.a.a ENSGT00440000038338.b
ENSGT00620000087920.A ENSGT00620000087920.C
ENSGT00670000097523.A.b.a ENSGT00670000097523.A.b.b
ENSGT00690000102045.B.c ENSGT00690000102045.B.d
ENSGT00390000011855.a.a ENSGT00390000011855.a.b.b.a
ENSGT00390000001936.a ENSGT00390000001936.b.b
ENSGT00560000076866.a.a.a ENSGT00560000076866.a.a.b.b.b
ENSGT00550000074562.b.a.a.a ENSGT00550000074562.b.a.a.b
ENSGT00550000074547.E ENSGT00550000074547.F
ENSGT00670000097685.a.b.a.a ENSGT00670000097685.a.b.a.b.a.b
ENSGT00660000095344.a.a.a ENSGT00660000095344.a.b.a
ENSGT00530000062923.a.a.a ENSGT00530000062923.a.a.b
ENSGT00620000087649.B.b.a ENSGT00620000087649.B.b.b.a
ENSGT00390000003132.a.a ENSGT00390000003132.a.b
ENSGT00390000018612.a ENSGT00390000018612.b
ENSGT00550000074369.a.a.b.a ENSGT00550000074369.a.b.a.a
ENSGT00550000074426.A.a.b.a.a ENSGT00550000074426.A.a.b.a.b
ENSGT00560000076899.A.a.b.b.a ENSGT00560000076899.A.a.b.b.b
ENSGT00500000044765.B.a.a.a ENSGT00500000044765.B.a.a.b
ENSGT00550000074720.a.a ENSGT00550000074720.a.b.b
ENSGT00390000017809.e.b ENSGT00390000017809.f
ENSGT00670000097521.A.a.a ENSGT00670000097521.A.a.b.a.b
ENSGT00390000015751.b.d.a ENSGT00390000015751.b.d.b
ENSGT00690000101875.C.c ENSGT00690000101875.C.d
ENSGT00390000015751.b.c ENSGT00390000015751.b.d.b
ENSGT00600000084217.a.a.a.b ENSGT00600000084217.a.b
ENSGT00530000063025.a.a.a ENSGT00530000063025.a.a.b
ENSGT00390000011828.a.a.a ENSGT00390000011828.a.a.b.b.a
ENSGT00530000063192.A.a.a.b ENSGT00530000063192.A.a.b
ENSGT00690000101702.A.a.a ENSGT00690000101702.A.b
ENSGT00680000099956.a.a ENSGT00680000099956.a.b
ENSGT00680000099712.a.a.a ENSGT00680000099712.a.a.b.a
ENSGT00560000076849.b.b.a ENSGT00560000076849.b.b.b
ENSGT00670000097666.A.a.a.a ENSGT00670000097666.B
ENSGT00620000087723.C.b.a.a.a ENSGT00620000087723.C.b.b
ENSGT00500000044784.d.a.a ENSGT00500000044784.d.b
ENSGT00680000099610.B.a.a ENSGT00680000099610.C
ENSGT00600000084379.c.a.a ENSGT00600000084379.c.a.b
ENSGT00600000084379.c.a.b ENSGT00600000084379.c.b
ENSGT00390000007905.c ENSGT00390000007905.d
ENSGT00690000101791.b.a ENSGT00690000101791.b.b
ENSGT00560000076887.b.b.b.b.a ENSGT00560000076887.b.b.b.b.b
ENSGT00680000099531.a.a ENSGT00680000099531.b.b
ENSGT00680000099777.a.b.c.a ENSGT00680000099777.a.b.c.b
ENSGT00390000018249.A ENSGT00390000018249.B
ENSGT00530000063053.A ENSGT00530000063053.B.a.a
ENSGT00690000102109.a.a ENSGT00690000102109.a.b
ENSGT00390000016919.a.b.a.b ENSGT00390000016919.a.b.b
ENSGT00530000063071.c.a ENSGT00530000063071.d
ENSGT00690000101752.A.a.b ENSGT00690000101752.A.b
ENSGT00490000043324.a.a.b ENSGT00490000043324.a.b
ENSGT00390000000589.a.a.b ENSGT00390000000589.b
ENSGT00530000063062.c.b.b.a ENSGT00530000063062.c.b.b.b
ENSGT00650000093171.a.a ENSGT00650000093171.b.a
ENSGT00550000074581.A.a.b ENSGT00550000074581.A.b
ENSGT00690000101698.B.a.b ENSGT00690000101698.B.b
ENSGT00390000002812.A ENSGT00390000002812.C
ENSGT00390000010652.a.a ENSGT00390000010652.a.b.a
ENSGT00560000077240.A ENSGT00560000077240.B
ENSGT00530000063071.c.a ENSGT00530000063071.c.b
ENSGT00390000004941.f.a.b.a.a ENSGT00390000004941.f.a.b.a.b
ENSGT00680000099892.c.a.a ENSGT00680000099892.c.a.b
ENSGT00390000016022.B ENSGT00390000016022.C
ENSGT00550000074528.A.a ENSGT00550000074528.B.b
ENSGT00510000046769.c.a ENSGT00510000046769.d.a
ENSGT00390000002740.c.a.b ENSGT00390000002740.c.b.b
ENSGT00550000074562.b.a.a.a ENSGT00550000074562.b.a.b.a
ENSGT00390000009849.a.a ENSGT00390000009849.a.b
ENSGT00550000074494.a.a.a ENSGT00550000074494.a.b.a.a.a
ENSGT00390000020210.a ENSGT00390000020210.b.b
ENSGT00560000076898.b.b.a.a ENSGT00560000076898.b.b.a.b
ENSGT00660000095190.C.a.a ENSGT00660000095190.C.a.b
ENSGT00690000101697.A.a.a ENSGT00690000101697.A.a.b
ENSGT00600000084074.b.b.a ENSGT00600000084074.b.b.b
ENSGT00550000074610.a.a.a.a ENSGT00550000074610.a.a.a.b
ENSGT00390000006393.B.a.b.a ENSGT00390000006393.B.a.b.b
ENSGT00550000074532.b.a.a.a ENSGT00550000074532.b.a.b
ENSGT00680000100008.a ENSGT00680000100008.b
ENSGT00650000093228.A.a.a ENSGT00650000093228.B.a
ENSGT00670000097542.A ENSGT00670000097542.B
ENSGT00690000101751.A.a.b.a.b ENSGT00690000101751.A.b
ENSGT00550000074465.a.c ENSGT00550000074465.b.b.a.a.a
ENSGT00390000008959.a.b ENSGT00390000008959.b.a
ENSGT00550000074509.A.a.a ENSGT00550000074509.A.b
ENSGT00390000000378.a.a.a.a ENSGT00390000000378.a.a.a.b
ENSGT00390000012532.c.a ENSGT00390000012532.c.b
ENSGT00690000101957.A ENSGT00690000101957.C
ENSGT00390000007680.A ENSGT00390000007680.B.a
ENSGT00390000011534.a ENSGT00390000011534.b
ENSGT00550000074426.A.a.b.a.a ENSGT00550000074426.A.a.b.b
ENSGT00690000101666.a.a.a.b.a ENSGT00690000101666.a.a.a.b.b
ENSGT00550000074760.a ENSGT00550000074760.b
ENSGT00560000076887.b.b.b.a ENSGT00560000076887.b.b.b.b.a
ENSGT00560000076887.b.b.b.a ENSGT00560000076887.b.b.b.b.b
ENSGT00550000074494.a.a.a ENSGT00550000074494.a.b.a.a.b
ENSGT00550000074494.a.a.b ENSGT00550000074494.a.b.a.a.b
ENSGT00690000101689.b.a.b ENSGT00690000101689.b.b
ENSGT00690000101689.b.a.a ENSGT00690000101689.b.b
ENSGT00390000006030.c ENSGT00390000006030.d
ENSGT00650000093171.a.a ENSGT00650000093171.a.b
ENSGT00390000015354.a.a ENSGT00390000015354.a.b
ENSGT00650000093078.a.a ENSGT00650000093078.a.b
ENSGT00390000014699.c ENSGT00390000014699.d
ENSGT00550000074468.A.c.b.a.b ENSGT00550000074468.B.b
ENSGT00690000101867.c.a.a.b ENSGT00690000101867.c.b.a
ENSGT00530000063053.A ENSGT00530000063053.B.a.b.b
ENSGT00670000097629.a.a.a.a ENSGT00670000097629.a.a.a.b
ENSGT00390000007686.a ENSGT00390000007686.b
ENSGT00690000102187.a ENSGT00690000102187.b
ENSGT00690000102105.b.a ENSGT00690000102105.b.b
ENSGT00550000074148.a.b.a.b.a ENSGT00550000074148.a.b.a.b.b.a.b
ENSGT00670000097750.a.a.a.b ENSGT00670000097750.a.b
ENSGT00390000003107.a ENSGT00390000003107.b
ENSGT00610000085856.a.a ENSGT00610000085856.a.b.b
ENSGT00690000101762.a.b.a ENSGT00690000101762.a.b.b
ENSGT00690000101951.a ENSGT00690000101951.b.a.a.a
ENSGT00690000101684.b.a.a ENSGT00690000101684.b.a.b
ENSGT00620000087723.C.b.a.a.b ENSGT00620000087723.C.b.b
ENSGT00560000076721.B.a ENSGT00560000076721.D
ENSGT00560000076721.B.a ENSGT00560000076721.C
ENSGT00540000070251.D ENSGT00540000070251.E
ENSGT00690000101765.D ENSGT00690000101765.E
ENSGT00390000007680.B.a ENSGT00390000007680.B.b
ENSGT00390000014993.b.a ENSGT00390000014993.b.b
ENSGT00660000095208.B ENSGT00660000095208.C.a.b
ENSGT00390000012618.a.a ENSGT00390000012618.a.b
ENSGT00690000101639.A.a.a ENSGT00690000101639.A.b.a.a
ENSGT00550000074545.D.c.a.a.a ENSGT00550000074545.D.c.b
ENSGT00690000101676.a.a ENSGT00690000101676.a.b.b
ENSGT00550000074447.b.a.b.a.a.a ENSGT00550000074447.b.a.b.a.a.b
ENSGT00390000010072.a ENSGT00390000010072.b
ENSGT00390000013152.C ENSGT00390000013152.D.a
ENSGT00390000002172.a.a ENSGT00390000002172.a.b
ENSGT00690000101710.B ENSGT00690000101710.D
ENSGT00680000099766.d.b.a.a ENSGT00680000099766.d.b.a.b
ENSGT00560000076864.A.a.a ENSGT00560000076864.A.a.b
ENSGT00390000001289.a ENSGT00390000001289.b
ENSGT00690000101929.C ENSGT00690000101929.E
ENSGT00530000063025.a.b.a.a ENSGT00530000063025.a.b.a.b
ENSGT00620000087866.a.b ENSGT00620000087866.b.a
ENSGT00620000087866.a.b ENSGT00620000087866.b.b
ENSGT00690000101957.A ENSGT00690000101957.B.b
ENSGT00690000101957.A ENSGT00690000101957.B.a
ENSGT00390000016886.b.a ENSGT00390000016886.b.b
ENSGT00550000074757.c.a ENSGT00550000074757.c.b
ENSGT00630000089574.C ENSGT00630000089574.D
ENSGT00680000099804.a.b.a ENSGT00680000099804.a.b.b.a
ENSGT00390000003114.e ENSGT00390000003114.f
ENSGT00390000002232.a.a.d.a.a ENSGT00390000002232.a.a.d.b
ENSGT00550000074493.a.a.a ENSGT00550000074493.b.a
ENSGT00690000101692.A.a ENSGT00690000101692.B.c.b
ENSGT00690000101671.a.a.a.a.a ENSGT00690000101671.a.a.a.a.b
ENSGT00660000095378.B.a.b ENSGT00660000095378.C
ENSGT00690000101636.B.a.a ENSGT00690000101636.B.a.b
ENSGT00660000095111.B.o.a ENSGT00660000095111.B.o.b
ENSGT00530000063195.a.a.b ENSGT00530000063195.a.b
ENSGT00560000076717.B ENSGT00560000076717.C
ENSGT00600000084341.b.c.a.a ENSGT00600000084341.b.d
ENSGT00620000087920.B ENSGT00620000087920.C
ENSGT00620000087920.A ENSGT00620000087920.B
ENSGT00610000085970.B ENSGT00610000085970.D
ENSGT00680000099610.B.a.b ENSGT00680000099610.C
ENSGT00550000074371.b.a ENSGT00550000074371.b.b.b
ENSGT00390000016426.c.a.a.a.a ENSGT00390000016426.c.a.a.a.b
ENSGT00680000099582.A.a.a.a.a ENSGT00680000099582.A.a.a.a.b
ENSGT00690000101705.A.c.a.a ENSGT00690000101705.A.c.b.a.a
ENSGT00390000001182.a.a.a ENSGT00390000001182.a.a.b
ENSGT00690000101692.A.a ENSGT00690000101692.B.c.a
ENSGT00690000101710.A.b ENSGT00690000101710.B
ENSGT00690000101998.c.a.b ENSGT00690000101998.c.b
ENSGT00580000081398.B.a.a ENSGT00580000081398.B.b.b
ENSGT00550000074695.a.a ENSGT00550000074695.a.b.a.a
ENSGT00550000074507.a.b.a.a ENSGT00550000074507.a.b.b
ENSGT00390000012186.e ENSGT00390000012186.f
ENSGT00550000074560.a.a.a ENSGT00550000074560.a.b.a.a
ENSGT00650000093246.b.a.a ENSGT00650000093246.b.a.b
ENSGT00390000015092.a.a ENSGT00390000015092.a.b.c.a
ENSGT00650000093228.A.a.a ENSGT00650000093228.B.b
ENSGT00640000091251.A.a.a ENSGT00640000091251.B.a
ENSGT00550000074448.B.a.a ENSGT00550000074448.B.a.b.b.a
ENSGT00560000076892.b.c.a.b ENSGT00560000076892.b.c.b.a.d
ENSGT00390000009007.A ENSGT00390000009007.B
ENSGT00390000003535.a ENSGT00390000003535.b.a.a
ENSGT00550000074555.a.a.b ENSGT00550000074555.a.b
ENSGT00550000074547.A ENSGT00550000074547.D
ENSGT00640000091186.c.a.a.a.a.b ENSGT00640000091186.c.a.a.a.b
ENSGT00640000091186.c.a.a.a.a.a ENSGT00640000091186.c.a.a.a.b
ENSGT00390000015092.a.a ENSGT00390000015092.a.b.c.b
ENSGT00550000074426.A.a.b.a.b ENSGT00550000074426.A.a.b.b
ENSGT00390000005529.a ENSGT00390000005529.b
ENSGT00390000006393.B.a.a.b ENSGT00390000006393.B.a.b.b
ENSGT00390000006213.a.a ENSGT00390000006213.a.b
ENSGT00690000101957.B.a ENSGT00690000101957.C
ENSGT00550000074426.A.a.a ENSGT00550000074426.A.a.b.b
ENSGT00390000005206.a.a.a ENSGT00390000005206.a.a.b
ENSGT00390000001182.a.a.a ENSGT00390000001182.a.b
ENSGT00490000043329.b.a.a.a ENSGT00490000043329.b.a.a.b
ENSGT00530000063195.a.a.a ENSGT00530000063195.a.a.b
ENSGT00650000093171.a.b ENSGT00650000093171.b.a
ENSGT00390000003281.a ENSGT00390000003281.b
ENSGT00390000013075.a ENSGT00390000013075.b
ENSGT00550000074370.A.a.a ENSGT00550000074370.A.a.b.b
ENSGT00530000063156.b.a ENSGT00530000063156.b.b
ENSGT00390000009423.a ENSGT00390000009423.b
ENSGT00550000074427.A.a.a ENSGT00550000074427.A.a.b
ENSGT00390000006210.b.b.a.a ENSGT00390000006210.b.b.a.b
ENSGT00550000074369.a.a.a.b ENSGT00550000074369.a.a.b.a
ENSGT00390000016520.a ENSGT00390000016520.b
ENSGT00390000017809.e.a ENSGT00390000017809.e.b
ENSGT00660000095163.A ENSGT00660000095163.B
ENSGT00520000055567.c.b ENSGT00520000055567.d
ENSGT00390000004498.a ENSGT00390000004498.b
ENSGT00550000074371.b.b.a.a.b ENSGT00550000074371.b.b.b
ENSGT00690000101671.a.a.a.a.a ENSGT00690000101671.a.a.b
ENSGT00390000004941.f.a.b.b ENSGT00390000004941.f.b
ENSGT00680000099680.A.e.a ENSGT00680000099680.A.e.b.a
ENSGT00550000074464.A.a ENSGT00550000074464.B
ENSGT00620000087791.B.a ENSGT00620000087791.B.b
ENSGT00440000040103.a.a.b ENSGT00440000040103.a.b
ENSGT00660000095193.A.a.a.a ENSGT00660000095193.A.a.a.b
ENSGT00680000099898.B ENSGT00680000099898.C
ENSGT00530000062911.a ENSGT00530000062911.b.a.a
ENSGT00640000091310.A.a.a ENSGT00640000091310.B
ENSGT00390000014155.c.b ENSGT00390000014155.d
ENSGT00390000001936.b.a ENSGT00390000001936.b.b
ENSGT00390000008670.a.a.a ENSGT00390000008670.b
ENSGT00530000063535.a.a.a ENSGT00530000063535.a.b
ENSGT00390000008787.a ENSGT00390000008787.b
ENSGT00550000074539.B.a ENSGT00550000074539.B.b
ENSGT00600000084341.b.c.a.b ENSGT00600000084341.b.d
ENSGT00550000074618.a.a ENSGT00550000074618.a.b
ENSGT00550000074547.B ENSGT00550000074547.D
ENSGT00690000101733.B ENSGT00690000101733.D.a.b.b
ENSGT00550000074426.A.a.a ENSGT00550000074426.A.a.b.a.b
ENSGT00390000012572.b.a.b ENSGT00390000012572.b.b
ENSGT00390000010947.a.b.a.a.a ENSGT00390000010947.a.b.a.b.a.b
ENSGT00690000102033.a ENSGT00690000102033.b.a
ENSGT00390000012078.c ENSGT00390000012078.d
ENSGT00690000102068.b.a.b ENSGT00690000102068.b.b.b
ENSGT00670000097649.A ENSGT00670000097649.C
ENSGT00550000074361.a.a ENSGT00550000074361.a.b
ENSGT00560000076651.b.a.a.b ENSGT00560000076651.b.a.b
ENSGT00690000101682.b.a.a ENSGT00690000101682.b.b
ENSGT00680000099766.d.a ENSGT00680000099766.d.b.a.b
ENSGT00560000076721.B.b ENSGT00560000076721.C
ENSGT00530000063300.a.a ENSGT00530000063300.a.b
ENSGT00690000101875.A.a.b ENSGT00690000101875.B
ENSGT00600000084379.c.a.a ENSGT00600000084379.c.b
ENSGT00510000046524.A.b ENSGT00510000046524.B
ENSGT00510000046524.A.a ENSGT00510000046524.B
ENSGT00500000044765.B.a.a.b ENSGT00500000044765.B.a.b
ENSGT00550000074577.c.b.a.b ENSGT00550000074577.c.b.b
ENSGT00550000074577.c.b.a.a ENSGT00550000074577.c.b.b
ENSGT00690000102123.A.a ENSGT00690000102123.A.b
ENSGT00630000089518.A.c.a.a ENSGT00630000089518.A.c.a.b
ENSGT00550000074371.b.b.a.b.a.a.a ENSGT00550000074371.b.b.a.b.a.b
ENSGT00570000078874.a.a.a ENSGT00570000078874.a.a.b.a.a
ENSGT00550000074457.c.a.a ENSGT00550000074457.c.a.b
ENSGT00550000074457.c.a.a ENSGT00550000074457.c.b
ENSGT00550000074457.c.a.a ENSGT00550000074457.d.a.b
ENSGT00550000074457.c.a.a ENSGT00550000074457.d.b
ENSGT00550000074457.c.a.b ENSGT00550000074457.d.a.a
ENSGT00550000074457.c.b ENSGT00550000074457.d.a.a
ENSGT00550000074457.d.a.a ENSGT00550000074457.d.a.b
ENSGT00550000074457.d.a.a ENSGT00550000074457.d.b
ENSGT00530000063186.b.a ENSGT00530000063186.b.b
ENSGT00620000087864.a.a ENSGT00620000087864.b
ENSGT00620000087864.a.b.d.a ENSGT00620000087864.b
ENSGT00620000087864.a.b.d.b ENSGT00620000087864.b
ENSGT00690000101697.B.b.a ENSGT00690000101697.B.b.b
ENSGT00390000013933.a.a ENSGT00390000013933.a.b
ENSGT00690000101668.a.a.a.a.a.a ENSGT00690000101668.a.a.a.a.b
ENSGT00550000074515.a.b.a ENSGT00550000074515.a.b.b
ENSGT00690000102082.a.a ENSGT00690000102082.a.b.a
ENSGT00390000003913.a ENSGT00390000003913.b.b
ENSGT00680000099616.a.c.a ENSGT00680000099616.a.c.b
ENSGT00680000099929.b.a ENSGT00680000099929.b.b
ENSGT00390000008096.a ENSGT00390000008096.b
ENSGT00530000063480.a ENSGT00530000063480.b
ENSGT00690000101817.A.b.a.a ENSGT00690000101817.A.b.b
ENSGT00530000062784.a.b.b.b.a ENSGT00530000062784.a.b.b.b.b
ENSGT00530000063216.b.a ENSGT00530000063216.b.b
ENSGT00650000093174.a.c ENSGT00650000093174.a.d
ENSGT00560000077091.a.a ENSGT00560000077091.a.b.a
ENSGT00560000077091.a.b.a ENSGT00560000077091.a.b.b
ENSGT00390000014657.a.a ENSGT00390000014657.a.b
ENSGT00670000097746.B.a ENSGT00670000097746.B.b.a
ENSGT00670000097746.B.a ENSGT00670000097746.B.b.b
ENSGT00530000062896.c.a.c.b ENSGT00530000062896.c.b
ENSGT00530000062809.b.a ENSGT00530000062809.b.b.a.a.b
ENSGT00530000062809.b.b.a.a.b ENSGT00530000062809.b.b.a.b
ENSGT00390000012561.a ENSGT00390000012561.b
ENSGT00390000014900.a ENSGT00390000014900.b
ENSGT00670000097523.B.d.a ENSGT00670000097523.B.d.b.a
ENSGT00670000097523.B.d.b.a ENSGT00670000097523.B.d.b.b
ENSGT00390000013151.a ENSGT00390000013151.b
ENSGT00390000013076.a ENSGT00390000013076.b.b
ENSGT00390000013076.b.a ENSGT00390000013076.b.b
ENSGT00390000010033.a.c.a ENSGT00390000010033.b
ENSGT00650000093116.B.a ENSGT00650000093116.B.b
ENSGT00550000074558.a.b.b.b.a ENSGT00550000074558.a.b.b.b.b
ENSGT00690000101635.D.a ENSGT00690000101635.D.b.a
ENSGT00690000101635.D.b.a ENSGT00690000101635.D.b.b
ENSGT00440000033408.a ENSGT00440000033408.b
ENSGT00690000101686.B.a.a ENSGT00690000101686.B.b.a.b
ENSGT00390000006526.c ENSGT00390000006526.d
ENSGT00550000074304.A.a.a.a.b ENSGT00550000074304.A.a.a.b
ENSGT00550000074304.A.a.a.b ENSGT00550000074304.A.a.b
ENSGT00550000074572.b.a.a ENSGT00550000074572.b.b
ENSGT00680000099731.b.a ENSGT00680000099731.b.b
ENSGT00550000074347.a.e.a ENSGT00550000074347.a.e.b.a.b
ENSGT00690000101688.C.a.a ENSGT00690000101688.C.a.b.a
ENSGT00550000074356.D.a.b.a ENSGT00550000074356.D.a.b.b
ENSGT00390000012913.b.a ENSGT00390000012913.b.b
ENSGT00530000062991.b.c ENSGT00530000062991.b.d
ENSGT00550000074431.a.a.a.a.a ENSGT00550000074431.a.a.a.b.a
ENSGT00530000063823.a ENSGT00530000063823.b
ENSGT00670000097650.A.a.a.a ENSGT00670000097650.A.b
ENSGT00670000097650.A.a.b ENSGT00670000097650.A.b
ENSGT00680000099716.B.a ENSGT00680000099716.B.b.a
ENSGT00680000099687.a.a.a.b ENSGT00680000099687.a.b
ENSGT00550000074373.A.a.c.a ENSGT00550000074373.A.a.c.b
ENSGT00690000101731.B.a ENSGT00690000101731.B.b
ENSGT00690000101841.C.d.a.a.a ENSGT00690000101841.C.d.a.b
ENSGT00530000063023.A.a ENSGT00530000063023.A.b
ENSGT00560000076849.a.a.a ENSGT00560000076849.a.a.b.a.a.b
ENSGT00670000097951.c.a.a.b ENSGT00670000097951.c.b
ENSGT00690000101953.b.a.a.a ENSGT00690000101953.b.a.b
ENSGT00390000018166.a.a ENSGT00390000018166.a.b
ENSGT00680000099954.a ENSGT00680000099954.b.a
ENSGT00510000046426.a.a ENSGT00510000046426.a.b
ENSGT00690000101685.b.a.a ENSGT00690000101685.b.a.b
ENSGT00430000031214.a.a ENSGT00430000031214.a.b.a.b
ENSGT00390000011206.a ENSGT00390000011206.b
ENSGT00620000087864.a.a ENSGT00620000087864.a.b.d.b
ENSGT00620000087864.a.a ENSGT00620000087864.a.b.d.a
ENSGT00690000101635.D.a ENSGT00690000101635.D.b.b
ENSGT00680000099709.A.a.a ENSGT00680000099709.A.a.b
ENSGT00680000099933.a ENSGT00680000099933.b.b
ENSGT00680000099933.a ENSGT00680000099933.b.a
ENSGT00390000007741.a ENSGT00390000007741.b
ENSGT00390000020106.a.a.a ENSGT00390000020106.a.a.b
ENSGT00550000074392.B.a.a.a ENSGT00550000074392.B.a.a.b
ENSGT00660000095141.A.a ENSGT00660000095141.A.b
ENSGT00660000095090.a.a.b.b ENSGT00660000095090.b.b
ENSGT00660000095307.a.a.b ENSGT00660000095307.a.b
ENSGT00660000095307.a.a.a ENSGT00660000095307.a.b
ENSGT00660000095307.a.a.b ENSGT00660000095307.b.b
ENSGT00690000101935.B.a.a ENSGT00690000101935.B.a.b
ENSGT00550000074470.a.a.a.a ENSGT00550000074470.a.a.b
ENSGT00530000062854.a.a.b ENSGT00530000062854.b.b
ENSGT00400000022053.a.a ENSGT00400000022053.a.b
ENSGT00390000005233.a ENSGT00390000005233.b
ENSGT00530000063594.b.e.a ENSGT00530000063594.b.e.b
ENSGT00390000017767.c.a ENSGT00390000017767.c.b
ENSGT00690000102122.a.b ENSGT00690000102122.b
ENSGT00510000046414.a.b.a ENSGT00510000046414.a.b.b
ENSGT00390000000908.a.a.a ENSGT00390000000908.a.a.b
ENSGT00690000102041.d.a ENSGT00690000102041.d.b
ENSGT00550000074473.B.b.c ENSGT00550000074473.B.b.d
ENSGT00390000006777.a ENSGT00390000006777.b
ENSGT00690000101729.a.b.b.a ENSGT00690000101729.a.b.b.b
ENSGT00650000092921.B.a.b.a ENSGT00650000092921.B.a.b.b
ENSGT00650000092921.B.a.a.b ENSGT00650000092921.B.a.b.a
ENSGT00690000101843.A.a.a ENSGT00690000101843.A.a.b
ENSGT00530000063311.a.a ENSGT00530000063311.a.b
ENSGT00690000101742.a.b.a ENSGT00690000101742.a.b.b.a.a.a
ENSGT00690000101742.a.b.a ENSGT00690000101742.a.b.b.a.b
ENSGT00670000097666.A.a.b.a ENSGT00670000097666.A.b.b
ENSGT00390000002563.a ENSGT00390000002563.b.b
ENSGT00530000064012.a ENSGT00530000064012.b
ENSGT00640000091497.a ENSGT00640000091497.b
ENSGT00690000101804.a.b.a.a ENSGT00690000101804.a.b.a.b
ENSGT00530000063095.b.a ENSGT00530000063095.b.b
ENSGT00550000074253.B.b.a ENSGT00550000074253.B.b.b
ENSGT00680000099742.A.a.a.a ENSGT00680000099742.A.a.a.b
ENSGT00390000011447.a ENSGT00390000011447.b.a
ENSGT00390000011447.a ENSGT00390000011447.b.b.b
ENSGT00640000091300.a.b.b.b.a.a ENSGT00640000091300.a.b.b.b.a.b
ENSGT00680000099561.a.a.a ENSGT00680000099561.a.b
ENSGT00640000091300.a.b.b.a ENSGT00640000091300.a.b.b.b.a.a
ENSGT00660000095322.a.a ENSGT00660000095322.a.b.b
ENSGT00550000074368.a.a.a.a ENSGT00550000074368.a.a.a.b.a.a
ENSGT00550000074368.a.a.a.a ENSGT00550000074368.a.a.a.b.a.b
ENSGT00590000083062.b.a ENSGT00590000083062.b.b
ENSGT00680000099665.b.b.a ENSGT00680000099665.b.b.b
ENSGT00500000044870.a ENSGT00500000044870.b
ENSGT00690000102096.a.a ENSGT00690000102096.b
ENSGT00690000102001.a.a.a ENSGT00690000102001.a.a.b
ENSGT00690000101794.A.a.b ENSGT00690000101794.A.b
ENSGT00550000074361.b.c.a.a ENSGT00550000074361.b.c.b
ENSGT00570000079039.a.a.a.e ENSGT00570000079039.a.a.b
ENSGT00650000092972.b.b.a.a.b ENSGT00650000092972.b.b.b
ENSGT00650000092972.b.b.a.a.b ENSGT00650000092972.b.b.a.b
ENSGT00600000084236.A.a.a ENSGT00600000084236.A.a.b.a.a.a
ENSGT00600000084236.A.a.b.a.a.a ENSGT00600000084236.A.a.b.a.b.a
ENSGT00600000084236.A.a.b.a.a.a ENSGT00600000084236.A.a.b.a.b.b
ENSGT00690000101709.A.a.a ENSGT00690000101709.A.a.b
ENSGT00390000006452.b.a ENSGT00390000006452.b.b
ENSGT00560000077078.c.a.a.a ENSGT00560000077078.c.b
ENSGT00550000074359.B.a.a.a.a ENSGT00550000074359.B.a.b.a
ENSGT00650000092957.a.b.a.a ENSGT00650000092957.a.b.b.a.a.b
ENSGT00650000092957.a.b.a.a ENSGT00650000092957.a.b.a.b
ENSGT00550000074583.a.a.b ENSGT00550000074583.a.b
ENSGT00390000006915.a.a ENSGT00390000006915.a.b
ENSGT00550000074453.a ENSGT00550000074453.b.a.b
ENSGT00640000091251.B.a ENSGT00640000091251.B.b
ENSGT00550000074350.A.a.a.a.a ENSGT00550000074350.A.a.a.a.b
ENSGT00680000099806.a.d.b.a.a ENSGT00680000099806.a.d.b.a.b
ENSGT00440000039098.a ENSGT00440000039098.b.a.b
ENSGT00690000101843.A.a.a ENSGT00690000101843.A.b
ENSGT00390000005162.a.a ENSGT00390000005162.a.b
ENSGT00390000005162.a.b ENSGT00390000005162.b
ENSGT00680000099512.A.a.b.a ENSGT00680000099512.A.a.b.b
ENSGT00390000008335.a ENSGT00390000008335.b
ENSGT00550000074548.A.b.b.a ENSGT00550000074548.A.b.b.b
ENSGT00680000099670.B.a.a ENSGT00680000099670.B.a.b
ENSGT00620000087805.b.c.b ENSGT00620000087805.b.d
ENSGT00690000101708.A.b.a ENSGT00690000101708.A.b.b
ENSGT00690000101839.b.a.a ENSGT00690000101839.b.a.b
ENSGT00690000101785.a.a.a.a ENSGT00690000101785.a.a.b
ENSGT00390000003646.a.b.a ENSGT00390000003646.a.b.b
ENSGT00690000101785.a.a.a.b ENSGT00690000101785.a.a.b
ENSGT00390000018003.a ENSGT00390000018003.b
ENSGT00390000008881.B.c ENSGT00390000008881.B.d.b
ENSGT00510000046376.a.b ENSGT00510000046376.b
ENSGT00690000101713.a.b.j.a.a ENSGT00690000101713.a.b.j.b
ENSGT00680000099616.b.a.a ENSGT00680000099616.b.a.b
ENSGT00680000099616.b.a.a ENSGT00680000099616.b.b
ENSGT00550000074400.B.a ENSGT00550000074400.B.b
ENSGT00690000101753.c.b.a.b.a.a ENSGT00690000101753.c.b.a.b.a.b
ENSGT00550000074425.A.b.b.a.b ENSGT00550000074425.A.b.b.b
ENSGT00590000082808.B.a.a ENSGT00590000082808.B.b
ENSGT00550000074550.a.a ENSGT00550000074550.a.b.b.a.a.a
ENSGT00510000046663.a ENSGT00510000046663.b
ENSGT00690000101832.d.a ENSGT00690000101832.d.b
ENSGT00390000012496.a ENSGT00390000012496.b
ENSGT00560000076866.a.a.b.a ENSGT00560000076866.a.a.b.b.b
ENSGT00550000074447.b.a.a.a.a ENSGT00550000074447.b.a.a.a.b
ENSGT00650000092895.b.c.b.b.a ENSGT00650000092895.b.c.b.b.b
ENSGT00530000063818.c ENSGT00530000063818.d
ENSGT00390000008727.a ENSGT00390000008727.b
ENSGT00530000062949.B.a ENSGT00530000062949.B.b
ENSGT00690000101770.A.d.a ENSGT00690000101770.A.d.b
ENSGT00550000074368.a.a.a.b.a.b ENSGT00550000074368.a.b.b
ENSGT00510000046414.a.a ENSGT00510000046414.a.b.b
ENSGT00530000063149.b.a.b ENSGT00530000063149.b.b
ENSGT00550000074368.a.a.a.b.a.a ENSGT00550000074368.a.a.a.b.a.b
ENSGT00390000011447.b.a ENSGT00390000011447.b.b.b
ENSGT00390000011447.b.b.a ENSGT00390000011447.b.b.b
ENSGT00690000101662.C.c ENSGT00690000101662.C.d
ENSGT00550000074424.b.a.b.c.b ENSGT00550000074424.b.a.b.d
ENSGT00610000085901.b.b.a ENSGT00610000085901.b.b.b
ENSGT00690000102122.a.a ENSGT00690000102122.a.b
ENSGT00390000009734.a.a ENSGT00390000009734.a.b
ENSGT00650000092862.b.a.b.a.a ENSGT00650000092862.b.a.b.b.b
ENSGT00390000005006.c.a ENSGT00390000005006.c.b
ENSGT00660000095378.B.a.a ENSGT00660000095378.B.a.b
ENSGT00690000101638.B.c.a ENSGT00690000101638.B.c.b.b
ENSGT00550000074551.B.a.a ENSGT00550000074551.B.b.a
ENSGT00390000013640.a.a ENSGT00390000013640.a.b
ENSGT00530000062854.a.a.a.b ENSGT00530000062854.b.b
ENSGT00630000089574.A.a.a ENSGT00630000089574.A.a.b
ENSGT00390000017363.c ENSGT00390000017363.d
ENSGT00690000101995.A.c ENSGT00690000101995.A.d
ENSGT00550000074431.a.a.a.b.a ENSGT00550000074431.b
ENSGT00690000102071.f.a ENSGT00690000102071.f.b
ENSGT00550000074470.a.a.a.b ENSGT00550000074470.a.a.b
ENSGT00590000082808.C.a.c.b ENSGT00590000082808.C.b
ENSGT00590000082808.C.a.c.a ENSGT00590000082808.C.b
ENSGT00680000099964.a ENSGT00680000099964.b
ENSGT00680000099864.c.a.a.a ENSGT00680000099864.c.a.a.b
ENSGT00680000099864.c.a.a.a ENSGT00680000099864.c.a.b
ENSGT00690000101846.B.c.a ENSGT00690000101846.B.c.b
ENSGT00670000097650.A.a.a.a ENSGT00670000097650.A.a.b
ENSGT00530000062935.b.b.b.a.a ENSGT00530000062935.b.b.b.b
ENSGT00680000099864.c.a.a.b ENSGT00680000099864.c.a.b
ENSGT00390000002997.c.b.a ENSGT00390000002997.c.b.b
ENSGT00620000087732.a.a.a ENSGT00620000087732.a.a.b
ENSGT00390000003691.a.a.a.b ENSGT00390000003691.a.a.b
ENSGT00690000101682.a.c ENSGT00690000101682.a.d.a
ENSGT00630000089684.b.b.a ENSGT00630000089684.b.b.b
ENSGT00410000025966.a.a.a ENSGT00410000025966.a.b
ENSGT00530000063108.a.a.a ENSGT00530000063108.a.a.b.a
ENSGT00390000004010.c.a.a ENSGT00390000004010.c.b
ENSGT00390000017548.a ENSGT00390000017548.b
ENSGT00520000055551.a.b ENSGT00520000055551.b
ENSGT00610000085715.A.b.a ENSGT00610000085715.A.b.b
ENSGT00550000074724.c ENSGT00550000074724.d
ENSGT00620000087736.a.b ENSGT00620000087736.b
ENSGT00560000076851.b.a.a ENSGT00560000076851.b.a.b
ENSGT00550000074457.c.a.b ENSGT00550000074457.c.b
ENSGT00550000074457.c.b ENSGT00550000074457.d.b
ENSGT00550000074457.d.a.b ENSGT00550000074457.d.b
ENSGT00640000091300.a.b.b.a ENSGT00640000091300.a.b.b.b.a.b
ENSGT00530000063457.b.a.a ENSGT00530000063457.b.b.b.a
ENSGT00530000063004.a.a.a ENSGT00530000063004.a.a.b
ENSGT00530000063004.a.a.a ENSGT00530000063004.b.a
ENSGT00390000014563.c.a ENSGT00390000014563.c.b
ENSGT00530000063535.a.a.a ENSGT00530000063535.a.a.b
ENSGT00550000074474.a.b.a.a.a ENSGT00550000074474.a.b.a.b.b
ENSGT00550000074474.a.b.a.a.b ENSGT00550000074474.a.b.a.b.b
ENSGT00440000037398.a ENSGT00440000037398.b
ENSGT00510000046606.a.a.a ENSGT00510000046606.a.a.b
ENSGT00570000078945.a.b.b.a ENSGT00570000078945.a.b.b.b
ENSGT00570000078945.a.a ENSGT00570000078945.a.b.b.b
ENSGT00570000078945.a.b.a.b.a ENSGT00570000078945.a.b.b.b
ENSGT00570000078945.a.b.a.b.b ENSGT00570000078945.a.b.b.b
ENSGT00390000011336.c.a.b ENSGT00390000011336.c.b
ENSGT00390000011228.a.a ENSGT00390000011228.a.b
ENSGT00680000099616.b.a.b ENSGT00680000099616.b.b
ENSGT00550000074539.A.a ENSGT00550000074539.A.b
ENSGT00690000101914.A.a.a ENSGT00690000101914.A.a.b
ENSGT00690000101716.b.b.a ENSGT00690000101716.b.b.b
ENSGT00440000038072.a ENSGT00440000038072.b
ENSGT00410000025596.a ENSGT00410000025596.b
ENSGT00390000000908.a.a.a ENSGT00390000000908.b
ENSGT00680000099585.a.a.a ENSGT00680000099585.a.a.b
ENSGT00650000092862.b.a.b.a.b ENSGT00650000092862.b.a.b.b.b
ENSGT00690000101771.A.a.a ENSGT00690000101771.A.a.b
ENSGT00530000063213.a.a.a ENSGT00530000063213.a.a.b
ENSGT00560000076799.c.a.b.b.a ENSGT00560000076799.c.a.b.b.b
ENSGT00580000081398.A.b.a ENSGT00580000081398.A.b.b
ENSGT00660000095344.a.a.b ENSGT00660000095344.a.b.b
ENSGT00570000078945.a.a ENSGT00570000078945.a.b.a.b.b
ENSGT00510000046606.a.a.b ENSGT00510000046606.a.b
ENSGT00570000078945.a.b.a.b.b ENSGT00570000078945.a.b.b.a
ENSGT00530000063812.a ENSGT00530000063812.b
ENSGT00390000003998.a.a ENSGT00390000003998.a.b
ENSGT00400000022053.a.a ENSGT00400000022053.b
ENSGT00390000017199.a.a.b ENSGT00390000017199.a.b
ENSGT00660000095307.a.b ENSGT00660000095307.b.a
ENSGT00530000063895.a ENSGT00530000063895.b
ENSGT00680000099829.b.a ENSGT00680000099829.b.b
ENSGT00390000013448.e ENSGT00390000013448.f
ENSGT00690000101700.E.a.b.b.a ENSGT00690000101700.E.a.b.b.b.a
ENSGT00690000101680.E.c.a ENSGT00690000101680.E.d
ENSGT00690000101680.E.c.b ENSGT00690000101680.E.d
ENSGT00530000062892.A.a ENSGT00530000062892.A.b
ENSGT00690000101916.B.a.a ENSGT00690000101916.B.a.b
ENSGT00530000063330.b.a ENSGT00530000063330.b.b
ENSGT00690000102115.a.a ENSGT00690000102115.b
ENSGT00680000099866.C.a.b ENSGT00680000099866.C.b
ENSGT00550000074552.B.c.a.b ENSGT00550000074552.B.c.b
ENSGT00530000063508.a ENSGT00530000063508.b
ENSGT00690000101678.C.a.a ENSGT00690000101678.C.a.b
ENSGT00510000046662.b.a ENSGT00510000046662.b.b
ENSGT00500000044782.a.a.a ENSGT00500000044782.a.a.b
ENSGT00530000063547.a.b.a ENSGT00530000063547.a.b.b
ENSGT00530000063547.a.a.b ENSGT00530000063547.a.b.b
ENSGT00390000011543.a.b.a ENSGT00390000011543.a.b.b.b
ENSGT00390000011543.a.b.b.a ENSGT00390000011543.a.b.b.b
ENSGT00440000033329.a.a.a ENSGT00440000033329.a.a.b
ENSGT00680000099775.a.a.b ENSGT00680000099775.a.b.b
ENSGT00680000099775.a.a.a ENSGT00680000099775.a.a.b
ENSGT00680000099775.a.a.b ENSGT00680000099775.b
ENSGT00680000099775.a.a.a ENSGT00680000099775.a.b.a
ENSGT00680000099775.a.b.a ENSGT00680000099775.a.b.b
ENSGT00680000099775.a.b.a ENSGT00680000099775.b
ENSGT00690000102096.a.a ENSGT00690000102096.a.b
ENSGT00560000076632.a.b.a ENSGT00560000076632.a.b.b.a.a
ENSGT00560000076632.a.b.a ENSGT00560000076632.a.b.b.a.b
ENSGT00670000097640.A.a ENSGT00670000097640.A.b
ENSGT00390000005691.a.a ENSGT00390000005691.b
ENSGT00680000099681.B.a.a.a ENSGT00680000099681.B.a.b
ENSGT00690000101725.b.c ENSGT00690000101725.b.d
ENSGT00390000011960.B.a ENSGT00390000011960.B.b
ENSGT00390000007725.a.a ENSGT00390000007725.b.b
ENSGT00680000099842.c.a.b ENSGT00680000099842.c.b
ENSGT00550000074272.a.b.a ENSGT00550000074272.a.b.b
ENSGT00530000062926.b.c.a ENSGT00530000062926.b.c.b
ENSGT00680000099994.a ENSGT00680000099994.b
ENSGT00660000095375.A.c.a.a ENSGT00660000095375.A.c.a.b
ENSGT00530000063938.a.a ENSGT00530000063938.a.b
ENSGT00680000099910.e.a ENSGT00680000099910.e.b.a
ENSGT00560000076776.D.a.a.a ENSGT00560000076776.D.a.b
ENSGT00550000074369.a.a.a.a ENSGT00550000074369.a.a.a.b
ENSGT00690000101700.E.a.b.b.b.a ENSGT00690000101700.E.a.b.b.b.b
ENSGT00690000101680.E.c.a ENSGT00690000101680.E.c.b
ENSGT00440000033289.a.a ENSGT00440000033289.a.b.a
ENSGT00650000093153.a.a.c.a ENSGT00650000093153.a.b
ENSGT00560000077079.a.a ENSGT00560000077079.b
ENSGT00390000008704.c ENSGT00390000008704.d
ENSGT00680000099681.B.a.a.b ENSGT00680000099681.B.a.b
ENSGT00550000074556.A.g.a.a ENSGT00550000074556.A.g.b
ENSGT00630000089621.d.b.a ENSGT00630000089621.d.b.b
ENSGT00530000063040.A.a ENSGT00530000063040.A.b
ENSGT00560000076706.A.a.a ENSGT00560000076706.A.b.a.a
ENSGT00680000099775.a.b.b ENSGT00680000099775.b
ENSGT00680000099775.a.a.a ENSGT00680000099775.b
ENSGT00610000085856.b.a ENSGT00610000085856.b.b
ENSGT00690000101726.b.a.a.a ENSGT00690000101726.b.a.a.b
ENSGT00560000076632.a.b.b.a.a ENSGT00560000076632.a.b.b.a.b
ENSGT00510000046760.a.a ENSGT00510000046760.a.b
ENSGT00390000004721.a.a ENSGT00390000004721.a.b
ENSGT00530000062902.d.b.a ENSGT00530000062902.d.b.b
ENSGT00590000083134.a ENSGT00590000083134.b
ENSGT00680000099866.C.a.a ENSGT00680000099866.C.b
ENSGT00560000076706.A.b.a.a ENSGT00560000076706.A.b.a.b
ENSGT00640000091237.a.a.a ENSGT00640000091237.a.a.b
ENSGT00530000062971.b.a ENSGT00530000062971.b.b
ENSGT00670000097650.B.a.a ENSGT00670000097650.B.a.b
ENSGT00530000063860.a ENSGT00530000063860.b
ENSGT00440000037511.a.b ENSGT00440000037511.b
ENSGT00560000077076.B.b.c.a ENSGT00560000077076.B.b.c.b
ENSGT00390000017950.a.b ENSGT00390000017950.b
ENSGT00690000101635.B.a ENSGT00690000101635.B.b
ENSGT00390000012034.a.a ENSGT00390000012034.a.b
ENSGT00390000006718.a.b ENSGT00390000006718.b.a.b
ENSGT00530000063215.a.a ENSGT00530000063215.b
ENSGT00660000095315.c.a.c.b.a ENSGT00660000095315.c.a.c.b.b
ENSGT00680000099695.A.a ENSGT00680000099695.A.b
ENSGT00390000010039.b.a.a ENSGT00390000010039.b.b.a
ENSGT00390000005512.a ENSGT00390000005512.b
ENSGT00660000095182.A.b.a ENSGT00660000095182.A.b.b
ENSGT00690000101713.a.b.j.a.b ENSGT00690000101713.a.b.j.b
ENSGT00390000000020.c ENSGT00390000000020.d
ENSGT00550000074461.b.a.a.a ENSGT00550000074461.b.a.a.b
ENSGT00600000084286.a.a.a ENSGT00600000084286.b.a.a
ENSGT00600000084286.b.a.a ENSGT00600000084286.b.a.b
ENSGT00530000063012.a.b ENSGT00530000063012.b.a
ENSGT00390000007639.B.a.a ENSGT00390000007639.B.a.b
ENSGT00530000063051.B.a ENSGT00530000063051.B.b
ENSGT00680000099614.a.a.a ENSGT00680000099614.a.a.b
ENSGT00670000097675.A.a.a ENSGT00670000097675.A.a.b
ENSGT00390000011648.a ENSGT00390000011648.b
ENSGT00660000095267.c.b.a ENSGT00660000095267.c.b.b
ENSGT00390000008190.b.a.a ENSGT00390000008190.b.a.b
ENSGT00390000007725.a.b ENSGT00390000007725.b.a
ENSGT00390000007725.a.b ENSGT00390000007725.b.b
ENSGT00680000099538.A.a.b ENSGT00680000099538.A.b.a
ENSGT00680000099538.A.a.a.b ENSGT00680000099538.A.a.b
ENSGT00600000084236.A.a.a ENSGT00600000084236.A.a.b.a.b.a
ENSGT00600000084236.A.a.b.a.b.a ENSGT00600000084236.A.a.b.a.b.b
ENSGT00680000099538.C.a ENSGT00680000099538.C.b
ENSGT00530000063030.B.c ENSGT00530000063030.B.d
ENSGT00630000089536.C.c.a.a ENSGT00630000089536.C.c.a.b
ENSGT00630000089536.C.c.a.a ENSGT00630000089536.C.d.a
ENSGT00630000089536.C.c.a.a ENSGT00630000089536.C.d.b
ENSGT00390000016506.a.a ENSGT00390000016506.a.b
ENSGT00550000074478.A.a.b ENSGT00550000074478.A.b
ENSGT00390000009187.a.a.a ENSGT00390000009187.a.a.b
ENSGT00550000074312.b.a.a ENSGT00550000074312.b.a.b
ENSGT00390000004527.a ENSGT00390000004527.b.b
ENSGT00500000044828.a ENSGT00500000044828.b
ENSGT00670000097729.a.a ENSGT00670000097729.a.b
ENSGT00390000008488.c.a ENSGT00390000008488.c.b
ENSGT00550000074356.D.a.a.a ENSGT00550000074356.D.a.a.b
ENSGT00550000074356.D.a.a.a ENSGT00550000074356.D.a.b.a
ENSGT00690000101688.C.a.b.a ENSGT00690000101688.C.a.b.b
ENSGT00690000101691.A.a.b.a ENSGT00690000101691.A.a.b.b.b
ENSGT00530000062974.A.d.a ENSGT00530000062974.A.d.b
ENSGT00530000063294.a.a ENSGT00530000063294.a.b
ENSGT00670000097681.c.a ENSGT00670000097681.c.b.a
ENSGT00390000005844.a ENSGT00390000005844.b
ENSGT00680000099511.b.a.a.b ENSGT00680000099511.b.a.b
ENSGT00520000055632.a ENSGT00520000055632.b
ENSGT00550000074298.a.a.a.a.a.a ENSGT00550000074298.a.a.a.a.a.b
ENSGT00510000046311.c.a.b ENSGT00510000046311.c.b
ENSGT00680000099735.a ENSGT00680000099735.b.a.a
ENSGT00690000101682.a.d.a ENSGT00690000101682.a.d.b.b
ENSGT00390000000860.a ENSGT00390000000860.b
ENSGT00440000039820.B.a ENSGT00440000039820.B.b
ENSGT00690000101695.C.a.b.a ENSGT00690000101695.C.a.b.b
ENSGT00390000009899.a.c ENSGT00390000009899.a.d
ENSGT00690000101756.D.a.a ENSGT00690000101756.D.b
ENSGT00690000101756.D.a.b ENSGT00690000101756.D.b
ENSGT00530000063012.b.a ENSGT00530000063012.b.b
ENSGT00530000063030.A.a ENSGT00530000063030.A.b
ENSGT00390000007725.b.a ENSGT00390000007725.b.b
ENSGT00550000074582.C.a ENSGT00550000074582.C.b
ENSGT00650000092962.A.c ENSGT00650000092962.A.d.a
ENSGT00390000002205.b.a ENSGT00390000002205.b.b
ENSGT00650000092962.A.c ENSGT00650000092962.A.d.b
ENSGT00530000063074.c.a ENSGT00530000063074.c.b
ENSGT00500000044813.c.a ENSGT00500000044813.c.b
ENSGT00660000095381.A.a.a ENSGT00660000095381.A.a.b
ENSGT00520000055538.B.a ENSGT00520000055538.B.b
ENSGT00550000074405.D.a ENSGT00550000074405.D.b
ENSGT00390000012355.a.b ENSGT00390000012355.b
ENSGT00390000008488.c.b ENSGT00390000008488.d
ENSGT00560000076715.C.a.b ENSGT00560000076715.C.b
ENSGT00630000089536.C.c.a.b ENSGT00630000089536.C.d.b
ENSGT00550000074464.A.a ENSGT00550000074464.A.b
ENSGT00500000044795.a.a.a.a ENSGT00500000044795.b
ENSGT00690000101682.a.d.b.a ENSGT00690000101682.a.d.b.b
ENSGT00550000074548.B.c.a ENSGT00550000074548.B.c.b
ENSGT00690000102069.a.b ENSGT00690000102069.b
ENSGT00550000074392.B.a.a.b ENSGT00550000074392.B.a.b.b
ENSGT00680000099668.B.b.a ENSGT00680000099668.B.b.b.a.a
ENSGT00550000074457.c.b ENSGT00550000074457.d.a.b
ENSGT00680000099538.A.a.a.a ENSGT00680000099538.A.a.a.b
ENSGT00670000097899.a.b ENSGT00670000097899.b
ENSGT00530000063019.B.a.a.a ENSGT00530000063019.B.a.a.b.a
ENSGT00390000009476.a.a ENSGT00390000009476.a.b
ENSGT00590000082809.A.a ENSGT00590000082809.A.b
ENSGT00390000005162.a.a ENSGT00390000005162.b
ENSGT00650000092972.b.b.a.a.a ENSGT00650000092972.b.b.b
ENSGT00650000092972.b.b.a.a.a ENSGT00650000092972.b.b.a.b
ENSGT00570000078945.a.a ENSGT00570000078945.a.b.a.b.a
ENSGT00690000101900.b.a.a ENSGT00690000101900.b.a.b
ENSGT00550000074452.A.a ENSGT00550000074452.A.b
ENSGT00690000101786.B.a.b ENSGT00690000101786.B.b
ENSGT00650000092901.A.a.a.a.a ENSGT00650000092901.A.a.b
ENSGT00440000033318.c.b.a ENSGT00440000033318.c.b.b
ENSGT00390000011543.a.b.a ENSGT00390000011543.a.b.b.a
ENSGT00390000006915.a.a ENSGT00390000006915.b
ENSGT00550000074453.a ENSGT00550000074453.b.a.a
ENSGT00550000074366.b.a.b ENSGT00550000074366.b.b.a
ENSGT00510000046662.a ENSGT00510000046662.b.a
ENSGT00550000074223.C.a.a.b ENSGT00550000074223.C.a.b
ENSGT00510000046476.A.c.b.a ENSGT00510000046476.A.c.b.b
ENSGT00690000101742.a.a ENSGT00690000101742.b
ENSGT00390000009036.a ENSGT00390000009036.b
ENSGT00510000046311.c.a.a ENSGT00510000046311.d
ENSGT00690000101742.a.a ENSGT00690000101742.a.b.b.a.a.a
ENSGT00550000074588.c.a.a.a ENSGT00550000074588.c.a.a.b
ENSGT00690000102191.a ENSGT00690000102191.b
ENSGT00550000074461.b.b.a.a ENSGT00550000074461.b.b.a.b
ENSGT00680000099529.a.b.c ENSGT00680000099529.a.b.d
ENSGT00690000101652.B.e.a.a.a.b ENSGT00690000101652.B.e.a.a.b.a
ENSGT00550000074536.A.a.a ENSGT00550000074536.A.a.b
ENSGT00690000101652.B.e.a.a.a.b ENSGT00690000101652.B.e.a.a.b.b
ENSGT00550000074302.A.b.a ENSGT00550000074302.A.b.b
ENSGT00550000074505.a.a ENSGT00550000074505.b.a.a
ENSGT00580000081380.c.a.b ENSGT00580000081380.c.b
ENSGT00690000102072.c.a ENSGT00690000102072.c.b
ENSGT00690000101756.D.a.a ENSGT00690000101756.D.a.b
ENSGT00650000092962.A.d.a ENSGT00650000092962.A.d.b
ENSGT00610000085802.a.a.a ENSGT00610000085802.b.a.a.a
ENSGT00550000074537.a.b ENSGT00550000074537.b.b.b
ENSGT00390000014155.c.a ENSGT00390000014155.d
ENSGT00530000063564.a ENSGT00530000063564.b
ENSGT00660000095398.A.b.a ENSGT00660000095398.A.b.b.b
ENSGT00690000101668.a.a.a.a.a.b ENSGT00690000101668.a.a.a.a.b
ENSGT00690000101668.a.a.a.a.a.a ENSGT00690000101668.a.a.a.b
ENSGT00690000101668.a.a.a.a.a.b ENSGT00690000101668.a.a.a.b
ENSGT00530000063022.c.a.b.b ENSGT00530000063022.c.b.a.a
ENSGT00530000063022.c.a.b.a ENSGT00530000063022.c.b.a.a
ENSGT00530000063022.c.a.b.a ENSGT00530000063022.c.b.a.b
ENSGT00690000102027.a.b.a ENSGT00690000102027.a.b.b
ENSGT00690000102027.a.a ENSGT00690000102027.a.b.a
ENSGT00660000095339.a.a ENSGT00660000095339.a.b
ENSGT00690000101817.A.b.a.a ENSGT00690000101817.A.b.a.b
ENSGT00690000101665.A.c.a ENSGT00690000101665.A.c.b
ENSGT00670000097618.e.b.a.a ENSGT00670000097618.e.b.a.b.b
ENSGT00530000063171.a.b ENSGT00530000063171.b
ENSGT00560000077091.a.b.a ENSGT00560000077091.b
ENSGT00530000062896.c.a.d ENSGT00530000062896.c.b
ENSGT00390000005672.a ENSGT00390000005672.b
ENSGT00680000099745.a.b.b.a.a ENSGT00680000099745.a.b.b.a.b
ENSGT00560000077018.A.a.a ENSGT00560000077018.A.b
ENSGT00690000102139.a ENSGT00690000102139.b
ENSGT00390000008655.a.a.b ENSGT00390000008655.a.b.b
ENSGT00550000074417.a.a.a.a.b ENSGT00550000074417.a.a.a.b
ENSGT00690000102184.e ENSGT00690000102184.f
ENSGT00390000009749.a ENSGT00390000009749.b
ENSGT00650000092939.A.c.a ENSGT00650000092939.A.c.b
ENSGT00390000005979.a ENSGT00390000005979.b
ENSGT00550000074572.b.a.a ENSGT00550000074572.b.a.b.b
ENSGT00570000078779.A.a.a ENSGT00570000078779.A.a.b
ENSGT00660000095401.a.a.a.a ENSGT00660000095401.a.b.a.a
ENSGT00390000009929.a.a.b ENSGT00390000009929.a.b
ENSGT00670000097861.a.a.b ENSGT00670000097861.a.b.a
ENSGT00390000007227.a ENSGT00390000007227.b
ENSGT00690000101738.c.a.a.a.a.a ENSGT00690000101738.c.a.a.a.b
ENSGT00390000016426.c.a.b ENSGT00390000016426.c.b
ENSGT00510000046474.b.a.a.d ENSGT00510000046474.b.b
ENSGT00530000063565.a ENSGT00530000063565.b
ENSGT00570000078756.B.a.a.a ENSGT00570000078756.B.a.b
ENSGT00390000017920.a ENSGT00390000017920.b
ENSGT00390000014377.a ENSGT00390000014377.b.a
ENSGT00390000014377.a ENSGT00390000014377.b.b
ENSGT00390000013029.a.a.d ENSGT00390000013029.a.b
ENSGT00530000063064.a.a.a ENSGT00530000063064.a.b
ENSGT00670000097650.A.a.a.b ENSGT00670000097650.A.b
ENSGT00670000097629.a.a.b.a ENSGT00670000097629.a.a.b.b
ENSGT00530000063192.A.a.a.a.a ENSGT00530000063192.A.a.a.a.b
ENSGT00690000101839.a.c.a ENSGT00690000101839.a.d
ENSGT00690000101867.c.a.a.b ENSGT00690000101867.c.b.b
ENSGT00690000101905.b.a ENSGT00690000101905.b.b
ENSGT00550000074595.b.a.a ENSGT00550000074595.b.a.b
ENSGT00650000093116.A.b.a ENSGT00650000093116.A.b.b.a
ENSGT00510000046450.a.a.b ENSGT00510000046450.a.b
ENSGT00550000074611.a.b.a.b ENSGT00550000074611.a.b.b.b
ENSGT00670000097979.a.a ENSGT00670000097979.a.b
ENSGT00510000046552.c ENSGT00510000046552.d
ENSGT00560000076675.B.a.a.a ENSGT00560000076675.B.a.b.a
ENSGT00560000076675.B.a.a.a ENSGT00560000076675.B.a.b.b
ENSGT00550000074417.a.a.a.a.a ENSGT00550000074417.a.a.a.a.b
ENSGT00690000101683.b.a.a ENSGT00690000101683.b.a.b
ENSGT00630000089754.b.a.a ENSGT00630000089754.b.a.b
ENSGT00690000101739.b.a.a.a.a ENSGT00690000101739.b.a.a.a.b
ENSGT00660000095335.B.a.a ENSGT00660000095335.B.a.b
ENSGT00510000046789.A.b.a ENSGT00510000046789.A.b.b
ENSGT00530000063022.c.b.a.b ENSGT00530000063022.c.b.b.a.b
ENSGT00530000063022.c.b.a.a ENSGT00530000063022.c.b.b.a.b
ENSGT00550000074574.a.a.a ENSGT00550000074574.a.b
ENSGT00560000077091.a.a ENSGT00560000077091.b
ENSGT00560000077091.a.a ENSGT00560000077091.a.b.b
ENSGT00670000097683.a.b.a ENSGT00670000097683.b.b
ENSGT00530000063014.A.a ENSGT00530000063014.A.b
ENSGT00390000001913.a ENSGT00390000001913.b
ENSGT00560000077018.A.a.b ENSGT00560000077018.A.b
ENSGT00550000074411.B.a.a ENSGT00550000074411.B.a.b
ENSGT00550000074411.B.a.a ENSGT00550000074411.B.b
ENSGT00690000101758.D.a.b ENSGT00690000101758.D.b
ENSGT00690000101730.B.a.a ENSGT00690000101730.B.b.a
ENSGT00510000046769.d.a ENSGT00510000046769.d.b
ENSGT00400000022069.a.a.a ENSGT00400000022069.a.b
ENSGT00400000022069.a.a.b ENSGT00400000022069.a.b
ENSGT00560000076715.B.a.a ENSGT00560000076715.B.a.b
ENSGT00530000062965.a.a.a ENSGT00530000062965.b.a
ENSGT00690000102153.a ENSGT00690000102153.b
ENSGT00530000062965.a.a.b ENSGT00530000062965.b.a
ENSGT00390000005787.c.a.b ENSGT00390000005787.d
ENSGT00550000074477.A.a.a.a ENSGT00550000074477.A.a.b
ENSGT00550000074477.A.a.b ENSGT00550000074477.A.b
ENSGT00550000074477.A.a.a.b.a ENSGT00550000074477.A.a.b
ENSGT00390000000455.a ENSGT00390000000455.b
ENSGT00690000101690.B.a.a ENSGT00690000101690.B.a.b
ENSGT00510000046928.a.a ENSGT00510000046928.a.b
ENSGT00550000074581.B.a ENSGT00550000074581.B.b
ENSGT00530000063395.a.a ENSGT00530000063395.b.b
ENSGT00690000102152.a.a ENSGT00690000102152.a.b
ENSGT00550000074434.b.b.a.a ENSGT00550000074434.b.b.a.b
ENSGT00690000101769.B.a.a ENSGT00690000101769.B.a.b.b.a
ENSGT00690000101769.B.a.b.b.a ENSGT00690000101769.B.a.b.b.b
ENSGT00550000074513.A.a ENSGT00550000074513.A.b.a
ENSGT00550000074513.A.a ENSGT00550000074513.A.b.b.a
ENSGT00670000097815.e.a ENSGT00670000097815.f
ENSGT00640000091442.a ENSGT00640000091442.b
ENSGT00390000004660.a.a ENSGT00390000004660.a.b.a
ENSGT00390000008805.a.b ENSGT00390000008805.b
ENSGT00630000089571.A.a.a.a ENSGT00630000089571.A.a.a.b.a
ENSGT00390000008078.b.a ENSGT00390000008078.b.b
ENSGT00690000101670.B.b.a.a.a ENSGT00690000101670.B.b.a.a.b
ENSGT00640000091078.A.a.b.a ENSGT00640000091078.A.a.b.b.b
ENSGT00680000099723.A.b.a ENSGT00680000099723.A.b.b
ENSGT00550000074443.A.a.a.b ENSGT00550000074443.A.a.b.b
ENSGT00690000101782.a.a.a.a ENSGT00690000101782.a.a.b
ENSGT00390000016529.b.e.a ENSGT00390000016529.b.e.b
ENSGT00560000076791.a.b.b.a ENSGT00560000076791.a.b.b.b.c.b.a.b.b
ENSGT00560000076791.a.b.b.a ENSGT00560000076791.a.b.b.b.d
ENSGT00410000025363.a.a.b.b ENSGT00410000025363.a.b
ENSGT00390000011447.a ENSGT00390000011447.b.b.a
ENSGT00690000101840.A.a.a ENSGT00690000101840.A.a.b
ENSGT00690000101749.A.a.a ENSGT00690000101749.A.a.b
ENSGT00660000095249.a.b.a.a ENSGT00660000095249.a.b.a.b
ENSGT00390000003459.A.a ENSGT00390000003459.A.b
ENSGT00550000074400.D.a.a ENSGT00550000074400.D.a.b.b
ENSGT00530000063642.a ENSGT00530000063642.b
ENSGT00390000003608.a.a.a ENSGT00390000003608.a.a.b
ENSGT00690000101693.b.a ENSGT00690000101693.b.b
ENSGT00530000063299.b.a.a ENSGT00530000063299.b.b
ENSGT00680000099540.a.c.a.a ENSGT00680000099540.a.c.b
ENSGT00690000101690.A.a.a.a.a ENSGT00690000101690.A.a.a.b
ENSGT00390000005826.a ENSGT00390000005826.b
ENSGT00390000003347.a ENSGT00390000003347.b.b
ENSGT00440000037341.a ENSGT00440000037341.b.b
ENSGT00670000097825.a.a.a.b ENSGT00670000097825.a.b.b
ENSGT00510000046395.b.a ENSGT00510000046395.b.b
ENSGT00510000046395.a ENSGT00510000046395.b.a
ENSGT00530000062934.a ENSGT00530000062934.b.b.b
ENSGT00630000089621.d.a.a ENSGT00630000089621.d.b.b
ENSGT00620000087732.a.b.a ENSGT00620000087732.b.a
ENSGT00620000087732.b.a ENSGT00620000087732.b.b
ENSGT00390000014487.a.a ENSGT00390000014487.a.b.b
ENSGT00550000074444.a.a ENSGT00550000074444.b.a.b
ENSGT00550000074444.a.a ENSGT00550000074444.b.b.a
ENSGT00550000074444.a.b ENSGT00550000074444.b.a.b
ENSGT00550000074444.b.a.a ENSGT00550000074444.b.a.b
ENSGT00550000074444.b.a.b ENSGT00550000074444.b.b.b
ENSGT00390000012789.a ENSGT00390000012789.b
ENSGT00390000009222.a.a ENSGT00390000009222.a.b
ENSGT00550000074528.B.a ENSGT00550000074528.B.b
ENSGT00650000092957.a.b.a.b ENSGT00650000092957.a.b.b.b
ENSGT00550000074400.D.a.b.a ENSGT00550000074400.D.a.b.b
ENSGT00440000039972.a.b.a ENSGT00440000039972.a.b.b
ENSGT00690000101705.A.c.b.a.a ENSGT00690000101705.A.d.b
ENSGT00410000025381.A.a.a ENSGT00410000025381.A.a.b
ENSGT00550000074317.a.b.a.a.a.a ENSGT00550000074317.a.b.a.b
ENSGT00690000101667.A.a.a.b.b ENSGT00690000101667.A.a.b
ENSGT00390000009673.a.a.a ENSGT00390000009673.b
ENSGT00530000063984.a ENSGT00530000063984.b
ENSGT00390000010825.b.a ENSGT00390000010825.b.b
ENSGT00690000101970.a.a.a.b ENSGT00690000101970.a.b
ENSGT00550000074703.a.a ENSGT00550000074703.a.b
ENSGT00550000074351.B.a.a ENSGT00550000074351.B.a.b.b
ENSGT00690000101851.a.c.a ENSGT00690000101851.a.c.b
ENSGT00690000102128.A.b.a ENSGT00690000102128.A.b.b
ENSGT00550000074524.B.c.a.a ENSGT00550000074524.B.c.a.b
ENSGT00690000102107.A.b.a.a ENSGT00690000102107.A.b.b
ENSGT00530000063291.a.b ENSGT00530000063291.b
ENSGT00530000063370.a.a.b ENSGT00530000063370.a.b
ENSGT00670000097735.b.a ENSGT00670000097735.b.b
ENSGT00530000062761.B.b.a.a ENSGT00530000062761.B.b.b
ENSGT00650000093360.b.a ENSGT00650000093360.b.b
ENSGT00640000091476.c.a ENSGT00640000091476.c.b
ENSGT00390000009798.c.a.b ENSGT00390000009798.c.b
ENSGT00670000097644.a ENSGT00670000097644.b.a
ENSGT00670000097644.a ENSGT00670000097644.b.b.b.a
ENSGT00660000095297.A.a ENSGT00660000095297.A.b.b
ENSGT00690000101805.C.a ENSGT00690000101805.C.b
ENSGT00690000102074.c.a ENSGT00690000102074.c.b.b
ENSGT00530000063252.a.a ENSGT00530000063252.a.b
ENSGT00530000063252.a.a ENSGT00530000063252.b
ENSGT00390000015159.c.a ENSGT00390000015159.d
ENSGT00550000074414.B.b.a.b ENSGT00550000074414.B.b.b
ENSGT00530000063880.a ENSGT00530000063880.b
ENSGT00410000025363.a.a.a ENSGT00410000025363.a.b
ENSGT00690000101841.C.d.a.a.b ENSGT00690000101841.C.d.a.b
ENSGT00560000076803.a.b.b.a.a.a.b ENSGT00560000076803.a.b.b.a.a.b
ENSGT00650000092862.b.a.b.a.a ENSGT00650000092862.b.a.b.b.a
ENSGT00630000089810.a.a.a.a ENSGT00630000089810.a.a.a.b
ENSGT00570000078756.B.a.a.a ENSGT00570000078756.B.a.a.b
ENSGT00390000006718.b.a.a ENSGT00390000006718.b.a.b
ENSGT00560000076791.a.a ENSGT00560000076791.a.b.b.b.d
ENSGT00680000099589.B.a.b ENSGT00680000099589.B.b.a
ENSGT00530000063717.a ENSGT00530000063717.b.b
ENSGT00690000101840.A.b.a ENSGT00690000101840.A.b.b
ENSGT00390000017549.a.a ENSGT00390000017549.a.b
ENSGT00390000013699.a.a ENSGT00390000013699.a.b.a.a
ENSGT00690000101805.A.b.a ENSGT00690000101805.A.b.b
ENSGT00560000077077.a.a.a ENSGT00560000077077.a.b
ENSGT00390000014465.a ENSGT00390000014465.b
ENSGT00550000074551.B.a.b ENSGT00550000074551.B.b.a
ENSGT00530000063395.b.a ENSGT00530000063395.b.b
ENSGT00510000046651.a ENSGT00510000046651.b
ENSGT00530000063192.A.a.a.a.b ENSGT00530000063192.A.a.b
ENSGT00530000063064.a.a.a ENSGT00530000063064.b
ENSGT00550000074347.a.d ENSGT00550000074347.a.e.b.a.a.b
ENSGT00690000101709.C.a ENSGT00690000101709.C.b
ENSGT00560000076796.B.a.a ENSGT00560000076796.B.b
ENSGT00390000013118.a.b ENSGT00390000013118.b
ENSGT00690000101789.A.b.a.a ENSGT00690000101789.A.b.a.b
ENSGT00390000017955.a ENSGT00390000017955.b
ENSGT00390000002308.a ENSGT00390000002308.b
ENSGT00390000004420.c.a.a ENSGT00390000004420.c.b.a
ENSGT00390000004420.c.b.a ENSGT00390000004420.c.b.b
ENSGT00490000043324.a.a.a ENSGT00490000043324.b
ENSGT00530000062978.B.a.a.a ENSGT00530000062978.B.a.a.b
ENSGT00530000062978.B.a.a.a ENSGT00530000062978.B.a.b
ENSGT00550000074435.b.b.a ENSGT00550000074435.b.b.b.a
ENSGT00550000074435.a.b ENSGT00550000074435.b.b.b.a
ENSGT00660000095541.a ENSGT00660000095541.b
ENSGT00680000099588.A.a.a.c ENSGT00680000099588.A.a.b.b
ENSGT00510000047020.e ENSGT00510000047020.f
ENSGT00550000074611.a.b.a.a ENSGT00550000074611.a.b.b.b
ENSGT00390000005995.a.b ENSGT00390000005995.b
ENSGT00390000018570.a ENSGT00390000018570.b
ENSGT00640000091200.a.a.b.b ENSGT00640000091200.b.b
ENSGT00390000018542.a.a ENSGT00390000018542.a.b
ENSGT00540000070221.b.a.a ENSGT00540000070221.b.a.b
ENSGT00390000013415.a.a ENSGT00390000013415.a.b
ENSGT00390000014051.a.a.a.a.a.a ENSGT00390000014051.a.a.a.b.a
ENSGT00530000063711.a ENSGT00530000063711.b
ENSGT00680000099621.C.a ENSGT00680000099621.C.b
ENSGT00690000102104.a.b.a ENSGT00690000102104.a.b.b
ENSGT00530000063087.a.b ENSGT00530000063087.b.a
ENSGT00530000063039.a.b ENSGT00530000063039.b.a
ENSGT00690000102043.a.a.a ENSGT00690000102043.b
ENSGT00440000034554.a.a ENSGT00440000034554.b
ENSGT00510000046769.c.b ENSGT00510000046769.d.b
ENSGT00390000003851.B.c ENSGT00390000003851.B.d
ENSGT00640000091083.d.a.a.b ENSGT00640000091083.d.a.b
ENSGT00640000091083.d.a.a.b ENSGT00640000091083.d.b.a.a
ENSGT00390000016104.a.a ENSGT00390000016104.b
ENSGT00530000063203.b.a.a ENSGT00530000063203.b.a.b
ENSGT00690000101882.A.a.a.a ENSGT00690000101882.A.a.a.b
ENSGT00680000099625.D.a.a.b ENSGT00680000099625.D.a.b
ENSGT00690000101740.A.a.b.a ENSGT00690000101740.A.a.b.b
ENSGT00550000074503.a.b.a.a.c ENSGT00550000074503.a.b.a.a.d
ENSGT00690000101740.A.a.a ENSGT00690000101740.A.a.b.a
ENSGT00690000101648.A.a.a.b ENSGT00690000101648.A.a.b
ENSGT00640000091090.A.a.a ENSGT00640000091090.A.a.b.a.a
ENSGT00550000074380.a.a.b ENSGT00550000074380.b.a.a
ENSGT00550000074380.a.a.a.b ENSGT00550000074380.a.b
ENSGT00670000097675.A.a.b ENSGT00670000097675.A.b
ENSGT00630000089726.c ENSGT00630000089726.d.a
ENSGT00530000063197.a ENSGT00530000063197.b.b
ENSGT00530000063050.a.a.a ENSGT00530000063050.a.a.b
ENSGT00680000099588.A.a.b.a ENSGT00680000099588.A.a.b.b
ENSGT00550000074385.A.a ENSGT00550000074385.A.b
ENSGT00600000084286.a.a.b ENSGT00600000084286.b.b
ENSGT00680000099595.a.b.a.b ENSGT00680000099595.a.b.b
ENSGT00550000074476.b.a.b ENSGT00550000074476.b.b
ENSGT00550000074476.b.a.a.a ENSGT00550000074476.b.b
ENSGT00550000074476.a.a ENSGT00550000074476.b.a.a.b
ENSGT00550000074476.a.b ENSGT00550000074476.b.a.a.b
ENSGT00550000074476.b.a.a.b ENSGT00550000074476.b.b
ENSGT00390000007160.a ENSGT00390000007160.b
ENSGT00690000101880.C.a.a.b ENSGT00690000101880.C.a.b
ENSGT00530000062953.a.a ENSGT00530000062953.a.b
ENSGT00390000010858.a.b ENSGT00390000010858.b
ENSGT00560000076896.b.e.a.a ENSGT00560000076896.b.e.a.b
ENSGT00550000074449.b.a.a.b.e.a ENSGT00550000074449.b.a.a.b.e.b
ENSGT00690000101720.a.b.a.b.a.b.a ENSGT00690000101720.a.b.a.b.b
ENSGT00530000062977.B.a ENSGT00530000062977.B.b
ENSGT00690000101758.A.a.a.b ENSGT00690000101758.A.b
ENSGT00690000101758.A.a.b ENSGT00690000101758.A.b
ENSGT00640000091083.d.a.b ENSGT00640000091083.d.b.a.a
ENSGT00550000074293.a.a.a.a.b ENSGT00550000074293.a.a.b
ENSGT00550000074477.A.a.a.b.a ENSGT00550000074477.A.b
ENSGT00390000016529.b.e.b ENSGT00390000016529.b.f
ENSGT00390000014462.a ENSGT00390000014462.b
ENSGT00650000092968.c.a.b ENSGT00650000092968.d.b
ENSGT00650000092968.c.a.b ENSGT00650000092968.d.a.a
ENSGT00640000091197.a.a.a.b ENSGT00640000091197.b.b
ENSGT00640000091197.a.a.b ENSGT00640000091197.b.b
ENSGT00680000099669.A.a.a ENSGT00680000099669.A.b
ENSGT00510000046972.a.a ENSGT00510000046972.a.b
ENSGT00550000074411.B.a.b ENSGT00550000074411.B.b
ENSGT00550000074477.A.a.a.a ENSGT00550000074477.A.a.a.b.a
ENSGT00690000102110.a.a.a.a ENSGT00690000102110.a.a.a.b
ENSGT00610000085813.C.a ENSGT00610000085813.C.b
ENSGT00550000074443.A.a.a.a ENSGT00550000074443.A.a.a.b
ENSGT00680000099789.c.a ENSGT00680000099789.c.b
ENSGT00690000102115.a.b ENSGT00690000102115.b
ENSGT00530000063420.a.a ENSGT00530000063420.b.b
ENSGT00690000101772.e.a.a.a ENSGT00690000101772.e.a.a.b
ENSGT00530000063420.b.a ENSGT00530000063420.b.b
ENSGT00390000014094.c.a.a.b ENSGT00390000014094.c.a.b
ENSGT00690000101788.a.a.a ENSGT00690000101788.a.b.b
ENSGT00530000063217.a.a ENSGT00530000063217.b.b
ENSGT00390000017033.a ENSGT00390000017033.b.a
ENSGT00690000102059.a.a.a ENSGT00690000102059.a.a.b
ENSGT00690000101670.B.b.a.a.a ENSGT00690000101670.B.b.b
ENSGT00550000074430.B.a.a.a.b ENSGT00550000074430.B.a.a.b
ENSGT00390000001586.a.a.a ENSGT00390000001586.a.b
ENSGT00390000005691.a.a ENSGT00390000005691.a.b
ENSGT00690000101662.A.a.a.a ENSGT00690000101662.A.a.a.b
ENSGT00560000077130.c.a ENSGT00560000077130.c.b.b
ENSGT00670000097629.a.a.a.b ENSGT00670000097629.a.b.a
ENSGT00560000076933.a.a.a ENSGT00560000076933.a.a.b.b
ENSGT00530000063118.a.a.a ENSGT00530000063118.a.a.b
ENSGT00530000062944.b.a.c.a ENSGT00530000062944.b.a.c.b
ENSGT00640000091174.A.b.a.a ENSGT00640000091174.A.b.a.b
ENSGT00640000091174.A.a ENSGT00640000091174.A.b.a.a
ENSGT00610000085810.B.b.a ENSGT00610000085810.B.b.b
ENSGT00530000063420.a.a ENSGT00530000063420.a.b
ENSGT00530000063062.c.b.a ENSGT00530000063062.c.b.b.a
ENSGT00520000055570.A.a ENSGT00520000055570.A.b
ENSGT00530000063117.B.a.b ENSGT00530000063117.B.b
ENSGT00510000046413.b.c.a ENSGT00510000046413.b.c.b
ENSGT00660000095375.A.c.a.b ENSGT00660000095375.A.c.b
ENSGT00660000095375.A.c.a.b ENSGT00660000095375.A.d.b
ENSGT00660000095375.A.c.a.b ENSGT00660000095375.A.d.a
ENSGT00690000101727.A.a.a ENSGT00690000101727.A.a.b
ENSGT00690000101903.B.a.a.a ENSGT00690000101903.B.b.a
ENSGT00550000074378.a.a.a ENSGT00550000074378.a.b.a.a.a
ENSGT00690000101857.A.e.a ENSGT00690000101857.A.e.b
ENSGT00550000074435.b.b.a ENSGT00550000074435.b.b.b.b
ENSGT00690000101702.B.a.b ENSGT00690000101702.B.b
ENSGT00390000006009.a.a.b ENSGT00390000006009.a.b
ENSGT00440000033742.a.a ENSGT00440000033742.a.b
ENSGT00540000070221.b.a.b ENSGT00540000070221.b.b.a
ENSGT00620000087530.B.a.b.b.a.b ENSGT00620000087530.B.a.b.b.b
ENSGT00650000093076.b.a ENSGT00650000093076.b.b.b
ENSGT00570000078866.c.a.d ENSGT00570000078866.c.b.a
ENSGT00650000093076.a ENSGT00650000093076.b.a
ENSGT00650000093076.a ENSGT00650000093076.b.b.a
ENSGT00530000063001.c.a ENSGT00530000063001.d
ENSGT00660000095130.a.a.a.b ENSGT00660000095130.a.a.b
ENSGT00690000102059.a.a.a ENSGT00690000102059.a.b
ENSGT00620000087742.a.a ENSGT00620000087742.b.a
ENSGT00690000101920.a.a.a.a ENSGT00690000101920.a.a.b
ENSGT00690000101920.a.a.b ENSGT00690000101920.a.b
ENSGT00560000076706.A.a.a ENSGT00560000076706.A.b.b
ENSGT00560000076706.A.a.b ENSGT00560000076706.A.b.b
ENSGT00390000002884.c.a.a ENSGT00390000002884.c.b
ENSGT00390000005691.a.b ENSGT00390000005691.b
ENSGT00550000074530.c.a.b ENSGT00550000074530.c.b.a
ENSGT00550000074318.B.a ENSGT00550000074318.B.b
ENSGT00510000046382.c.a ENSGT00510000046382.c.b
ENSGT00550000074530.c.b.a ENSGT00550000074530.d
ENSGT00530000062839.b.a.b ENSGT00530000062839.b.b
ENSGT00550000074276.e.b ENSGT00550000074276.f.a.a.b
ENSGT00560000076799.c.a.a.a ENSGT00560000076799.c.a.b.a.b
ENSGT00560000076799.c.a.a.a ENSGT00560000076799.c.a.b.b.a
ENSGT00560000076799.c.a.a.b ENSGT00560000076799.c.a.b.b.a
ENSGT00550000074449.b.a.a.b.e.a ENSGT00550000074449.b.a.a.b.f
ENSGT00390000013552.c ENSGT00390000013552.d.b
ENSGT00530000063010.a.a ENSGT00530000063010.b
ENSGT00390000012886.A.c.b ENSGT00390000012886.A.d
ENSGT00530000063517.a ENSGT00530000063517.b
ENSGT00610000085802.a.b.a ENSGT00610000085802.a.b.b
ENSGT00690000101916.A.a.a ENSGT00690000101916.A.a.b
ENSGT00530000063217.a.b ENSGT00530000063217.b.a
ENSGT00690000101886.B.a.a.b ENSGT00690000101886.B.a.b
ENSGT00390000000694.c.a.a ENSGT00390000000694.d
ENSGT00690000101725.a.d.a ENSGT00690000101725.a.d.b
ENSGT00690000101977.D.a.a ENSGT00690000101977.D.a.b.a
ENSGT00660000095441.a.a ENSGT00660000095441.a.b.b
ENSGT00390000017950.a.a ENSGT00390000017950.a.b
ENSGT00410000025556.a ENSGT00410000025556.b.b
ENSGT00690000101636.A.a.a.b.a ENSGT00690000101636.A.a.a.b.b.b
ENSGT00440000034554.a.a ENSGT00440000034554.a.b
ENSGT00390000007975.a ENSGT00390000007975.b
ENSGT00680000099588.A.a.a.d ENSGT00680000099588.A.a.b.a
ENSGT00530000063566.a.b ENSGT00530000063566.b
ENSGT00640000091174.A.a ENSGT00640000091174.A.b.a.b
ENSGT00600000084428.a ENSGT00600000084428.b
ENSGT00550000074323.b.e.a.b ENSGT00550000074323.b.e.b.a.a.b
ENSGT00550000074323.b.e.a.a ENSGT00550000074323.b.e.b.a.a.b
ENSGT00550000074323.b.e.a.b ENSGT00550000074323.b.e.b.a.b
ENSGT00550000074323.b.e.a.a ENSGT00550000074323.b.e.b.a.b
ENSGT00680000099926.a.a.a ENSGT00680000099926.a.a.b
ENSGT00690000101789.B.a.b ENSGT00690000101789.B.b
ENSGT00690000101648.A.a.a.a.b ENSGT00690000101648.A.a.b
ENSGT00670000097661.a.a.a.b ENSGT00670000097661.a.a.b
ENSGT00670000097661.a.a.b ENSGT00670000097661.a.b
ENSGT00620000087753.a.a.a.b ENSGT00620000087753.a.b.b
ENSGT00680000099585.a.b.a.b.a ENSGT00680000099585.b.a
ENSGT00690000101946.a.a.a ENSGT00690000101946.a.b
ENSGT00530000063936.a.a ENSGT00530000063936.a.b
ENSGT00690000102015.b.a ENSGT00690000102015.b.b.a
ENSGT00690000102015.a ENSGT00690000102015.b.b.b
ENSGT00550000074521.a.b.b.a ENSGT00550000074521.a.b.b.b
ENSGT00560000076710.B.a.a ENSGT00560000076710.B.b
ENSGT00390000017780.e ENSGT00390000017780.f
ENSGT00530000063118.a.a.b ENSGT00530000063118.a.b
ENSGT00530000062809.a.b.a ENSGT00530000062809.a.b.b
ENSGT00530000062964.a.c ENSGT00530000062964.a.d
ENSGT00680000099754.C.b.a ENSGT00680000099754.C.b.b
ENSGT00510000048902.a ENSGT00510000048902.b
ENSGT00600000084064.a.a.a.a.a.a.a ENSGT00600000084064.a.a.a.a.a.a.b
ENSGT00660000095288.A.a.a ENSGT00660000095288.A.a.b
ENSGT00530000062962.b.b.a ENSGT00530000062962.b.b.b
ENSGT00530000063369.a.a.c ENSGT00530000063369.a.b
ENSGT00670000097629.a.b.a ENSGT00670000097629.a.b.b
ENSGT00390000012355.a.a ENSGT00390000012355.a.b
ENSGT00690000101888.b.a.a ENSGT00690000101888.b.a.b
ENSGT00690000101948.a.a.a.a ENSGT00690000101948.a.a.a.b
ENSGT00690000101734.a.a.a ENSGT00690000101734.a.a.b
ENSGT00690000101948.a.a.a.b ENSGT00690000101948.a.b
ENSGT00520000055590.a ENSGT00520000055590.b
ENSGT00670000097625.A.a ENSGT00670000097625.A.b
ENSGT00560000076715.C.a.a ENSGT00560000076715.C.a.b
ENSGT00530000062989.B.a ENSGT00530000062989.B.b
ENSGT00680000099521.B.c.a.b ENSGT00680000099521.B.c.b
ENSGT00560000076837.A.a.a.a ENSGT00560000076837.A.a.a.b
ENSGT00680000099752.B.b.a ENSGT00680000099752.B.b.b
ENSGT00560000076837.A.a.a.a ENSGT00560000076837.A.a.b
ENSGT00510000046457.a.a ENSGT00510000046457.a.b.a.b
ENSGT00510000046457.a.a ENSGT00510000046457.a.b.a.a
ENSGT00530000062787.B.a ENSGT00530000062787.B.b
ENSGT00690000101699.C.a.a.a.b ENSGT00690000101699.C.a.a.b
ENSGT00670000097701.a.c.b.a.a ENSGT00670000097701.a.c.b.a.b
ENSGT00690000101707.b.a.a ENSGT00690000101707.b.a.b
ENSGT00390000013611.c ENSGT00390000013611.d.a
ENSGT00670000097701.a.c.a.a.a ENSGT00670000097701.a.c.a.a.b
ENSGT00690000101699.C.a.a.a.a ENSGT00690000101699.C.a.a.a.b
ENSGT00690000101828.a.b.a.a ENSGT00690000101828.a.b.a.b
ENSGT00530000063334.a.a.a.a ENSGT00530000063334.a.b
ENSGT00550000074669.a ENSGT00550000074669.b
ENSGT00680000099795.a.a.b ENSGT00680000099795.a.b
ENSGT00680000099795.a.a.a ENSGT00680000099795.a.a.b
ENSGT00680000099585.a.a.b ENSGT00680000099585.b.b
ENSGT00560000076577.a.a ENSGT00560000076577.a.b.a.a
ENSGT00560000076577.a.a ENSGT00560000076577.a.b.a.b
ENSGT00690000101956.a.a ENSGT00690000101956.a.b.a
ENSGT00390000003488.a.b ENSGT00390000003488.b.a
ENSGT00550000074465.a.d ENSGT00550000074465.b.a.a
ENSGT00390000013443.a ENSGT00390000013443.b
ENSGT00390000011781.a.a ENSGT00390000011781.a.b
ENSGT00390000002746.d.a.b ENSGT00390000002746.d.b
ENSGT00670000097661.a.a.a.a ENSGT00670000097661.a.b
ENSGT00640000091186.c.a.a.b ENSGT00640000091186.c.a.b
ENSGT00560000077091.a.b.b ENSGT00560000077091.b
ENSGT00560000076905.c.a ENSGT00560000076905.c.b.a.a
ENSGT00550000074474.a.b.a.a.b ENSGT00550000074474.b
ENSGT00390000015107.a.a.a.a ENSGT00390000015107.b
ENSGT00510000046482.c.a ENSGT00510000046482.c.b
ENSGT00550000074465.a.d ENSGT00550000074465.b.b.a.a.b
ENSGT00550000074465.b.b.a.a.a ENSGT00550000074465.b.b.a.a.b
ENSGT00690000101956.a.a ENSGT00690000101956.b
ENSGT00670000097899.a.a ENSGT00670000097899.b
ENSGT00690000101981.a.a ENSGT00690000101981.a.b
ENSGT00660000095336.a.b.a.a ENSGT00660000095336.a.b.a.b
ENSGT00690000101770.B.a.b.b.a ENSGT00690000101770.B.a.b.b.b.b
ENSGT00600000084407.a.a.a ENSGT00600000084407.a.a.b.b
ENSGT00690000101927.B.a ENSGT00690000101927.B.b
ENSGT00680000099512.A.a.a.a.a ENSGT00680000099512.A.a.a.b
ENSGT00390000013989.a ENSGT00390000013989.b
ENSGT00550000074444.a.a ENSGT00550000074444.a.b
ENSGT00640000091186.c.a.a.a.a.a ENSGT00640000091186.c.a.a.b
ENSGT00670000097521.B.a.a.a ENSGT00670000097521.B.b.a.b
ENSGT00530000063196.a ENSGT00530000063196.b.a
ENSGT00550000074395.a.a.a.b ENSGT00550000074395.b.a
ENSGT00390000017860.a ENSGT00390000017860.b.b
ENSGT00390000017950.a.a ENSGT00390000017950.b
ENSGT00690000101725.a.c ENSGT00690000101725.a.d.a
ENSGT00530000063667.a ENSGT00530000063667.b
ENSGT00410000025556.a ENSGT00410000025556.b.a
ENSGT00660000095277.a.a.a.a ENSGT00660000095277.a.b.a
ENSGT00690000101886.B.a.a.a ENSGT00690000101886.B.a.b
ENSGT00390000005171.a ENSGT00390000005171.b
ENSGT00550000074578.A.a ENSGT00550000074578.A.b.b
ENSGT00530000063274.a ENSGT00530000063274.b.a.a
ENSGT00440000037511.a.a ENSGT00440000037511.b
ENSGT00550000074505.b.a.a ENSGT00550000074505.b.a.b
ENSGT00530000063173.b.a ENSGT00530000063173.b.b
ENSGT00530000063048.b.a ENSGT00530000063048.b.b
ENSGT00610000086094.b.a.a ENSGT00610000086094.b.a.b
ENSGT00550000074554.b.c.b.a ENSGT00550000074554.b.c.b.b
ENSGT00390000016192.a ENSGT00390000016192.b.a.a
ENSGT00530000063043.b.b.a ENSGT00530000063043.b.b.b
ENSGT00440000035370.a.a.b ENSGT00440000035370.a.b
ENSGT00530000063626.c ENSGT00530000063626.d
ENSGT00560000076974.g.a.a ENSGT00560000076974.g.b
ENSGT00650000093076.b.a ENSGT00650000093076.b.b.a
ENSGT00390000011006.c ENSGT00390000011006.d
ENSGT00390000015107.a.a.a.b ENSGT00390000015107.b
ENSGT00690000101948.a.a.a.a ENSGT00690000101948.a.b
ENSGT00390000004555.c.a.b ENSGT00390000004555.c.b
ENSGT00530000063319.a.a.b ENSGT00530000063319.b
ENSGT00550000074317.a.b.a.a.b ENSGT00550000074317.a.b.a.b
ENSGT00690000101670.B.b.a.a.a ENSGT00690000101670.B.b.a.b
ENSGT00530000063594.a ENSGT00530000063594.b.e.b
ENSGT00690000101729.a.a.a ENSGT00690000101729.a.b.a
ENSGT00690000101729.a.b.a ENSGT00690000101729.a.b.b.b
ENSGT00680000099589.B.a.a ENSGT00680000099589.B.b.a
ENSGT00690000101762.a.a.b ENSGT00690000101762.a.b.b
ENSGT00580000081380.c.a.a ENSGT00580000081380.c.a.b
ENSGT00550000074276.e.a ENSGT00550000074276.f.a.b
ENSGT00690000101961.A.a.b ENSGT00690000101961.B
ENSGT00690000101961.A.a.a ENSGT00690000101961.B
ENSGT00560000076864.A.a.b ENSGT00560000076864.C
ENSGT00690000102052.b.a.a ENSGT00690000102052.b.a.b
ENSGT00390000001762.A ENSGT00390000001762.B
ENSGT00640000091186.c.a.a.a.a.a ENSGT00640000091186.c.a.a.a.a.b
ENSGT00550000074493.a.b ENSGT00550000074493.b.b
ENSGT00630000089708.E.c ENSGT00630000089708.E.d
ENSGT00690000101694.C ENSGT00690000101694.D.a.a
ENSGT00640000091449.A ENSGT00640000091449.B
ENSGT00530000062809.b.b.a.a.a ENSGT00530000062809.b.b.a.a.b
ENSGT00390000007639.B.a.b ENSGT00390000007639.B.b
ENSGT00560000076973.A.c ENSGT00560000076973.C
ENSGT00390000004420.c.a.a ENSGT00390000004420.c.a.b
ENSGT00550000074304.A.a.a.a.b ENSGT00550000074304.A.a.b
ENSGT00690000101685.b.b.a ENSGT00690000101685.b.b.b.a.a
ENSGT00530000063693.a ENSGT00530000063693.b
ENSGT00630000089574.A.a.a ENSGT00630000089574.D
ENSGT00620000087601.A ENSGT00620000087601.B
ENSGT00680000099880.A.b ENSGT00680000099880.B.c
ENSGT00390000009256.A ENSGT00390000009256.B.b
ENSGT00690000101632.B.a ENSGT00690000101632.B.b.a
ENSGT00550000074530.c.a.a ENSGT00550000074530.c.b.b
ENSGT00690000101897.a.a.a ENSGT00690000101897.a.a.b
ENSGT00390000017671.a ENSGT00390000017671.b
ENSGT00530000062809.b.a ENSGT00530000062809.b.b.a.a.a
ENSGT00390000010026.a.a ENSGT00390000010026.b
ENSGT00530000063082.a.a ENSGT00530000063082.a.b
ENSGT00590000082808.A.b ENSGT00590000082808.B.a.a
ENSGT00690000101989.A ENSGT00690000101989.B
ENSGT00620000087723.C.a ENSGT00620000087723.C.b.b
ENSGT00660000095163.C ENSGT00660000095163.D
ENSGT00550000074545.D.c.b ENSGT00550000074545.D.d
ENSGT00690000102031.a.a.b.a ENSGT00690000102031.a.a.b.b
ENSGT00390000005240.a ENSGT00390000005240.b
ENSGT00660000095378.A ENSGT00660000095378.C
ENSGT00390000009964.a.a.a ENSGT00390000009964.a.b.b
ENSGT00630000089851.a ENSGT00630000089851.b
ENSGT00690000101710.A.b ENSGT00690000101710.D
ENSGT00660000095190.C.a.b ENSGT00660000095190.C.b.a
ENSGT00530000062809.b.b.a.a.a ENSGT00530000062809.b.b.a.b
ENSGT00690000101979.a.a ENSGT00690000101979.a.b
ENSGT00680000099912.C ENSGT00680000099912.D
ENSGT00660000095163.B ENSGT00660000095163.D
ENSGT00690000101897.a.a.a ENSGT00690000101897.a.b
ENSGT00390000013209.c.b.a ENSGT00390000013209.c.b.b
ENSGT00530000063192.A.a.a.a.b ENSGT00530000063192.A.a.a.b
ENSGT00550000074549.A.a.b ENSGT00550000074549.A.b
ENSGT00690000102002.a ENSGT00690000102002.b.a.b
ENSGT00390000009228.a ENSGT00390000009228.b
ENSGT00560000076744.C.e.a ENSGT00560000076744.C.e.b
ENSGT00690000101700.E.a.a.b ENSGT00690000101700.E.a.b.b.b.a
ENSGT00550000074407.D ENSGT00550000074407.E.a
ENSGT00550000074410.a.a.b.a.b ENSGT00550000074410.a.a.b.b
ENSGT00390000018895.a ENSGT00390000018895.b
ENSGT00660000095163.B ENSGT00660000095163.C
ENSGT00660000095163.A ENSGT00660000095163.C
ENSGT00390000016025.e ENSGT00390000016025.f
ENSGT00510000046467.a.a ENSGT00510000046467.a.b
ENSGT00680000099588.A.a.a.c ENSGT00680000099588.A.a.b.a
ENSGT00390000006665.a ENSGT00390000006665.b
ENSGT00630000089518.B ENSGT00630000089518.C
ENSGT00550000074505.a.a ENSGT00550000074505.b.b.a
ENSGT00510000046315.a ENSGT00510000046315.b.b
ENSGT00690000101705.A.c.a.a ENSGT00690000101705.A.c.b.a.b
ENSGT00690000101682.a.d.a ENSGT00690000101682.a.d.b.a
ENSGT00560000076804.B.c.b.a.a ENSGT00560000076804.B.c.b.a.b
ENSGT00640000091251.A.b ENSGT00640000091251.B.a
ENSGT00640000091251.A.b ENSGT00640000091251.B.b
ENSGT00660000095162.b.a.a.b ENSGT00660000095162.b.b
ENSGT00390000013699.a.b.a.a ENSGT00390000013699.b
ENSGT00550000074403.B.c.a ENSGT00550000074403.B.c.b
ENSGT00690000101980.a.b ENSGT00690000101980.b.a
ENSGT00560000076892.b.c.a.b ENSGT00560000076892.b.c.b.b
ENSGT00550000074368.a.a.a.b.a.a ENSGT00550000074368.b
ENSGT00390000010235.c.b ENSGT00390000010235.d
ENSGT00440000037505.a ENSGT00440000037505.b
ENSGT00390000006096.a ENSGT00390000006096.b
ENSGT00610000085965.a.a.a.a.a ENSGT00610000085965.a.a.a.a.b
ENSGT00690000101929.B ENSGT00690000101929.D
ENSGT00690000101929.C ENSGT00690000101929.D
ENSGT00390000009964.a.a.b.b ENSGT00390000009964.a.b.b
ENSGT00390000005089.a.a ENSGT00390000005089.b.b
ENSGT00660000095162.b.a.a.b ENSGT00660000095162.b.a.b
ENSGT00390000018714.b.a.a ENSGT00390000018714.b.a.b
ENSGT00390000014051.a.a.a.a.a.a ENSGT00390000014051.a.b
ENSGT00390000015203.b.b.a.a.a ENSGT00390000015203.b.b.a.a.b
ENSGT00590000082808.B.a.a ENSGT00590000082808.B.a.b
ENSGT00390000003308.a ENSGT00390000003308.b
ENSGT00390000009187.a.a.b ENSGT00390000009187.a.b
ENSGT00670000097822.A.a.b ENSGT00670000097822.C
ENSGT00690000101708.A.a.a.b.a.b ENSGT00690000101708.B
ENSGT00390000015203.b.a ENSGT00390000015203.b.b.a.a.a
ENSGT00690000102031.a.a.b.b ENSGT00690000102031.a.b
ENSGT00620000087601.C ENSGT00620000087601.D
ENSGT00680000099786.B ENSGT00680000099786.C.b
ENSGT00690000101733.D.a.a ENSGT00690000101733.D.b
ENSGT00390000010947.a.b.a.b.a.a ENSGT00390000010947.a.b.a.b.a.b
ENSGT00640000091170.A.a.a ENSGT00640000091170.A.a.b
ENSGT00550000074403.A.a.a.a.a ENSGT00550000074403.A.a.a.a.b
ENSGT00650000093200.c.b.c.a ENSGT00650000093200.c.b.c.b
ENSGT00660000095180.D.a.b ENSGT00660000095180.D.b
ENSGT00390000001874.C.a ENSGT00390000001874.C.b.a.b
ENSGT00390000001619.c ENSGT00390000001619.d
ENSGT00650000093078.b.a.a ENSGT00650000093078.b.a.b
ENSGT00390000005839.c ENSGT00390000005839.d.b
ENSGT00390000010652.a.b.a ENSGT00390000010652.a.b.b.b
ENSGT00690000102100.a.a ENSGT00690000102100.a.b
ENSGT00390000020719.b.c.a.c.a ENSGT00390000020719.b.c.b
ENSGT00550000074443.B.c.a ENSGT00550000074443.B.c.b
ENSGT00600000083998.B.b.c.a ENSGT00600000083998.B.b.c.b
ENSGT00690000101761.a.c ENSGT00690000101761.a.d
ENSGT00620000087530.B.a.a ENSGT00620000087530.B.b
ENSGT00690000102031.a.a.a ENSGT00690000102031.a.a.b.a
ENSGT00690000101726.b.b.a ENSGT00690000101726.b.b.b
ENSGT00530000063261.a.a ENSGT00530000063261.a.b.b
ENSGT00390000016529.b.e.a ENSGT00390000016529.b.f
ENSGT00650000093228.A.a.b ENSGT00650000093228.B.a
ENSGT00390000015203.b.b.a.a.b ENSGT00390000015203.b.b.a.b
ENSGT00630000089571.A.a.a.b.a ENSGT00630000089571.B
ENSGT00650000093105.A.a ENSGT00650000093105.B.a.a
ENSGT00680000099635.B ENSGT00680000099635.D
ENSGT00550000074403.A.a.a.a.b ENSGT00550000074403.A.b
ENSGT00680000099568.d.a.a.b.b.a.a ENSGT00680000099568.d.a.a.b.b.a.b
ENSGT00560000076864.B.a ENSGT00560000076864.C
ENSGT00680000099879.C.b.a ENSGT00680000099879.C.b.b.a
ENSGT00390000018635.c ENSGT00390000018635.d
ENSGT00390000011855.a.b.a ENSGT00390000011855.a.b.b.a
ENSGT00680000099635.B ENSGT00680000099635.E
ENSGT00690000101728.a.a ENSGT00690000101728.a.b.a.a
ENSGT00400000022016.a.a ENSGT00400000022016.a.b
ENSGT00390000000002.a ENSGT00390000000002.b.a
ENSGT00690000101919.a.a.b ENSGT00690000101919.a.b.b.b
ENSGT00680000099531.a.b ENSGT00680000099531.b.b
ENSGT00560000076803.a.b.b.a.a.a.a ENSGT00560000076803.a.b.b.a.a.b
ENSGT00660000095384.A ENSGT00660000095384.D
ENSGT00660000095162.b.a.a.a ENSGT00660000095162.b.a.a.b
ENSGT00630000089518.A.c.a.a ENSGT00630000089518.A.c.b.a
ENSGT00390000016028.B ENSGT00390000016028.E
ENSGT00640000091186.c.a.a.a.a.b ENSGT00640000091186.c.a.b
ENSGT00660000095431.c.a.a ENSGT00660000095431.c.b
ENSGT00560000076837.B.c ENSGT00560000076837.B.d
ENSGT00600000083998.B.a ENSGT00600000083998.B.b.c.b
ENSGT00550000074473.B.a.a ENSGT00550000074473.B.b.d
ENSGT00510000046426.a.a ENSGT00510000046426.b
ENSGT00390000016028.A.a ENSGT00390000016028.E
ENSGT00500000044861.a ENSGT00500000044861.b
ENSGT00390000013974.d.a ENSGT00390000013974.d.b
ENSGT00690000101635.C ENSGT00690000101635.D.b.b
ENSGT00690000101899.B.c.a ENSGT00690000101899.B.c.b
ENSGT00550000074430.B.a.b ENSGT00550000074430.B.b
ENSGT00530000062779.b.c ENSGT00530000062779.b.d
ENSGT00680000099568.c ENSGT00680000099568.d.b
ENSGT00530000062970.a.a ENSGT00530000062970.a.b
ENSGT00390000016168.a ENSGT00390000016168.b
ENSGT00550000074398.c.a ENSGT00550000074398.c.b.a
ENSGT00410000025376.a.b.c ENSGT00410000025376.a.b.d
ENSGT00550000074494.a.a.b ENSGT00550000074494.a.b.a.a.a
ENSGT00390000009905.a.b ENSGT00390000009905.b.a
ENSGT00570000078779.C.a.a ENSGT00570000078779.C.a.b
ENSGT00640000091207.a.a ENSGT00640000091207.a.b.c.a
ENSGT00690000101895.A.d ENSGT00690000101895.A.e
ENSGT00510000046833.a.a ENSGT00510000046833.a.b
ENSGT00390000010815.c ENSGT00390000010815.d
ENSGT00680000099511.a.a ENSGT00680000099511.b.b
ENSGT00690000101644.G.c.a.b.a ENSGT00690000101644.G.c.a.b.b
ENSGT00660000095384.B ENSGT00660000095384.C
ENSGT00390000011587.B.a ENSGT00390000011587.C
ENSGT00550000074545.D.c.a.a.a ENSGT00550000074545.D.d
ENSGT00550000074311.a.a.b.a.a.b ENSGT00550000074311.a.a.b.b
ENSGT00530000063148.a.a ENSGT00530000063148.a.b.a
ENSGT00560000076899.A.a.b.a.b ENSGT00560000076899.A.a.b.b.a
ENSGT00530000063288.a ENSGT00530000063288.b
ENSGT00390000003774.c ENSGT00390000003774.d
ENSGT00390000015203.b.a ENSGT00390000015203.b.b.a.b
ENSGT00550000074107.a.b.a.a ENSGT00550000074107.a.b.a.b
ENSGT00390000008364.b.a.b ENSGT00390000008364.b.b.a
ENSGT00680000099735.b.a.a ENSGT00680000099735.b.b
ENSGT00390000001874.C.b.a.a ENSGT00390000001874.C.b.a.b
ENSGT00520000055635.c ENSGT00520000055635.d
ENSGT00610000085965.a.a.a.a.a ENSGT00610000085965.a.b
ENSGT00560000076791.a.a ENSGT00560000076791.a.b.b.b.c.b.a.a
ENSGT00390000015203.b.b.a.a.a ENSGT00390000015203.b.b.a.b
ENSGT00390000002866.a.a ENSGT00390000002866.a.b
ENSGT00550000074293.a.a.a.a.a ENSGT00550000074293.a.a.b
ENSGT00680000099910.e.a ENSGT00680000099910.e.b.b
ENSGT00390000016192.b.a.a ENSGT00390000016192.b.a.b
ENSGT00550000074573.b.c.a ENSGT00550000074573.b.d
ENSGT00390000005839.c ENSGT00390000005839.d.a
ENSGT00680000099652.A.a.a ENSGT00680000099652.A.a.b.a
ENSGT00530000063342.e.a.b ENSGT00530000063342.f
ENSGT00660000095208.B ENSGT00660000095208.C.a.a
ENSGT00660000095356.b.a ENSGT00660000095356.b.b
ENSGT00390000013209.c.a ENSGT00390000013209.c.b.b
ENSGT00690000101666.a.a.a.b.a ENSGT00690000101666.a.a.b.d
ENSGT00390000010039.b.a.b ENSGT00390000010039.b.b.a
ENSGT00560000076804.A ENSGT00560000076804.B.c.a
ENSGT00560000076804.B.c.a ENSGT00560000076804.C
ENSGT00690000101929.B ENSGT00690000101929.E
ENSGT00560000077078.c.a.b ENSGT00560000077078.c.b
ENSGT00390000017809.e.a ENSGT00390000017809.f
ENSGT00550000074463.A.a ENSGT00550000074463.A.b
ENSGT00390000005089.a.a ENSGT00390000005089.a.b
ENSGT00560000076791.a.b.b.a ENSGT00560000076791.a.b.b.b.c.b.a.a
ENSGT00670000097656.b.b.c.a ENSGT00670000097656.b.b.c.b
ENSGT00390000010182.c.a ENSGT00390000010182.d
ENSGT00640000091186.c.a.b ENSGT00640000091186.d.a
ENSGT00620000087601.A ENSGT00620000087601.C
ENSGT00620000087601.A ENSGT00620000087601.D
ENSGT00690000101719.c.a.d ENSGT00690000101719.c.b.a.c.b
ENSGT00530000063077.A.c.a.b ENSGT00530000063077.A.c.b.b
ENSGT00690000101758.A.a.a.a ENSGT00690000101758.A.a.b
ENSGT00390000012948.a ENSGT00390000012948.b
ENSGT00670000097702.C ENSGT00670000097702.E
ENSGT00670000097702.B ENSGT00670000097702.E
ENSGT00630000089574.A.a.a ENSGT00630000089574.C
ENSGT00530000062882.a ENSGT00530000062882.b
ENSGT00390000004323.a ENSGT00390000004323.b
ENSGT00530000063691.A ENSGT00530000063691.B
ENSGT00660000095550.a ENSGT00660000095550.b
ENSGT00550000074573.b.c.a ENSGT00550000074573.b.c.b
ENSGT00550000074347.a.d ENSGT00550000074347.a.e.b.a.a.a
ENSGT00390000013581.a ENSGT00390000013581.b
ENSGT00550000074493.a.a.a ENSGT00550000074493.a.a.b.a.b
ENSGT00690000101705.A.c.a.b ENSGT00690000101705.A.c.b.a.a
ENSGT00390000004660.a.b.a ENSGT00390000004660.a.b.b
ENSGT00390000005023.a.a ENSGT00390000005023.a.b
ENSGT00550000074532.b.a.a.b ENSGT00550000074532.b.a.b
ENSGT00550000074546.B.b.a.a ENSGT00550000074546.B.b.a.b
ENSGT00550000074403.A.a.a.a.b ENSGT00550000074403.A.a.a.b
ENSGT00680000099675.a.a.a.a ENSGT00680000099675.b.a
ENSGT00550000074560.a.a.b ENSGT00550000074560.a.b.a.a
ENSGT00390000013152.D.a ENSGT00390000013152.D.b
ENSGT00690000102144.A.a ENSGT00690000102144.A.b
ENSGT00390000008881.B.d.a ENSGT00390000008881.B.d.b
ENSGT00550000074369.a.a.a.a ENSGT00550000074369.a.a.b.a
ENSGT00550000074448.B.a.a ENSGT00550000074448.B.a.b.b.b
ENSGT00550000074546.B.a ENSGT00550000074546.B.b.a.a
ENSGT00390000008320.a.a ENSGT00390000008320.b
ENSGT00510000046704.A ENSGT00510000046704.B
ENSGT00390000006367.C.d.a ENSGT00390000006367.C.d.b
ENSGT00390000008670.a.a.a ENSGT00390000008670.a.a.b
ENSGT00550000074376.A.a.a.b ENSGT00550000074376.A.b
ENSGT00550000074430.B.a.a.b ENSGT00550000074430.B.a.b
ENSGT00390000000269.c ENSGT00390000000269.d
ENSGT00530000062839.b.a.a ENSGT00530000062839.b.a.b
ENSGT00570000078779.A.a.a ENSGT00570000078779.A.b
ENSGT00530000062761.B.b.a.a ENSGT00530000062761.B.b.a.b
ENSGT00550000074148.b.a ENSGT00550000074148.b.b
ENSGT00610000085810.A.a.a ENSGT00610000085810.A.b
ENSGT00550000074494.a.a.a ENSGT00550000074494.a.a.b
ENSGT00670000097666.A.a.a.a ENSGT00670000097666.A.a.b.a
ENSGT00390000015406.c.a ENSGT00390000015406.d
ENSGT00390000018751.c.a ENSGT00390000018751.d.b
ENSGT00640000091251.A.a.b ENSGT00640000091251.B.a
ENSGT00550000074430.B.a.a.b ENSGT00550000074430.B.b
ENSGT00550000074414.B.b.a.a ENSGT00550000074414.B.b.a.b
ENSGT00680000099723.B ENSGT00680000099723.C
ENSGT00390000006586.c.a ENSGT00390000006586.c.b
ENSGT00630000089574.B ENSGT00630000089574.D
ENSGT00630000089574.D ENSGT00630000089574.E
ENSGT00530000063161.a.c.b ENSGT00530000063161.a.d
ENSGT00620000087846.A ENSGT00620000087846.B.a.a
ENSGT00560000077136.B.a ENSGT00560000077136.B.b
ENSGT00670000097666.A.b.b ENSGT00670000097666.B
ENSGT00680000099712.a.a.a ENSGT00680000099712.a.a.b.b
ENSGT00530000063159.a ENSGT00530000063159.b.a
ENSGT00660000095363.a.b.b ENSGT00660000095363.b.b
ENSGT00390000001874.C.b.a.b ENSGT00390000001874.C.b.b
ENSGT00690000101850.a.a.b.a.a ENSGT00690000101850.a.a.b.b
ENSGT00680000099621.A.c.a ENSGT00680000099621.A.c.b
ENSGT00530000063044.a.a.a ENSGT00530000063044.a.a.b
ENSGT00560000076896.b.e.a.b ENSGT00560000076896.b.e.b
ENSGT00630000089539.B.a ENSGT00630000089539.B.b.a
ENSGT00680000099680.A.e.a ENSGT00680000099680.A.e.b.b
ENSGT00690000101643.A.a.a.a ENSGT00690000101643.A.b
ENSGT00440000040103.a.a.a ENSGT00440000040103.a.b
ENSGT00530000063077.A.c.a.a ENSGT00530000063077.A.c.b.b
ENSGT00690000102117.a.a ENSGT00690000102117.b
ENSGT00690000102086.b.a ENSGT00690000102086.b.b
ENSGT00390000016028.A.a ENSGT00390000016028.B
ENSGT00690000101844.B.a ENSGT00690000101844.B.b
ENSGT00690000101698.A.a.a.a.b ENSGT00690000101698.A.a.b
ENSGT00550000074493.a.a.a ENSGT00550000074493.a.b
ENSGT00530000063162.A.a ENSGT00530000063162.A.b
ENSGT00440000039070.D.a.b ENSGT00440000039070.D.b
ENSGT00590000082809.B.g.a.a.a ENSGT00590000082809.B.g.b.a
ENSGT00690000101728.a.b.a.b.a.a.a.a ENSGT00690000101728.a.b.a.b.a.a.a.b
ENSGT00620000087702.b.c.a.a ENSGT00620000087702.b.c.b.a
ENSGT00610000085965.a.a.a.a.a ENSGT00610000085965.a.a.a.b
ENSGT00620000087723.C.a ENSGT00620000087723.C.b.a.a.b
ENSGT00640000091197.a.a.a.a ENSGT00640000091197.b.a
ENSGT00640000091078.A.a.a ENSGT00640000091078.A.a.b.a
ENSGT00390000010947.a.b.a.a.a ENSGT00390000010947.a.b.a.b.a.a
ENSGT00690000101694.A ENSGT00690000101694.C
ENSGT00620000087687.A.a.a.b ENSGT00620000087687.A.a.b
ENSGT00690000102031.a.a.a ENSGT00690000102031.a.a.b.b
ENSGT00390000009256.A ENSGT00390000009256.B.a.a.b
ENSGT00660000095363.a.a ENSGT00660000095363.b.b
ENSGT00390000020210.a ENSGT00390000020210.b.a
ENSGT00630000089574.A.a.a ENSGT00630000089574.B
ENSGT00660000095421.a.b.b.a.a.b ENSGT00660000095421.a.b.b.a.b
ENSGT00690000101850.a.b.a ENSGT00690000101850.a.b.b
ENSGT00560000076804.A ENSGT00560000076804.C
ENSGT00550000074453.b.a.a ENSGT00550000074453.b.b.b
ENSGT00690000101682.b.a.b ENSGT00690000101682.b.b
ENSGT00390000014993.a ENSGT00390000014993.b.b
ENSGT00550000074560.a.a.a ENSGT00550000074560.a.a.b
ENSGT00650000093228.A.a.b ENSGT00650000093228.B.b
ENSGT00390000014051.a.a.a.a.a.b ENSGT00390000014051.a.b
ENSGT00690000101919.a.a.a ENSGT00690000101919.a.b.b.b
ENSGT00680000099582.A.a.a.a.b ENSGT00680000099582.A.a.a.b
ENSGT00680000099553.C.c ENSGT00680000099553.C.d
ENSGT00390000013152.C ENSGT00390000013152.D.b
ENSGT00550000074347.a.d ENSGT00550000074347.a.e.a
ENSGT00560000076864.A.a.a ENSGT00560000076864.C
ENSGT00680000099582.A.a.a.a.b ENSGT00680000099582.A.a.b
ENSGT00390000000589.a.a.b ENSGT00390000000589.a.b
ENSGT00590000082808.A.b ENSGT00590000082808.B.a.b
ENSGT00550000074708.a.a.a ENSGT00550000074708.a.b
ENSGT00640000091186.c.a.a.a.a.a ENSGT00640000091186.c.a.b
ENSGT00660000095258.C.e ENSGT00660000095258.C.f
ENSGT00440000039070.D.a.a ENSGT00440000039070.D.a.b
ENSGT00550000074392.B.a.a.b ENSGT00550000074392.B.a.b.a
ENSGT00690000101668.a.a.a.a.b ENSGT00690000101668.a.a.b
ENSGT00680000099867.a.a.b ENSGT00680000099867.a.b.b.a
ENSGT00680000099867.a.a.b ENSGT00680000099867.a.b.b.b.a
ENSGT00680000099867.a.a.b ENSGT00680000099867.b
ENSGT00530000063574.a ENSGT00530000063574.b
ENSGT00690000101796.a.a.a ENSGT00690000101796.b.a.b
ENSGT00690000101683.a.a ENSGT00690000101683.b.b
ENSGT00690000101683.a.a ENSGT00690000101683.b.a.b
ENSGT00690000101942.a.b.b ENSGT00690000101942.b
ENSGT00550000074356.D.a.a.a ENSGT00550000074356.D.a.b.b
ENSGT00390000008152.a.a ENSGT00390000008152.a.b
ENSGT00560000076940.a.a.a ENSGT00560000076940.a.b.a.d
ENSGT00560000076940.a.a.a ENSGT00560000076940.a.b.a.c
ENSGT00560000076849.a.a.a ENSGT00560000076849.a.a.b.a.b
ENSGT00690000101953.b.a.a.b ENSGT00690000101953.b.a.b
ENSGT00670000097734.A.a.a ENSGT00670000097734.A.a.b
ENSGT00390000016175.a.a ENSGT00390000016175.a.b
ENSGT00510000046426.a.b ENSGT00510000046426.b
ENSGT00530000063238.a.a ENSGT00530000063238.a.b
ENSGT00620000087655.A.a.b ENSGT00620000087655.A.b
ENSGT00690000102185.a ENSGT00690000102185.b
ENSGT00660000095307.a.a.a ENSGT00660000095307.b.b
ENSGT00390000008670.a.a.a ENSGT00390000008670.a.b
ENSGT00660000095102.C.a.a.c.b ENSGT00660000095102.C.a.b.h.b
ENSGT00660000095102.C.a.a.c.a ENSGT00660000095102.C.a.b.h.b
ENSGT00400000022053.a.b ENSGT00400000022053.b
ENSGT00690000101836.a.a.b.b ENSGT00690000101836.a.b
ENSGT00690000101991.a.a.a ENSGT00690000101991.a.a.b
ENSGT00550000074473.B.a.b ENSGT00550000074473.B.b.c
ENSGT00390000013475.a ENSGT00390000013475.b
ENSGT00690000101980.b.a ENSGT00690000101980.b.b
ENSGT00390000007224.a ENSGT00390000007224.b
ENSGT00690000101843.A.a.b ENSGT00690000101843.A.b
ENSGT00650000092921.B.a.b.a ENSGT00650000092921.B.b
ENSGT00670000097933.a.b ENSGT00670000097933.b
ENSGT00530000063695.a ENSGT00530000063695.b
ENSGT00620000087702.a ENSGT00620000087702.b.c.a.a
ENSGT00620000087702.a ENSGT00620000087702.b.c.a.b
ENSGT00620000087702.a ENSGT00620000087702.b.c.b.a
ENSGT00550000074532.a.a.a ENSGT00550000074532.a.a.b
ENSGT00690000101804.a.a.b ENSGT00690000101804.a.b.a.b
ENSGT00690000101804.a.a.a ENSGT00690000101804.a.b.a.b
ENSGT00690000102096.a.b ENSGT00690000102096.b
ENSGT00390000013640.a.b ENSGT00390000013640.b
ENSGT00640000091197.a.a.b ENSGT00640000091197.b.a
ENSGT00690000101794.A.a.a ENSGT00690000101794.A.b
ENSGT00550000074350.A.a.a.b ENSGT00550000074350.A.a.b
ENSGT00390000018525.a ENSGT00390000018525.b
ENSGT00550000074489.A.a.b.a ENSGT00550000074489.A.b
ENSGT00550000074489.A.a.b.b ENSGT00550000074489.A.b
ENSGT00690000101933.a.a ENSGT00690000101933.b.b
ENSGT00680000099691.c.a.e.b.a.b ENSGT00680000099691.c.b
ENSGT00680000099691.c.a.e.b.a.a ENSGT00680000099691.c.b
ENSGT00620000087732.a.a.b ENSGT00620000087732.b.b
ENSGT00620000087732.a.a.b ENSGT00620000087732.a.b.a
ENSGT00650000092957.a.b.a.a ENSGT00650000092957.b
ENSGT00390000016344.B.b.a ENSGT00390000016344.B.b.b
ENSGT00690000101818.a.b.a.a ENSGT00690000101818.b.b
ENSGT00530000063878.a ENSGT00530000063878.b
ENSGT00690000101785.b.a ENSGT00690000101785.b.b
ENSGT00690000101891.E.a ENSGT00690000101891.E.b
ENSGT00390000016028.C.a ENSGT00390000016028.C.b
ENSGT00690000101708.A.a.a.a ENSGT00690000101708.A.a.a.b.a.b
ENSGT00390000010441.a ENSGT00390000010441.b
ENSGT00670000097625.C.a.a ENSGT00670000097625.C.a.b
ENSGT00620000087691.A.b.a.b ENSGT00620000087691.A.b.b
ENSGT00650000092921.B.a.a.b ENSGT00650000092921.B.a.b.b
ENSGT00550000074421.a.a.d ENSGT00550000074421.a.b
ENSGT00550000074421.a.a.c ENSGT00550000074421.a.b
ENSGT00680000099682.C.b.a.a ENSGT00680000099682.C.b.b
ENSGT00690000101976.a.a ENSGT00690000101976.b.a.a
ENSGT00690000101919.a.a.b ENSGT00690000101919.a.b.b.a
ENSGT00690000101908.a.a.b ENSGT00690000101908.b.a
ENSGT00390000009734.a.a ENSGT00390000009734.b
ENSGT00390000003680.a ENSGT00390000003680.b
ENSGT00550000074253.A.a ENSGT00550000074253.A.b
ENSGT00560000076898.b.a ENSGT00560000076898.b.b.a.a
ENSGT00560000076849.a.a.b.a.a.b ENSGT00560000076849.a.a.b.a.b
ENSGT00490000043360.a.a.a ENSGT00490000043360.a.a.b
ENSGT00530000062923.a.b.a ENSGT00530000062923.a.b.b
ENSGT00530000062935.b.b.b.a.b ENSGT00530000062935.b.b.b.b
ENSGT00560000076892.b.c.a.a ENSGT00560000076892.b.c.b.b
ENSGT00690000101942.a.b.a ENSGT00690000101942.b
ENSGT00620000087732.a.a.a ENSGT00620000087732.a.b.b
ENSGT00550000074482.A.a.a ENSGT00550000074482.A.a.b.a
ENSGT00530000063707.a ENSGT00530000063707.b
ENSGT00550000074457.c.a.b ENSGT00550000074457.d.a.b
ENSGT00630000089657.c.b.a ENSGT00630000089657.c.b.b
ENSGT00390000011171.a.b ENSGT00390000011171.b
ENSGT00390000011171.a.a ENSGT00390000011171.b
ENSGT00550000074579.a.a.a.a ENSGT00550000074579.a.a.a.b
ENSGT00600000084286.b.a.a ENSGT00600000084286.b.b
ENSGT00390000016670.a ENSGT00390000016670.b
ENSGT00690000101651.a.a.e.a ENSGT00690000101651.a.a.e.b
ENSGT00640000091217.a.a.a ENSGT00640000091217.a.a.b
ENSGT00560000076799.c.a.b.a.b ENSGT00560000076799.c.a.b.b.b
ENSGT00390000003998.a.b ENSGT00390000003998.b
ENSGT00660000095182.A.a.b ENSGT00660000095182.A.b.a
ENSGT00690000101693.a.a.a ENSGT00690000101693.a.a.b
ENSGT00690000101772.e.a.a.a ENSGT00690000101772.e.b.b
ENSGT00670000097525.b.a ENSGT00670000097525.b.b
ENSGT00390000007725.a.a ENSGT00390000007725.a.b
ENSGT00680000099842.c.a.a ENSGT00680000099842.c.b
ENSGT00390000007725.a.a ENSGT00390000007725.b.a
ENSGT00680000099831.B.a ENSGT00680000099831.B.b
ENSGT00560000076940.a.a.b ENSGT00560000076940.a.b.a.d
ENSGT00560000076940.a.a.b ENSGT00560000076940.a.b.a.c
ENSGT00620000087691.A.a ENSGT00620000087691.A.b.a.a
ENSGT00560000076706.A.a.a ENSGT00560000076706.A.b.a.b
ENSGT00560000076706.A.a.b ENSGT00560000076706.A.b.a.b
ENSGT00550000074552.B.c.a.a ENSGT00550000074552.B.c.b
ENSGT00560000076932.a.a.b.a ENSGT00560000076932.a.b.a
ENSGT00560000076932.a.a.a ENSGT00560000076932.a.b.a
ENSGT00560000076932.a.a.a ENSGT00560000076932.a.b.b
ENSGT00560000076932.a.a.b.a ENSGT00560000076932.a.b.b
ENSGT00690000101772.e.a.b ENSGT00690000101772.e.b.b
ENSGT00680000099574.D.a.a ENSGT00680000099574.D.b
ENSGT00560000076898.b.a ENSGT00560000076898.b.b.a.b
ENSGT00390000010039.b.a.a ENSGT00390000010039.b.a.b
ENSGT00390000008190.a ENSGT00390000008190.b.a.b
ENSGT00610000085932.A.d.a.a.b ENSGT00610000085932.A.d.b
ENSGT00510000046376.a.a ENSGT00510000046376.b
ENSGT00390000006476.b.a ENSGT00390000006476.b.b
ENSGT00620000087732.a.a.b ENSGT00620000087732.a.b.b
ENSGT00520000055640.a ENSGT00520000055640.b
ENSGT00390000005869.a ENSGT00390000005869.b
ENSGT00530000063261.a.b.a ENSGT00530000063261.a.b.b
ENSGT00390000004527.a ENSGT00390000004527.b.a
ENSGT00640000091186.c.a.a.a.a.b ENSGT00640000091186.d.b
ENSGT00680000099867.a.b.b.a ENSGT00680000099867.b
ENSGT00640000091186.c.a.a.a.a.a ENSGT00640000091186.d.b
ENSGT00530000063797.a ENSGT00530000063797.b
ENSGT00530000063816.a ENSGT00530000063816.b
ENSGT00390000003998.a.a ENSGT00390000003998.b
ENSGT00390000011543.a.a ENSGT00390000011543.a.b.a
ENSGT00530000062930.A.a.a ENSGT00530000062930.A.a.b
ENSGT00550000074223.C.a.a.a ENSGT00550000074223.C.a.b
ENSGT00640000091186.c.a.a.a.b ENSGT00640000091186.d.b
ENSGT00690000101742.a.b.b.a.a.a ENSGT00690000101742.b
ENSGT00690000101742.a.b.b.a.b ENSGT00690000101742.b
ENSGT00550000074550.a.a ENSGT00550000074550.a.b.a
ENSGT00530000063076.c.a.b ENSGT00530000063076.c.b
ENSGT00680000099585.a.b.a.a ENSGT00680000099585.a.b.a.b.b
ENSGT00690000101691.A.a.b.a ENSGT00690000101691.A.a.b.b.a
ENSGT00660000095316.a.b.a ENSGT00660000095316.a.b.b.a.a
ENSGT00690000101742.a.a ENSGT00690000101742.a.b.b.a.b
ENSGT00620000087641.B.c.b.a.a ENSGT00620000087641.B.c.b.b
ENSGT00600000084108.A.a ENSGT00600000084108.A.b.a
ENSGT00620000087589.a.c.a ENSGT00620000087589.b.a.a.a
ENSGT00620000087589.a.c.b ENSGT00620000087589.b.a.a.a
ENSGT00550000074425.A.a.b ENSGT00550000074425.A.b.b.a.a
ENSGT00550000074425.A.a.b ENSGT00550000074425.A.b.b.a.b
ENSGT00530000063020.a ENSGT00530000063020.b.a.a.b
ENSGT00690000101652.B.e.a.a.a.a ENSGT00690000101652.B.e.a.a.b.a
ENSGT00690000101652.B.e.a.a.b.a ENSGT00690000101652.B.e.b
ENSGT00690000101652.B.e.a.a.a.a ENSGT00690000101652.B.e.a.a.b.b
ENSGT00690000101652.B.e.a.a.b.b ENSGT00690000101652.B.e.b
ENSGT00390000010091.c ENSGT00390000010091.d
ENSGT00650000093079.B.c.a ENSGT00650000093079.B.c.b
ENSGT00670000097649.A ENSGT00670000097649.B
ENSGT00600000084253.A.c ENSGT00600000084253.B
ENSGT00550000074385.A.a ENSGT00550000074385.B
ENSGT00550000074351.A.a.b ENSGT00550000074351.B.a.b.a
ENSGT00550000074260.A ENSGT00550000074260.D
ENSGT00390000002200.b.a ENSGT00390000002200.b.b
ENSGT00550000074280.A.c.b ENSGT00550000074280.A.d
ENSGT00390000014487.a.b.a ENSGT00390000014487.a.b.b
ENSGT00690000101665.B.e.a.a ENSGT00690000101665.B.e.b.b
ENSGT00690000101867.c.b.a ENSGT00690000101867.c.b.b
ENSGT00530000063109.A.b ENSGT00530000063109.D
ENSGT00390000002812.B ENSGT00390000002812.C
ENSGT00560000077064.d.a.a.a.a ENSGT00560000077064.d.b
ENSGT00390000016869.B ENSGT00390000016869.C
ENSGT00690000101983.a.a.a ENSGT00690000101983.b
ENSGT00560000076866.a.a.b.b.b ENSGT00560000076866.b.a
ENSGT00560000076866.a.a.b.b.a ENSGT00560000076866.b.a
ENSGT00510000046429.a.a ENSGT00510000046429.a.b
ENSGT00390000011828.a.a.a ENSGT00390000011828.b
ENSGT00390000004215.a ENSGT00390000004215.b
ENSGT00560000076973.A.d ENSGT00560000076973.B
ENSGT00670000097649.B ENSGT00670000097649.C
ENSGT00390000013843.a.a ENSGT00390000013843.b
ENSGT00440000033468.c ENSGT00440000033468.d
ENSGT00550000074468.A.c.b.a.a ENSGT00550000074468.C
ENSGT00390000016022.A ENSGT00390000016022.B
ENSGT00690000101753.c.a.a ENSGT00690000101753.c.b.a.a
ENSGT00630000089523.a.a.b.b.b ENSGT00630000089523.a.b
ENSGT00550000074509.A.a.b ENSGT00550000074509.A.b
ENSGT00560000076632.a.a.a ENSGT00560000076632.a.a.b
ENSGT00440000038159.a ENSGT00440000038159.b
ENSGT00650000093331.a ENSGT00650000093331.b
ENSGT00530000063829.A ENSGT00530000063829.B
ENSGT00550000074562.a ENSGT00550000074562.b.a.a.b
ENSGT00610000085970.A ENSGT00610000085970.D
ENSGT00530000063716.A.a.b ENSGT00530000063716.B
ENSGT00520000055538.A.a.a ENSGT00520000055538.A.a.b
ENSGT00680000099807.A.a ENSGT00680000099807.B
ENSGT00550000074306.a.a.a.b.a.a ENSGT00550000074306.a.a.a.b.a.b
ENSGT00390000006233.a.a.a ENSGT00390000006233.a.a.b
ENSGT00600000084253.B ENSGT00600000084253.C
ENSGT00530000063661.a.a.a ENSGT00530000063661.a.b
ENSGT00530000063161.a.d ENSGT00530000063161.b
ENSGT00550000074552.A.a.a ENSGT00550000074552.A.a.b
ENSGT00390000003608.a.a.b ENSGT00390000003608.b
ENSGT00390000013347.a ENSGT00390000013347.b
ENSGT00510000046514.a.b ENSGT00510000046514.b
ENSGT00390000012399.a ENSGT00390000012399.b.a
ENSGT00530000063062.c.a ENSGT00530000063062.c.b.b.b
ENSGT00390000005206.a.a.b ENSGT00390000005206.a.b
ENSGT00390000005206.a.a.a ENSGT00390000005206.a.b
ENSGT00530000064000.a ENSGT00530000064000.b
ENSGT00530000063262.e.b.a.a ENSGT00530000063262.e.b.a.b
ENSGT00390000013843.a.b ENSGT00390000013843.b
ENSGT00690000101936.a.a.a ENSGT00690000101936.a.b
ENSGT00690000101809.B.c ENSGT00690000101809.B.d
ENSGT00530000063661.a.a.b ENSGT00530000063661.a.b
ENSGT00640000091090.A.a.a ENSGT00640000091090.A.a.b.a.b
ENSGT00490000043324.a.b ENSGT00490000043324.b
ENSGT00390000009402.B.c.a ENSGT00390000009402.B.c.b
ENSGT00530000063026.A ENSGT00530000063026.B
ENSGT00690000101753.c.a.b ENSGT00690000101753.c.b.a.a
ENSGT00680000099981.A ENSGT00680000099981.B
ENSGT00550000074490.B.c ENSGT00550000074490.B.d
ENSGT00530000063094.a.a ENSGT00530000063094.a.b
ENSGT00390000013699.a.a ENSGT00390000013699.b
ENSGT00670000097878.a.a.a ENSGT00670000097878.a.a.b
ENSGT00650000093115.a.a.a ENSGT00650000093115.a.a.b
ENSGT00690000101777.B.a.b.b ENSGT00690000101777.B.b
ENSGT00630000089801.A.a.a ENSGT00630000089801.A.a.b
ENSGT00460000041554.A.a ENSGT00460000041554.B
ENSGT00560000077064.d.a.a.a.b ENSGT00560000077064.d.b
ENSGT00680000099743.C ENSGT00680000099743.D.b
ENSGT00660000095401.a.a.a.a ENSGT00660000095401.a.a.a.b
ENSGT00690000101669.A ENSGT00690000101669.B
ENSGT00390000011172.a.a ENSGT00390000011172.a.b
ENSGT00530000062967.B.a ENSGT00530000062967.B.b
ENSGT00690000101686.B.a.b ENSGT00690000101686.B.b.a.a
ENSGT00620000087779.A.a.a ENSGT00620000087779.A.a.b
ENSGT00530000063013.B.a.a.b ENSGT00530000063013.C
ENSGT00390000005268.a.a.a.a ENSGT00390000005268.a.a.a.b
ENSGT00690000101931.e.a.a ENSGT00690000101931.e.a.b
ENSGT00690000101983.a.b ENSGT00690000101983.b
ENSGT00690000101665.B.e.a.a ENSGT00690000101665.B.e.b.a
ENSGT00530000063901.a ENSGT00530000063901.b
ENSGT00530000063148.a.a ENSGT00530000063148.a.b.b
ENSGT00550000074351.A.a.a ENSGT00550000074351.B.a.b.a
ENSGT00690000101760.a.b ENSGT00690000101760.b.a
ENSGT00530000063762.a ENSGT00530000063762.b
ENSGT00690000101674.B.a.a.a.a.b ENSGT00690000101674.B.a.a.b
ENSGT00620000087828.B.a.a ENSGT00620000087828.B.a.b
ENSGT00690000101692.A.b ENSGT00690000101692.B.c.b
ENSGT00680000099712.a.a.b.a ENSGT00680000099712.a.a.b.b
ENSGT00390000016022.A ENSGT00390000016022.C
ENSGT00550000074366.b.b.a ENSGT00550000074366.b.b.b
ENSGT00650000093171.a.b ENSGT00650000093171.b.b
ENSGT00560000076866.a.a.a ENSGT00560000076866.a.a.b.b.a
ENSGT00530000063542.a ENSGT00530000063542.b.a.a
ENSGT00670000097605.A.a.a ENSGT00670000097605.A.a.b
ENSGT00630000089523.a.a.b.a.a.b ENSGT00630000089523.a.a.b.b.b
ENSGT00550000074493.a.a.b.a.a ENSGT00550000074493.b.a
ENSGT00550000074482.B.a.a ENSGT00550000074482.B.a.b
ENSGT00670000097956.B.c ENSGT00670000097956.B.d
ENSGT00550000074658.a.a.a.a ENSGT00550000074658.a.b.a.a
ENSGT00660000095431.c.a.b ENSGT00660000095431.c.b
ENSGT00680000099695.C.a.a.a ENSGT00680000099695.C.a.b
ENSGT00680000099766.d.b.a.b ENSGT00680000099766.d.b.b
ENSGT00560000076717.A ENSGT00560000076717.C
ENSGT00390000003535.a ENSGT00390000003535.b.a.b
ENSGT00620000087661.A.b.a.a ENSGT00620000087661.A.b.a.b
ENSGT00390000013152.B ENSGT00390000013152.C
ENSGT00550000074317.a.b.a.a.a.b ENSGT00550000074317.a.b.a.a.b
ENSGT00390000013152.B ENSGT00390000013152.D.a
ENSGT00690000101639.A.a.b ENSGT00690000101639.A.b.a.a
ENSGT00390000011828.a.a.a ENSGT00390000011828.a.a.b.b.b
ENSGT00390000005268.a.a.a.a ENSGT00390000005268.a.b.b
ENSGT00390000006476.a ENSGT00390000006476.b.a
ENSGT00680000099692.A.b ENSGT00680000099692.B
ENSGT00650000092896.a.a.b ENSGT00650000092896.a.b.b
ENSGT00690000101661.a.a.a.a.a ENSGT00690000101661.a.a.a.a.b
ENSGT00530000063434.a ENSGT00530000063434.b
ENSGT00580000081366.a.a.b ENSGT00580000081366.a.b.a
ENSGT00390000002172.a.b ENSGT00390000002172.b
ENSGT00390000001390.A ENSGT00390000001390.B
ENSGT00550000074334.a.b.a.b.a ENSGT00550000074334.a.b.a.b.b
ENSGT00630000089518.B ENSGT00630000089518.D
ENSGT00630000089518.C ENSGT00630000089518.D
ENSGT00560000076717.A ENSGT00560000076717.B
ENSGT00680000099727.A ENSGT00680000099727.C.a
ENSGT00690000101907.A.a.a ENSGT00690000101907.A.a.b
ENSGT00680000099663.B ENSGT00680000099663.C
ENSGT00690000101750.A.e.a.b ENSGT00690000101750.A.e.b
ENSGT00690000101762.a.a.a ENSGT00690000101762.a.b.b
ENSGT00690000101795.B.a ENSGT00690000101795.B.b
ENSGT00680000099807.A.b ENSGT00680000099807.B
ENSGT00550000074567.a.a.a.a ENSGT00550000074567.a.b
ENSGT00690000101783.e.a ENSGT00690000101783.e.b
ENSGT00660000095401.a.a.a.b ENSGT00660000095401.a.b.a.b
ENSGT00660000095431.c.a.a ENSGT00660000095431.c.a.b
ENSGT00550000074493.a.a.b.a.a ENSGT00550000074493.a.b
ENSGT00550000074345.b.b.a.b ENSGT00550000074345.b.b.b
ENSGT00550000074345.b.b.a.a ENSGT00550000074345.b.b.b
ENSGT00500000044808.a.b.a ENSGT00500000044808.a.b.b
ENSGT00650000093079.B.c.a ENSGT00650000093079.B.d
ENSGT00390000011172.a.b ENSGT00390000011172.b
ENSGT00550000074470.a.b.c.a ENSGT00550000074470.a.b.d
ENSGT00390000016313.a ENSGT00390000016313.b
ENSGT00390000002812.A ENSGT00390000002812.B
ENSGT00550000074566.a.a ENSGT00550000074566.a.b
ENSGT00530000063496.c.a ENSGT00530000063496.d
ENSGT00530000063177.A.a ENSGT00530000063177.A.b
ENSGT00620000087781.A.a.b ENSGT00620000087781.B
ENSGT00560000076906.A.a.a ENSGT00560000076906.A.a.b
ENSGT00390000006233.a.a.b ENSGT00390000006233.a.b
ENSGT00560000077077.a.a.a ENSGT00560000077077.b
ENSGT00690000101966.A.a.a.c ENSGT00690000101966.A.a.a.d
ENSGT00630000089536.A ENSGT00630000089536.B
ENSGT00390000016426.c.a.a.a.b ENSGT00390000016426.c.a.b
ENSGT00690000101684.a.a ENSGT00690000101684.a.b
ENSGT00660000095277.a.a.a.b ENSGT00660000095277.a.b.b
ENSGT00680000099818.E ENSGT00680000099818.F.b.b
ENSGT00560000076851.a.b.a ENSGT00560000076851.b.b
ENSGT00530000063053.A ENSGT00530000063053.B.a.b.a
ENSGT00650000092997.A.a.b.a.b.b ENSGT00650000092997.A.b
ENSGT00640000091090.A.a.b.a.b ENSGT00640000091090.A.a.b.b
ENSGT00690000101936.a.a.b.a ENSGT00690000101936.a.a.b.b
ENSGT00680000099653.a.b.a.a.b ENSGT00680000099653.a.b.b.b
ENSGT00680000099952.a.a ENSGT00680000099952.b
ENSGT00530000063321.D ENSGT00530000063321.E
ENSGT00390000018436.a ENSGT00390000018436.b
ENSGT00550000074465.a.c ENSGT00550000074465.a.d
ENSGT00580000081398.B.a.a ENSGT00580000081398.B.b.a
ENSGT00690000101885.a.d ENSGT00690000101885.b.b
ENSGT00530000063956.A ENSGT00530000063956.B
ENSGT00690000102107.A.b.a.a ENSGT00690000102107.A.b.a.b
ENSGT00390000006788.a ENSGT00390000006788.b
ENSGT00690000101659.B.b.a.a.a ENSGT00690000101659.B.b.a.b
ENSGT00640000091310.A.a.b ENSGT00640000091310.B
ENSGT00390000007630.B.a ENSGT00390000007630.B.b
ENSGT00530000063053.B.a.b.a ENSGT00530000063053.B.a.b.b
ENSGT00690000101799.F.a ENSGT00690000101799.F.b
ENSGT00680000099952.a.b ENSGT00680000099952.b
ENSGT00650000093171.b.a ENSGT00650000093171.b.b
ENSGT00390000006393.B.a.a.a ENSGT00390000006393.B.a.b.b
ENSGT00680000099818.E ENSGT00680000099818.F.a
ENSGT00550000074385.D.a ENSGT00550000074385.D.b
ENSGT00530000063946.a ENSGT00530000063946.b
ENSGT00530000063300.a.b ENSGT00530000063300.b
ENSGT00600000084108.C.d.a ENSGT00600000084108.C.d.b
ENSGT00530000063013.B.a.b ENSGT00530000063013.C
ENSGT00530000063491.a ENSGT00530000063491.b.b
ENSGT00690000101644.G.c.a.a ENSGT00690000101644.G.c.a.b.a
ENSGT00550000074376.A.a.b ENSGT00550000074376.A.b
ENSGT00640000091232.a.a.d ENSGT00640000091232.b
ENSGT00670000097825.a.b.a ENSGT00670000097825.a.b.b
ENSGT00550000074385.A.b ENSGT00550000074385.B
ENSGT00690000101940.C.b.a.a.a ENSGT00690000101940.C.b.b
ENSGT00690000102101.c ENSGT00690000102101.d.b
ENSGT00630000089523.a.a.b.a.a.a.b ENSGT00630000089523.a.a.b.b.b
ENSGT00610000085802.a.a.a ENSGT00610000085802.a.b.b
ENSGT00690000102046.a.a.a.b ENSGT00690000102046.a.a.b
ENSGT00680000099764.a.a ENSGT00680000099764.a.b.b.b
ENSGT00670000097825.a.a.b ENSGT00670000097825.a.b.a
ENSGT00690000101710.A.a.a ENSGT00690000101710.B
ENSGT00680000099743.C ENSGT00680000099743.D.a
ENSGT00690000101762.a.a.b ENSGT00690000101762.a.b.a
ENSGT00430000030841.b.a.b ENSGT00430000030841.b.b
ENSGT00390000011560.e.b ENSGT00390000011560.f
ENSGT00390000010947.a.b.a.b.a.b ENSGT00390000010947.a.b.b
ENSGT00530000062897.a.b.a ENSGT00530000062897.a.b.b
ENSGT00610000085802.a.a.a ENSGT00610000085802.a.b.a
ENSGT00640000091232.a.a.d ENSGT00640000091232.a.b
ENSGT00690000101710.B ENSGT00690000101710.F
ENSGT00690000101710.A.a.a ENSGT00690000101710.F
ENSGT00390000014393.a.a.a ENSGT00390000014393.a.b
ENSGT00390000011560.e.a.a ENSGT00390000011560.f
ENSGT00390000014393.a.a.a ENSGT00390000014393.b.b
ENSGT00550000074566.a.b ENSGT00550000074566.b
ENSGT00550000074658.a.a.b ENSGT00550000074658.b
ENSGT00530000063598.c.a ENSGT00530000063598.c.b.b
ENSGT00670000097825.a.a.a.b ENSGT00670000097825.a.b.a
ENSGT00690000101674.A.a.a.b ENSGT00690000101674.A.a.b
ENSGT00530000063262.e.a ENSGT00530000063262.e.b.a.a
ENSGT00650000093048.A.c.a.b ENSGT00650000093048.A.d
ENSGT00390000005197.a ENSGT00390000005197.b
ENSGT00550000074493.a.a.b.a.a ENSGT00550000074493.a.a.b.a.b
ENSGT00550000074370.A.a.a ENSGT00550000074370.A.b
ENSGT00390000016215.b.a.a.a.b ENSGT00390000016215.b.a.b
ENSGT00550000074351.A.a.b ENSGT00550000074351.A.b
ENSGT00550000074344.b.a.b.i.a.a ENSGT00550000074344.b.a.b.i.a.b
ENSGT00390000015143.a.a ENSGT00390000015143.a.b
ENSGT00390000011172.a.a ENSGT00390000011172.b
ENSGT00690000102068.b.a.a ENSGT00690000102068.b.b.b
ENSGT00690000102175.a ENSGT00690000102175.b
ENSGT00620000087742.a.a ENSGT00620000087742.a.b
ENSGT00390000011828.a.a.b.b.a ENSGT00390000011828.a.b
ENSGT00690000102133.a ENSGT00690000102133.b
ENSGT00680000099635.C ENSGT00680000099635.F
ENSGT00430000030841.b.a.a ENSGT00430000030841.b.a.b
ENSGT00690000101676.a.b.b ENSGT00690000101676.b.c.a.b
ENSGT00550000074658.a.a.a.a ENSGT00550000074658.a.a.a.b
ENSGT00680000099818.D ENSGT00680000099818.E
ENSGT00560000076996.a.a.a.c.a ENSGT00560000076996.a.a.b.a.a
ENSGT00690000101916.A.a.b ENSGT00690000101916.B.a.a
ENSGT00690000101918.a.a.a.b ENSGT00690000101918.a.a.b
ENSGT00500000044808.a.a ENSGT00500000044808.a.b.b
ENSGT00560000076899.A.a.b.a.a.d.b ENSGT00560000076899.A.a.b.a.a.e
ENSGT00680000099818.D ENSGT00680000099818.F.b.b
ENSGT00390000011828.a.a.b.b.b ENSGT00390000011828.a.b
ENSGT00690000101690.A.a.a.a.a ENSGT00690000101690.A.b
ENSGT00390000014094.c.a.a.a ENSGT00390000014094.c.a.a.b
ENSGT00690000101710.A.b ENSGT00690000101710.E
ENSGT00670000097647.c.a.a.a ENSGT00670000097647.c.a.a.b
ENSGT00390000014093.a.a.a ENSGT00390000014093.a.b
ENSGT00590000082937.B.a.a.a ENSGT00590000082937.B.a.b
ENSGT00690000101714.g.a.a.a.a.a.b ENSGT00690000101714.g.a.a.a.b.a.b.b
ENSGT00390000013152.B ENSGT00390000013152.D.b
ENSGT00620000087742.a.b ENSGT00620000087742.b.a
ENSGT00390000001920.c.a.a.b ENSGT00390000001920.c.a.b
ENSGT00560000076791.a.a ENSGT00560000076791.a.b.b.b.c.b.b
ENSGT00670000097618.e.a.a.b ENSGT00670000097618.e.a.b
ENSGT00690000102106.c.a.b ENSGT00690000102106.d
ENSGT00650000093105.A.b ENSGT00650000093105.B.a.b.a.a.b
ENSGT00630000089521.c.b.b.a.a ENSGT00630000089521.c.b.b.a.b.b
ENSGT00670000097521.A.a.a ENSGT00670000097521.A.a.b.b
ENSGT00690000101875.A.b ENSGT00690000101875.B
ENSGT00550000074276.e.b ENSGT00550000074276.f.a.a.a
ENSGT00680000099654.A.b ENSGT00680000099654.B
ENSGT00530000063171.a.a ENSGT00530000063171.b
ENSGT00680000099750.b.a ENSGT00680000099750.b.b.b
ENSGT00690000102106.c.b ENSGT00690000102106.d
ENSGT00500000044811.c.a ENSGT00500000044811.d
ENSGT00390000003058.a.b ENSGT00390000003058.b
ENSGT00690000102012.A.b ENSGT00690000102012.B.c.a
ENSGT00550000074424.b.a.b.c.a.b ENSGT00550000074424.b.a.b.d
ENSGT00390000017860.b.a ENSGT00390000017860.b.b
ENSGT00680000099750.b.a ENSGT00680000099750.b.b.a
ENSGT00660000095363.a.a ENSGT00660000095363.b.a
ENSGT00560000076721.C ENSGT00560000076721.D
ENSGT00390000009256.B.a.a.a ENSGT00390000009256.B.b
ENSGT00390000011606.c ENSGT00390000011606.d
ENSGT00670000097647.c.b.a.b.a ENSGT00670000097647.c.b.a.b.b
ENSGT00680000099682.C.b.a.a ENSGT00680000099682.C.b.a.b
ENSGT00690000101638.B.c.b.a ENSGT00690000101638.B.c.b.b
ENSGT00390000004555.c.a.a.b ENSGT00390000004555.c.a.b
ENSGT00690000101834.a.a ENSGT00690000101834.b.a.b.b
ENSGT00550000074326.a.a.a.a.a.a ENSGT00550000074326.a.a.b
ENSGT00530000062934.b.b.a.a ENSGT00530000062934.b.b.a.b
ENSGT00530000063588.a ENSGT00530000063588.b.a
ENSGT00390000010772.a ENSGT00390000010772.b.b
ENSGT00390000008909.a ENSGT00390000008909.b.b
ENSGT00530000063216.a ENSGT00530000063216.b.b
ENSGT00530000063216.a ENSGT00530000063216.b.a
ENSGT00640000091246.a.a.b.a ENSGT00640000091246.a.a.b.b
ENSGT00690000101782.a.a.a.a ENSGT00690000101782.b.a.a.b
ENSGT00530000063568.a ENSGT00530000063568.b
ENSGT00480000042679.a ENSGT00480000042679.b
ENSGT00530000063588.a ENSGT00530000063588.b.b
ENSGT00630000089610.a.b.a ENSGT00630000089610.a.b.b
ENSGT00620000087736.a.a ENSGT00620000087736.a.b
ENSGT00690000101691.A.b.a ENSGT00690000101691.A.b.b
ENSGT00660000095160.b.a.a.a ENSGT00660000095160.b.a.a.b.a
ENSGT00390000003212.a ENSGT00390000003212.b
ENSGT00530000062982.b.a.a.a ENSGT00530000062982.b.b
ENSGT00690000101871.B.a.a.a.a.b ENSGT00690000101871.B.a.a.b
ENSGT00550000074378.a.a.b.a ENSGT00550000074378.a.b.a.b
ENSGT00690000101803.b.b.a.a ENSGT00690000101803.b.b.a.b
ENSGT00570000078945.a.b.a.b.a ENSGT00570000078945.a.b.a.b.b
ENSGT00670000097791.A.c ENSGT00670000097791.A.d
ENSGT00680000099512.A.a.a.a.a ENSGT00680000099512.A.a.b.a
ENSGT00530000063234.b.a.a ENSGT00530000063234.b.a.b
ENSGT00390000002997.c.a ENSGT00390000002997.c.b.a
ENSGT00690000101782.a.a.a.a ENSGT00690000101782.b.a.a.a
ENSGT00530000063068.A.a ENSGT00530000063068.A.b
ENSGT00390000002884.c.a.b.a ENSGT00390000002884.c.b
ENSGT00390000002884.c.a.b.b ENSGT00390000002884.c.b
ENSGT00530000063369.a.b ENSGT00530000063369.b
ENSGT00670000097580.A.a.a ENSGT00670000097580.A.a.b.a.a
ENSGT00530000063545.d.a ENSGT00530000063545.d.b
ENSGT00530000063766.a ENSGT00530000063766.b
ENSGT00390000002371.b.a.b ENSGT00390000002371.b.b
ENSGT00530000063602.a.a ENSGT00530000063602.a.b
ENSGT00530000063050.a.b ENSGT00530000063050.b
ENSGT00620000087743.a.a.a ENSGT00620000087743.a.a.b.a.b
ENSGT00390000014381.a.c ENSGT00390000014381.a.d.b
ENSGT00530000063108.a.a.a ENSGT00530000063108.a.a.b.b
ENSGT00640000091300.a.b.b.a ENSGT00640000091300.a.b.b.b.b.a
ENSGT00530000062893.a ENSGT00530000062893.b
ENSGT00530000063022.c.a.a ENSGT00530000063022.c.b.b.b
ENSGT00390000019377.a.a ENSGT00390000019377.a.b
ENSGT00680000099864.c.a.b ENSGT00680000099864.c.b
ENSGT00570000079039.a.a.b ENSGT00570000079039.b
ENSGT00530000063203.a ENSGT00530000063203.b.a.b
ENSGT00680000099864.c.a.b ENSGT00680000099864.d
ENSGT00550000074326.a.a.a.a.a.a ENSGT00550000074326.a.b.b
ENSGT00690000101840.A.a.a ENSGT00690000101840.A.b.b
ENSGT00390000006495.a ENSGT00390000006495.b
ENSGT00690000101729.a.a.b ENSGT00690000101729.a.b.a
ENSGT00670000097767.B.a ENSGT00670000097767.B.b
ENSGT00550000074479.A.b.a ENSGT00550000074479.A.b.b
ENSGT00550000074378.a.a.a ENSGT00550000074378.a.b.a.b
ENSGT00680000099595.a.a.b ENSGT00680000099595.a.b.b
ENSGT00390000016506.a.a ENSGT00390000016506.b
ENSGT00690000101729.a.a.a ENSGT00690000101729.a.b.b.a
ENSGT00690000102059.a.a.b ENSGT00690000102059.a.b
ENSGT00530000063395.a.a ENSGT00530000063395.b.a
ENSGT00680000099664.b.b.a.a ENSGT00680000099664.b.b.a.b
ENSGT00530000063688.a ENSGT00530000063688.b
ENSGT00690000101734.a.a.b ENSGT00690000101734.a.b
ENSGT00530000063274.a ENSGT00530000063274.b.a.b
ENSGT00660000095316.a.a ENSGT00660000095316.a.b.b.a.b
ENSGT00390000016054.a ENSGT00390000016054.b
ENSGT00600000084401.a.b.a.a ENSGT00600000084401.a.b.b
ENSGT00650000092957.a.a.b ENSGT00650000092957.a.b.a.a
ENSGT00690000101838.F.b.a.a ENSGT00690000101838.F.b.a.b
ENSGT00390000011447.b.a ENSGT00390000011447.b.b.a
ENSGT00390000008909.b.a ENSGT00390000008909.b.b
ENSGT00690000102078.B.a ENSGT00690000102078.B.b
ENSGT00550000074326.a.a.a.a.b ENSGT00550000074326.a.b.b
ENSGT00420000029723.a ENSGT00420000029723.b
ENSGT00560000076685.a ENSGT00560000076685.b.b.b.a.a.a
ENSGT00510000046474.b.a.a.d ENSGT00510000046474.b.a.b
ENSGT00390000006245.A.a ENSGT00390000006245.A.b
ENSGT00530000063545.c ENSGT00530000063545.d.b
ENSGT00690000102015.b.b.a ENSGT00690000102015.b.b.b
ENSGT00550000074552.B.c.a.a ENSGT00550000074552.B.c.a.b
ENSGT00680000099589.B.a.b ENSGT00680000099589.B.b.b
ENSGT00550000074436.A.a.a ENSGT00550000074436.A.a.b.a
ENSGT00530000063675.a ENSGT00530000063675.b
ENSGT00390000017243.a.a ENSGT00390000017243.a.b
ENSGT00550000074459.a.b ENSGT00550000074459.b.a
ENSGT00530000062980.B.a ENSGT00530000062980.B.b
ENSGT00520000055622.a ENSGT00520000055622.b
ENSGT00680000099687.a.a.a.b ENSGT00680000099687.a.a.b
ENSGT00410000025966.a.a.b ENSGT00410000025966.a.b
ENSGT00390000011286.a.a ENSGT00390000011286.a.b
ENSGT00530000063087.b.a ENSGT00530000063087.b.b
ENSGT00510000046374.a ENSGT00510000046374.b.b
ENSGT00510000046374.a ENSGT00510000046374.b.a
ENSGT00600000084286.a.a.a ENSGT00600000084286.a.a.b
ENSGT00630000089726.d.a ENSGT00630000089726.d.b
ENSGT00690000101725.a.c ENSGT00690000101725.a.d.b
ENSGT00530000063769.a ENSGT00530000063769.b
ENSGT00530000062982.b.a.a.b ENSGT00530000062982.b.b
ENSGT00530000062954.a.a.a.a ENSGT00530000062954.a.a.b
ENSGT00550000074573.a.a ENSGT00550000074573.a.b
ENSGT00530000063672.a ENSGT00530000063672.b
ENSGT00390000010627.a ENSGT00390000010627.b
ENSGT00670000097849.a.b.a ENSGT00670000097849.b
ENSGT00530000063531.c ENSGT00530000063531.d
ENSGT00510000046514.a.a ENSGT00510000046514.a.b
ENSGT00610000085802.a.b.a ENSGT00610000085802.b.a.a.a
ENSGT00680000099864.c.a.a.a ENSGT00680000099864.c.b
ENSGT00690000101738.c.a.a.a.b ENSGT00690000101738.c.a.a.b
ENSGT00530000063006.b.b.a ENSGT00530000063006.b.b.b
ENSGT00650000093153.a.a.c.b ENSGT00650000093153.a.b
ENSGT00530000063684.a ENSGT00530000063684.b
ENSGT00650000092957.a.a.a ENSGT00650000092957.a.b.a.b
ENSGT00690000101782.a.a.a.a ENSGT00690000101782.a.a.a.b
ENSGT00690000101960.b.a.b ENSGT00690000101960.b.b.b
ENSGT00440000034554.a.b ENSGT00440000034554.b
ENSGT00390000005436.c ENSGT00390000005436.d
ENSGT00560000076715.A.a.a ENSGT00560000076715.A.a.b
ENSGT00690000101788.a.a.b ENSGT00690000101788.a.b.b
ENSGT00550000074550.a.a ENSGT00550000074550.a.b.b.a.b
ENSGT00670000097629.a.a.a.b ENSGT00670000097629.a.b.b
ENSGT00660000095174.b.c ENSGT00660000095174.b.d
ENSGT00600000084286.b.a.b ENSGT00600000084286.b.b
ENSGT00530000063844.a.a.a ENSGT00530000063844.a.a.b
ENSGT00440000039564.d.a.b ENSGT00440000039564.d.b
ENSGT00390000008042.a.a.a ENSGT00390000008042.b
ENSGT00390000005787.c.a.a.a ENSGT00390000005787.c.a.a.b
ENSGT00640000091300.a.b.b.b.a.a ENSGT00640000091300.a.b.b.b.b.a
ENSGT00560000076799.c.a.a.b ENSGT00560000076799.c.a.b.a.b
ENSGT00650000093021.A.a.a.b ENSGT00650000093021.A.b
ENSGT00550000074593.B.a.a ENSGT00550000074593.B.b
ENSGT00390000012754.a.a ENSGT00390000012754.a.b
ENSGT00680000099665.b.a ENSGT00680000099665.b.b.b
ENSGT00550000074362.A.a.a.a.b ENSGT00550000074362.A.a.a.b
ENSGT00650000092957.a.a.b ENSGT00650000092957.a.b.a.b
ENSGT00390000013755.a ENSGT00390000013755.b
ENSGT00690000101648.B.c.a ENSGT00690000101648.B.c.b
ENSGT00690000102015.b.a ENSGT00690000102015.b.b.b
ENSGT00680000099926.a.a.b ENSGT00680000099926.a.b
ENSGT00680000099512.A.a.a.a.b.b ENSGT00680000099512.A.a.b.b
ENSGT00680000099735.b.a.a ENSGT00680000099735.b.a.b
ENSGT00690000101803.b.b.a.b ENSGT00690000101803.b.b.b
ENSGT00660000095158.a.a.a ENSGT00660000095158.a.a.b
ENSGT00690000101782.a.a.b ENSGT00690000101782.b.a.a.a
ENSGT00690000101782.a.a.b ENSGT00690000101782.b.a.a.b
ENSGT00650000093153.a.a.c.a ENSGT00650000093153.a.a.c.b
ENSGT00590000082937.A.a ENSGT00590000082937.A.b
ENSGT00530000063608.a ENSGT00530000063608.b
ENSGT00690000101992.b.c.a ENSGT00690000101992.b.c.b
ENSGT00390000011336.c.a.a ENSGT00390000011336.c.b
ENSGT00530000063369.a.a.c ENSGT00530000063369.a.a.d
ENSGT00550000074347.a.e.a ENSGT00550000074347.a.e.b.a.a.b
ENSGT00620000087753.a.a.a.a ENSGT00620000087753.a.a.a.b
ENSGT00550000074366.b.a.a ENSGT00550000074366.b.a.b
ENSGT00660000095249.a.b.a.a ENSGT00660000095249.a.b.b
ENSGT00690000101840.B.a.a.a ENSGT00690000101840.B.a.a.b
ENSGT00670000097580.A.a.b.a.a ENSGT00670000097580.A.b.a
ENSGT00530000063403.a.a ENSGT00530000063403.b.b
ENSGT00680000099595.a.b.a.a ENSGT00680000099595.a.b.b
ENSGT00680000099512.A.a.a.a.a ENSGT00680000099512.A.a.b.b
ENSGT00680000099588.A.a.a.d ENSGT00680000099588.A.a.b.b
ENSGT00530000063355.a.a ENSGT00530000063355.b
ENSGT00550000074425.A.b.a ENSGT00550000074425.A.b.b.b
ENSGT00530000062934.b.b.a.b ENSGT00530000062934.b.b.b
ENSGT00690000101668.a.a.a.a.a.b ENSGT00690000101668.b.d
ENSGT00530000063054.a.b.a.a.b ENSGT00530000063054.a.b.a.b
ENSGT00520000055578.a.b ENSGT00520000055578.b.a
ENSGT00390000003646.a.a ENSGT00390000003646.a.b.b
ENSGT00680000099845.d.a ENSGT00680000099845.d.b
ENSGT00390000005318.a.a ENSGT00390000005318.a.b
ENSGT00690000101730.B.a.b ENSGT00690000101730.B.b.b
ENSGT00530000063223.a.b ENSGT00530000063223.b
ENSGT00690000101709.B.a ENSGT00690000101709.B.b
ENSGT00440000037511.a.a ENSGT00440000037511.a.b
ENSGT00530000062996.a.a ENSGT00530000062996.b
ENSGT00390000007101.c ENSGT00390000007101.d
ENSGT00690000101760.b.b.a ENSGT00690000101760.b.b.b
ENSGT00550000074530.c.a.b ENSGT00550000074530.d
ENSGT00650000092921.B.a.a.a ENSGT00650000092921.B.a.a.b
ENSGT00390000003608.a.b ENSGT00390000003608.b
ENSGT00440000033589.a ENSGT00440000033589.b
ENSGT00670000097861.a.a.a ENSGT00670000097861.a.b.a
ENSGT00530000063403.a.b ENSGT00530000063403.b.b
ENSGT00530000063898.a ENSGT00530000063898.b
ENSGT00680000099512.A.a.a.a.a ENSGT00680000099512.A.a.a.a.b.b
ENSGT00680000099864.c.a.a.b ENSGT00680000099864.c.b
ENSGT00670000097647.c.b.a.a.a ENSGT00670000097647.c.b.a.a.b
ENSGT00550000074611.a.b.a.a ENSGT00550000074611.a.b.a.b
ENSGT00690000101730.B.b.a ENSGT00690000101730.B.b.b
ENSGT00690000101668.a.a.a.a.a.a ENSGT00690000101668.b.d
ENSGT00550000074639.b.a ENSGT00550000074639.b.b
ENSGT00550000074550.a.a ENSGT00550000074550.a.b.b.a.a.b
ENSGT00530000064222.a ENSGT00530000064222.b
ENSGT00390000009391.a ENSGT00390000009391.b
ENSGT00650000093190.A.d.a ENSGT00650000093190.A.d.b
ENSGT00520000055625.a ENSGT00520000055625.b
ENSGT00510000046898.c.a ENSGT00510000046898.c.b
ENSGT00530000063594.a ENSGT00530000063594.b.e.a
ENSGT00390000017213.a ENSGT00390000017213.b
ENSGT00600000084236.A.a.b.a.a.b ENSGT00600000084236.A.a.b.a.b.a
ENSGT00680000099589.B.a.a ENSGT00680000099589.B.b.b
ENSGT00440000037877.a ENSGT00440000037877.b
ENSGT00550000074468.B.a ENSGT00550000074468.B.b
ENSGT00600000084401.a.a.a ENSGT00600000084401.a.b.b
ENSGT00690000102110.a.a.a.a ENSGT00690000102110.a.a.b
ENSGT00600000084271.a.b.a ENSGT00600000084271.a.b.b
ENSGT00570000078878.A.c.a ENSGT00570000078878.A.c.b
ENSGT00620000087743.a.a.a ENSGT00620000087743.a.a.b.a.a
ENSGT00610000085800.b.a.a.a ENSGT00610000085800.b.a.b.b
ENSGT00530000062983.b.a ENSGT00530000062983.b.b
ENSGT00690000101905.a.b ENSGT00690000101905.b.b
ENSGT00680000099754.B.a ENSGT00680000099754.B.b
ENSGT00530000063892.a ENSGT00530000063892.b
ENSGT00680000099511.b.a.a.a ENSGT00680000099511.b.a.a.b
ENSGT00530000063687.a ENSGT00530000063687.b
ENSGT00530000063105.f.a.a.a ENSGT00530000063105.f.b
ENSGT00550000074366.b.a.b ENSGT00550000074366.b.b.b
ENSGT00660000095160.b.a.a.a ENSGT00660000095160.b.a.b
ENSGT00680000099859.C.c ENSGT00680000099859.C.d
ENSGT00530000062971.a.b ENSGT00530000062971.b.a
ENSGT00550000074325.C.c.a.d.b ENSGT00550000074325.C.c.b.a
ENSGT00680000099807.D.d.a ENSGT00680000099807.D.d.b.a
ENSGT00390000004428.a ENSGT00390000004428.b
ENSGT00690000102074.c.b.a ENSGT00690000102074.c.b.b
ENSGT00390000007640.a ENSGT00390000007640.b
ENSGT00670000097924.A.a ENSGT00670000097924.A.b
ENSGT00530000063274.b.a.a ENSGT00530000063274.b.a.b
ENSGT00440000039564.d.a.a ENSGT00440000039564.d.b
ENSGT00530000063012.a.a ENSGT00530000063012.a.b
ENSGT00390000010457.a ENSGT00390000010457.b
ENSGT00650000093346.a ENSGT00650000093346.b
ENSGT00690000101732.C.c.a ENSGT00690000101732.C.c.b
ENSGT00530000063522.a.b ENSGT00530000063522.b
ENSGT00650000093021.A.a.a.a ENSGT00650000093021.A.b
ENSGT00550000074368.a.a.a.b.a.b ENSGT00550000074368.a.b.a
ENSGT00690000101729.a.a.a ENSGT00690000101729.a.a.b
ENSGT00690000102170.a.a ENSGT00690000102170.a.b
ENSGT00410000025966.a.a.a ENSGT00410000025966.a.a.b
ENSGT00390000002371.b.a.a ENSGT00390000002371.b.b
ENSGT00530000063856.a.a ENSGT00530000063856.a.b
ENSGT00630000089539.B.a ENSGT00630000089539.B.b.b
ENSGT00520000055578.b.a ENSGT00520000055578.b.b
ENSGT00680000099926.a.a.a ENSGT00680000099926.a.b
ENSGT00690000101869.B.c ENSGT00690000101869.B.d
ENSGT00690000101881.b.a.a ENSGT00690000101881.b.a.b
ENSGT00530000063547.a.a.a ENSGT00530000063547.a.a.b
ENSGT00390000015212.a ENSGT00390000015212.b.a.b
ENSGT00390000005032.c.a ENSGT00390000005032.c.b
ENSGT00690000101872.B.g.a.a.b ENSGT00690000101872.B.g.b
ENSGT00390000012355.a.a ENSGT00390000012355.b
ENSGT00600000084286.a.a.b ENSGT00600000084286.b.a.b
ENSGT00670000097951.c.a.b ENSGT00670000097951.c.b
ENSGT00690000101788.a.b.a ENSGT00690000101788.a.b.b
ENSGT00630000089610.a.a.b ENSGT00630000089610.a.b.a
ENSGT00390000010516.a.a ENSGT00390000010516.a.b
ENSGT00680000099864.c.a.a.b ENSGT00680000099864.d
ENSGT00690000101729.a.b.a ENSGT00690000101729.a.b.b.a
ENSGT00690000101653.a.b.a.a.a ENSGT00690000101653.a.b.a.a.b
ENSGT00660000095287.b.a.a ENSGT00660000095287.b.a.b
ENSGT00390000014377.b.a ENSGT00390000014377.b.b
ENSGT00680000099687.a.a.b ENSGT00680000099687.a.b
ENSGT00530000063061.e.a.b ENSGT00530000063061.e.b
ENSGT00560000077158.c.a.b ENSGT00560000077158.d
ENSGT00530000062784.a.b.b.a.c.a ENSGT00530000062784.a.b.b.a.c.b
ENSGT00560000076675.A.b.a.a ENSGT00560000076675.A.b.a.b
ENSGT00690000101853.B.a.a.a.a ENSGT00690000101853.B.a.a.a.b
ENSGT00690000101872.B.g.a.a.a ENSGT00690000101872.B.g.b
ENSGT00630000089571.A.a.a.b.b ENSGT00630000089571.A.b
ENSGT00690000101668.a.a.a.a.a.a ENSGT00690000101668.a.b
ENSGT00520000055578.a.b ENSGT00520000055578.b.b
ENSGT00530000063159.a ENSGT00530000063159.b.b
ENSGT00530000063547.a.a.b ENSGT00530000063547.a.b.a
ENSGT00530000063547.a.a.a ENSGT00530000063547.a.b.a
ENSGT00690000101683.a.a ENSGT00690000101683.a.b.a
ENSGT00390000015212.b.a.a ENSGT00390000015212.b.a.b
ENSGT00390000013846.a.a ENSGT00390000013846.a.b
ENSGT00660000095160.b.a.a.b.a ENSGT00660000095160.b.a.b
ENSGT00690000101719.c.b.a.c.a.b.a ENSGT00690000101719.c.b.b
ENSGT00390000002371.a ENSGT00390000002371.b.a.a
ENSGT00510000046311.c.a.b ENSGT00510000046311.d
ENSGT00620000087753.a.a.a.b ENSGT00620000087753.a.b.a.b.b
ENSGT00660000095249.a.a.b.a.a.b ENSGT00660000095249.a.b.a.b
ENSGT00560000077158.c.a.a ENSGT00560000077158.d
ENSGT00690000101842.C.b.b.a ENSGT00690000101842.C.b.b.b
ENSGT00690000102008.a.a ENSGT00690000102008.b
ENSGT00660000095315.c.a.c.a ENSGT00660000095315.c.a.c.b.a
ENSGT00680000099582.B.c.a ENSGT00680000099582.B.c.b
ENSGT00510000046465.b.a ENSGT00510000046465.b.b
ENSGT00680000099954.a ENSGT00680000099954.b.b
ENSGT00620000087846.B.a.b ENSGT00620000087846.B.b
ENSGT00390000008042.a.a.a ENSGT00390000008042.a.a.b
ENSGT00390000006613.a.b.a ENSGT00390000006613.a.b.b
ENSGT00670000097523.A.a.a ENSGT00670000097523.A.a.b
ENSGT00580000081498.a.a ENSGT00580000081498.a.b.b.a.a
ENSGT00690000101887.a.a.a ENSGT00690000101887.b
ENSGT00550000074396.b.a ENSGT00550000074396.b.b.b
ENSGT00550000074593.B.a.a ENSGT00550000074593.B.a.b
ENSGT00610000085802.a.b.b ENSGT00610000085802.b.a.a.a
ENSGT00530000062965.a.a.a ENSGT00530000062965.a.a.b
ENSGT00600000084286.a.a.a ENSGT00600000084286.b.b
ENSGT00690000101675.a.a.b.a.a ENSGT00690000101675.a.a.b.a.b
ENSGT00530000063497.a ENSGT00530000063497.b
ENSGT00550000074548.A.a ENSGT00550000074548.A.b.b.b
ENSGT00390000020106.a.a.b ENSGT00390000020106.b
ENSGT00390000020106.a.a.a ENSGT00390000020106.b
ENSGT00550000074289.a.c.b.a.b ENSGT00550000074289.a.c.b.b
ENSGT00650000092921.B.a.a.a ENSGT00650000092921.B.a.b.b
ENSGT00560000077079.a.b.b.a ENSGT00560000077079.a.b.b.b
ENSGT00550000074588.c.a.a.b ENSGT00550000074588.c.b
ENSGT00530000063572.a ENSGT00530000063572.b
ENSGT00390000005321.c ENSGT00390000005321.d
ENSGT00660000095158.a.a.b ENSGT00660000095158.a.b
ENSGT00680000099654.A.a.b.a.a ENSGT00680000099654.A.a.b.a.b
ENSGT00670000097946.a.b.a ENSGT00670000097946.a.b.b
ENSGT00550000074588.c.a.a.a ENSGT00550000074588.c.b
ENSGT00610000085800.b.a.a.a ENSGT00610000085800.b.a.b.a
ENSGT00390000013699.a.a ENSGT00390000013699.a.b.a.b
ENSGT00420000029688.B.a ENSGT00420000029688.B.b
ENSGT00510000046476.A.c.a ENSGT00510000046476.A.c.b.b
ENSGT00680000100002.c.a ENSGT00680000100002.c.b
ENSGT00650000092997.A.a.b.b.a ENSGT00650000092997.A.a.b.b.b
ENSGT00530000063395.a.b ENSGT00530000063395.b.a
ENSGT00530000063395.a.b ENSGT00530000063395.b.b
ENSGT00530000063022.c.a.b.b ENSGT00530000063022.c.b.b.b
ENSGT00530000063149.b.a.a ENSGT00530000063149.b.b
ENSGT00660000095470.B.a ENSGT00660000095470.B.b
ENSGT00680000099687.a.a.a.b ENSGT00680000099687.b
ENSGT00690000101730.B.a.b ENSGT00690000101730.B.b.a
ENSGT00520000055551.a.a ENSGT00520000055551.b
ENSGT00550000074378.a.a.b.a ENSGT00550000074378.a.a.b.b
ENSGT00680000099665.b.a ENSGT00680000099665.b.b.a
ENSGT00550000074572.b.a.a ENSGT00550000074572.b.a.b.a
ENSGT00650000092957.a.b.a.a ENSGT00650000092957.a.b.b.a.a.a
ENSGT00410000025363.a.a.a ENSGT00410000025363.a.a.b.b
ENSGT00690000101649.B.a.b ENSGT00690000101649.B.b
ENSGT00390000005295.A.a.b ENSGT00390000005295.A.b
ENSGT00390000005295.A.a.a ENSGT00390000005295.A.b
ENSGT00660000095307.a.a.a ENSGT00660000095307.b.a
ENSGT00440000035370.a.a.a ENSGT00440000035370.a.b
ENSGT00550000074369.a.a.b.b ENSGT00550000074369.a.b.a.a
ENSGT00670000097849.a.a ENSGT00670000097849.b
ENSGT00390000008976.a.a ENSGT00390000008976.a.b
ENSGT00610000085982.B.a ENSGT00610000085982.B.b
ENSGT00530000063183.b.a ENSGT00530000063183.b.b
ENSGT00560000076905.c.a ENSGT00560000076905.c.b.a.b.a
ENSGT00530000064137.a ENSGT00530000064137.b
ENSGT00670000097666.A.a.a.b ENSGT00670000097666.A.a.b.a
ENSGT00690000101668.a.a.a.a.a.b ENSGT00690000101668.a.b
ENSGT00530000063196.b.a ENSGT00530000063196.b.b
ENSGT00690000101836.a.a.b.a ENSGT00690000101836.a.a.b.b
ENSGT00690000101966.B.a.a ENSGT00690000101966.B.b
ENSGT00440000039564.d.a.a ENSGT00440000039564.d.a.b
ENSGT00690000101744.A.c.a ENSGT00690000101744.A.d
ENSGT00680000099547.a.a.b ENSGT00680000099547.a.b
ENSGT00390000005655.a.a ENSGT00390000005655.a.b
ENSGT00530000063330.a ENSGT00530000063330.b.b
ENSGT00640000091300.a.b.b.b.a.b ENSGT00640000091300.a.b.b.b.b.a
ENSGT00640000091197.b.a ENSGT00640000091197.b.b
ENSGT00440000033504.c ENSGT00440000033504.d
ENSGT00390000002371.b.a.a ENSGT00390000002371.b.a.b
ENSGT00690000101729.a.a.b ENSGT00690000101729.a.b.b.b
ENSGT00530000063239.A.a.a.a.a ENSGT00530000063239.A.a.b
ENSGT00680000099864.c.b ENSGT00680000099864.d
ENSGT00680000099585.a.a.a ENSGT00680000099585.b.b
ENSGT00570000079081.a.a ENSGT00570000079081.a.b
ENSGT00530000063996.a.a ENSGT00530000063996.a.b
ENSGT00390000002371.a ENSGT00390000002371.b.b
ENSGT00550000074588.c.a.a.a ENSGT00550000074588.c.a.b
ENSGT00690000101840.A.a.b ENSGT00690000101840.A.b.a
ENSGT00390000002170.c ENSGT00390000002170.d
ENSGT00690000101772.e.a.a.a ENSGT00690000101772.e.a.b
ENSGT00530000063532.a ENSGT00530000063532.b
ENSGT00690000101705.A.d.a ENSGT00690000101705.A.d.b
ENSGT00680000099722.a.a.a.a.b ENSGT00680000099722.a.a.a.b
ENSGT00530000063100.a.a ENSGT00530000063100.b.a.b
ENSGT00680000099574.D.a.b ENSGT00680000099574.D.b
ENSGT00690000101792.D.a ENSGT00690000101792.D.b
ENSGT00630000089817.a.a ENSGT00630000089817.a.b
ENSGT00530000063002.a.b.a ENSGT00530000063002.b
ENSGT00530000063522.a.a ENSGT00530000063522.a.b
ENSGT00620000087641.B.c.a ENSGT00620000087641.B.c.b.a.a
ENSGT00650000092957.a.a.a ENSGT00650000092957.b
ENSGT00640000091312.a.a.a ENSGT00640000091312.a.a.b
ENSGT00690000101839.a.c.b ENSGT00690000101839.a.d
ENSGT00510000046707.a ENSGT00510000046707.b
ENSGT00530000063836.a ENSGT00530000063836.b
ENSGT00530000063397.a ENSGT00530000063397.b.a
ENSGT00690000101744.A.c.b ENSGT00690000101744.A.d
ENSGT00560000076837.A.a.a.b ENSGT00560000076837.A.a.b
ENSGT00530000063369.a.a.c ENSGT00530000063369.b
ENSGT00530000063234.a ENSGT00530000063234.b.a.a
ENSGT00630000089621.d.a.a ENSGT00630000089621.d.b.a
ENSGT00690000101817.A.b.a.b ENSGT00690000101817.A.b.b
ENSGT00690000101738.c.a.a.a.a.a ENSGT00690000101738.c.a.a.a.a.b
ENSGT00640000091200.a.a.b.a ENSGT00640000091200.b.a
ENSGT00550000074341.c.a.a ENSGT00550000074341.c.b
ENSGT00530000063209.a.a.a ENSGT00530000063209.a.b
ENSGT00610000085732.a ENSGT00610000085732.b.a.a.a.b.a.b
ENSGT00670000097629.a.a.a.a ENSGT00670000097629.a.b.b
ENSGT00600000084236.A.a.b.a.a.a ENSGT00600000084236.A.a.b.a.a.b
ENSGT00550000074325.C.c.a.d.a ENSGT00550000074325.C.c.b.b.a
ENSGT00640000091503.a.a ENSGT00640000091503.a.b
ENSGT00550000074326.a.a.a.a.a.b ENSGT00550000074326.a.b.b
ENSGT00550000074302.D.a.a ENSGT00550000074302.D.a.b
ENSGT00690000102098.A.a ENSGT00690000102098.A.b
ENSGT00650000092862.b.a.b.a.b ENSGT00650000092862.b.a.b.b.a
ENSGT00390000001920.c.b ENSGT00390000001920.d
ENSGT00390000012305.a ENSGT00390000012305.b
ENSGT00530000063203.a ENSGT00530000063203.b.a.a
ENSGT00660000095329.A.a.a ENSGT00660000095329.A.b.a
ENSGT00530000063484.a ENSGT00530000063484.b
ENSGT00560000076706.A.a.b ENSGT00560000076706.A.b.a.a
ENSGT00390000010516.a.b ENSGT00390000010516.b
ENSGT00600000084401.a.b.a.a ENSGT00600000084401.a.b.a.b
ENSGT00530000063012.a.a ENSGT00530000063012.b.a
ENSGT00530000063022.c.b.a.a ENSGT00530000063022.c.b.b.b
ENSGT00530000063022.c.b.a.b ENSGT00530000063022.c.b.b.b
ENSGT00390000000973.a ENSGT00390000000973.b
ENSGT00560000076675.A.b.a.b ENSGT00560000076675.A.b.b
ENSGT00560000076675.A.b.a.a ENSGT00560000076675.A.b.b
ENSGT00630000089571.A.a.a.b.a ENSGT00630000089571.A.b
ENSGT00660000095329.A.a.b ENSGT00660000095329.A.b.a
ENSGT00690000101857.D.c.a ENSGT00690000101857.D.c.b
ENSGT00660000095448.a.a.a ENSGT00660000095448.a.b
ENSGT00690000102074.c.a ENSGT00690000102074.c.b.a
ENSGT00660000095258.B.e.a ENSGT00660000095258.B.e.b
ENSGT00630000089571.A.a.a.a ENSGT00630000089571.A.a.a.b.b
ENSGT00390000008296.a ENSGT00390000008296.b
ENSGT00390000017030.a ENSGT00390000017030.b
ENSGT00550000074431.a.a.a.b.a ENSGT00550000074431.a.b
ENSGT00620000087820.b.a.a.b.a ENSGT00620000087820.b.a.a.b.b
ENSGT00670000097701.a.c.a.a.b ENSGT00670000097701.b
ENSGT00550000074431.a.b ENSGT00550000074431.b
ENSGT00680000099585.b.a ENSGT00680000099585.b.b
ENSGT00560000076744.D.a.a.b.a ENSGT00560000076744.D.a.a.b.b
ENSGT00650000092921.C.a ENSGT00650000092921.C.b
ENSGT00570000078874.a.a.b.a.a ENSGT00570000078874.a.a.b.a.b
ENSGT00530000063022.c.a.b.a ENSGT00530000063022.c.b.b.b
ENSGT00530000062854.a.b ENSGT00530000062854.b.b
ENSGT00550000074538.a.b.a ENSGT00550000074538.a.b.b
ENSGT00390000016940.a ENSGT00390000016940.b
ENSGT00570000078874.a.b.a ENSGT00570000078874.a.b.b
ENSGT00610000085802.a.a.a ENSGT00610000085802.b.a.a.b
ENSGT00390000004757.a ENSGT00390000004757.b
ENSGT00690000101927.A.b.a ENSGT00690000101927.A.b.b
ENSGT00530000063448.a.a ENSGT00530000063448.a.b.a.a
ENSGT00390000013069.a ENSGT00390000013069.b
ENSGT00660000095445.A.c.a ENSGT00660000095445.A.c.b
ENSGT00510000047164.a ENSGT00510000047164.b
ENSGT00390000008805.a.a ENSGT00390000008805.a.b
ENSGT00680000099854.a.b ENSGT00680000099854.b.h.f.a
ENSGT00680000099667.E.a.a ENSGT00680000099667.E.a.b
ENSGT00390000014094.c.a.a.a ENSGT00390000014094.c.a.b
ENSGT00550000074365.A.d.a.b ENSGT00550000074365.A.d.b.a
ENSGT00550000074414.A.a.a ENSGT00550000074414.A.a.b
ENSGT00680000099854.a.b ENSGT00680000099854.b.h.f.b
ENSGT00530000063223.a.a ENSGT00530000063223.a.b
ENSGT00690000102110.a.a.a.b ENSGT00690000102110.a.b
ENSGT00550000074474.a.b.a.b.a ENSGT00550000074474.a.b.a.b.b
ENSGT00610000085899.a.b ENSGT00610000085899.b.a.a.b.a.a.a
ENSGT00530000063646.a ENSGT00530000063646.b
ENSGT00530000063370.a.a.a ENSGT00530000063370.a.b
ENSGT00610000085899.a.b ENSGT00610000085899.b.a.a.b.a.a.b
ENSGT00390000013611.c ENSGT00390000013611.d.b
ENSGT00660000095130.a.a.a.a ENSGT00660000095130.a.a.b
ENSGT00640000091200.a.a.b.b ENSGT00640000091200.b.a
ENSGT00530000063022.c.a.b.b ENSGT00530000063022.c.b.a.b
ENSGT00680000099512.A.a.a.a.b.a ENSGT00680000099512.A.a.b.b
ENSGT00560000076845.d.a.a.a.a ENSGT00560000076845.d.a.a.a.b
ENSGT00690000101814.C.a.b ENSGT00690000101814.C.b
ENSGT00530000062978.A.a.a.a ENSGT00530000062978.A.a.b.a
ENSGT00560000077158.c.a.a ENSGT00560000077158.c.b
ENSGT00690000101960.b.a.a.b ENSGT00690000101960.b.b.b
ENSGT00550000074579.a.a.a.a ENSGT00550000074579.a.a.b
ENSGT00560000077158.c.a.b ENSGT00560000077158.c.b
ENSGT00660000095375.A.c.a.a ENSGT00660000095375.A.d.a
ENSGT00670000097716.a.a.b.a.a ENSGT00670000097716.a.b.b
ENSGT00680000099512.A.a.a.a.b.b ENSGT00680000099512.A.a.a.b
ENSGT00390000015159.c.a ENSGT00390000015159.c.b
ENSGT00510000046606.a.a.a ENSGT00510000046606.a.b
ENSGT00690000101719.c.b.a.c.a.a ENSGT00690000101719.c.b.a.c.b
ENSGT00390000017860.a ENSGT00390000017860.b.a
ENSGT00690000101954.a.a.b ENSGT00690000101954.a.b.b
ENSGT00690000101719.c.b.a.c.a.b.a ENSGT00690000101719.c.b.a.c.b
ENSGT00390000006009.a.a.a ENSGT00390000006009.a.a.b
ENSGT00560000076577.a.a ENSGT00560000076577.a.b.b
ENSGT00650000092953.A.a ENSGT00650000092953.A.b
ENSGT00690000101804.a.b.a.a ENSGT00690000101804.b.a.a
ENSGT00670000097675.A.a.a ENSGT00670000097675.A.b
ENSGT00440000033318.c.a ENSGT00440000033318.c.b.a
ENSGT00440000033318.c.a ENSGT00440000033318.c.b.b
ENSGT00650000093105.B.a.a ENSGT00650000093105.B.b
ENSGT00660000095375.A.c.b ENSGT00660000095375.A.d.a
ENSGT00560000076685.a ENSGT00560000076685.b.b.b.a.a.b.a
ENSGT00680000099722.a.a.a.a.a ENSGT00680000099722.a.a.a.a.b
ENSGT00680000099512.A.a.a.a.b.a ENSGT00680000099512.A.a.a.b
ENSGT00530000063022.c.a.b.a ENSGT00530000063022.c.b.b.a.b
ENSGT00680000099512.A.a.a.a.a ENSGT00680000099512.A.a.a.a.b.a
ENSGT00530000062978.A.a.a.a ENSGT00530000062978.A.a.b.b
ENSGT00660000095141.C.a.b ENSGT00660000095141.C.b
ENSGT00550000074352.B ENSGT00550000074352.E
ENSGT00550000074447.b.a.a.a.a ENSGT00550000074447.b.a.a.b
ENSGT00680000099880.A.b ENSGT00680000099880.B.d
ENSGT00670000097746.B.b.b ENSGT00670000097746.C
ENSGT00560000076714.A ENSGT00560000076714.D
ENSGT00390000013762.a ENSGT00390000013762.b
ENSGT00570000078945.a.b.a.b.a ENSGT00570000078945.a.b.b.a
ENSGT00550000074574.a.a.b.d ENSGT00550000074574.a.b
ENSGT00680000099538.A.a.a.a ENSGT00680000099538.A.a.b
ENSGT00650000093166.A.a.a ENSGT00650000093166.B.a.a
ENSGT00540000069900.a.a.a ENSGT00540000069900.a.a.b
ENSGT00390000018717.a ENSGT00390000018717.b
ENSGT00560000076892.b.c.a.a ENSGT00560000076892.b.c.b.a.d
ENSGT00640000091186.c.a.a.a.b ENSGT00640000091186.c.a.b
ENSGT00550000074368.a.b.a ENSGT00550000074368.a.b.b
ENSGT00530000063727.a ENSGT00530000063727.b
ENSGT00690000101635.C ENSGT00690000101635.D.a
ENSGT00660000095384.C ENSGT00660000095384.D
ENSGT00390000015719.A ENSGT00390000015719.B
ENSGT00550000074551.A ENSGT00550000074551.B.a.b
ENSGT00680000099687.a.a.a.a ENSGT00680000099687.a.b
ENSGT00390000015203.b.a ENSGT00390000015203.b.b.a.a.b
ENSGT00690000101638.A.a.b ENSGT00690000101638.C.a
ENSGT00680000099737.a.a ENSGT00680000099737.a.b.b
ENSGT00680000099716.A ENSGT00680000099716.B.a
ENSGT00550000074427.A.a.a ENSGT00550000074427.A.b
ENSGT00390000006245.A.b ENSGT00390000006245.B
ENSGT00670000097746.B.a ENSGT00670000097746.C
ENSGT00550000074454.B.d.b.a.a ENSGT00550000074454.B.d.b.a.b
ENSGT00680000099870.B.c.a ENSGT00680000099870.B.c.b
ENSGT00530000063110.A ENSGT00530000063110.B
ENSGT00640000091449.B ENSGT00640000091449.C
ENSGT00390000001280.A ENSGT00390000001280.B
ENSGT00530000063666.A ENSGT00530000063666.B
ENSGT00630000089574.B ENSGT00630000089574.C
ENSGT00560000076837.A.a.b ENSGT00560000076837.A.b
ENSGT00660000095307.a.b ENSGT00660000095307.b.b
ENSGT00550000074582.C.b ENSGT00550000074582.D
ENSGT00630000089574.B ENSGT00630000089574.E
ENSGT00690000101856.a ENSGT00690000101856.b.a
ENSGT00540000070221.b.a.b ENSGT00540000070221.b.b.b
ENSGT00690000101790.B.c.c.a ENSGT00690000101790.B.c.c.b
ENSGT00530000063240.A.a ENSGT00530000063240.B
ENSGT00390000012263.a.a ENSGT00390000012263.a.b
ENSGT00390000008341.B ENSGT00390000008341.C
ENSGT00670000097702.A ENSGT00670000097702.E
ENSGT00570000078945.a.b.a.a.c.a ENSGT00570000078945.a.b.a.a.c.b
ENSGT00390000008002.A ENSGT00390000008002.B
ENSGT00500000044795.a.a.a.a ENSGT00500000044795.a.b.b
ENSGT00690000101694.C ENSGT00690000101694.D.b
ENSGT00550000074415.a.a.a.a ENSGT00550000074415.a.b
ENSGT00530000063353.A.a.a ENSGT00530000063353.B
ENSGT00660000095307.b.a ENSGT00660000095307.b.b
ENSGT00680000099679.A.a ENSGT00680000099679.A.b
ENSGT00560000076851.b.a.b ENSGT00560000076851.b.b
ENSGT00690000101731.A ENSGT00690000101731.B.a
ENSGT00690000101662.B ENSGT00690000101662.C.c
ENSGT00560000077018.A.a.a ENSGT00560000077018.A.a.b
ENSGT00690000101635.C ENSGT00690000101635.D.b.a
ENSGT00390000006985.A ENSGT00390000006985.B
ENSGT00650000092972.b.b.a.a.a ENSGT00650000092972.b.b.a.a.b
ENSGT00500000044795.a.b.b ENSGT00500000044795.b
ENSGT00630000089574.A.a.b ENSGT00630000089574.E
ENSGT00620000087601.B ENSGT00620000087601.C
ENSGT00550000074253.A.a ENSGT00550000074253.B.b.a
ENSGT00550000074253.A.a ENSGT00550000074253.B.b.b
ENSGT00650000092862.b.a.a.a ENSGT00650000092862.b.b
ENSGT00660000095420.B ENSGT00660000095420.C
ENSGT00660000095420.A ENSGT00660000095420.B
ENSGT00550000074302.A.a ENSGT00550000074302.A.b.a
ENSGT00410000025582.a ENSGT00410000025582.b
ENSGT00530000063242.A.a ENSGT00530000063242.B
ENSGT00550000074582.C.a ENSGT00550000074582.D
ENSGT00620000087711.a.b.b.a ENSGT00620000087711.a.b.b.b
ENSGT00390000008976.a.b ENSGT00390000008976.b
ENSGT00390000001138.a ENSGT00390000001138.b
ENSGT00690000101933.a.a ENSGT00690000101933.a.b
ENSGT00690000102031.a.a.b.a ENSGT00690000102031.a.b
ENSGT00480000042668.a.b ENSGT00480000042668.b
ENSGT00690000101684.b.a.b ENSGT00690000101684.b.b
ENSGT00550000074478.A.a.a ENSGT00550000074478.B.b
ENSGT00550000074478.A.a.a ENSGT00550000074478.B.a
ENSGT00560000076804.B.c.b.a.b ENSGT00560000076804.C
ENSGT00670000097715.B ENSGT00670000097715.C
ENSGT00670000097715.A ENSGT00670000097715.C
ENSGT00680000099538.A.a.a.a ENSGT00680000099538.A.b.a
ENSGT00690000101638.A.a.a ENSGT00690000101638.C.a
ENSGT00550000074420.a.a.a.b ENSGT00550000074420.a.a.b.a
ENSGT00660000095384.B ENSGT00660000095384.D
ENSGT00660000095384.A ENSGT00660000095384.B
ENSGT00390000014273.a ENSGT00390000014273.b
ENSGT00530000063472.A ENSGT00530000063472.B
ENSGT00630000089574.A.a.b ENSGT00630000089574.C
ENSGT00550000074347.a.e.a ENSGT00550000074347.a.e.b.a.a.a
ENSGT00630000089536.C.c.a.b ENSGT00630000089536.C.d.a
ENSGT00690000101804.a.b.a.a ENSGT00690000101804.b.b
ENSGT00390000009476.a.b ENSGT00390000009476.b
ENSGT00680000099996.A ENSGT00680000099996.B.b
ENSGT00440000033318.c.b.a ENSGT00440000033318.d
ENSGT00620000087702.b.c.a.b ENSGT00620000087702.b.c.b.a
ENSGT00550000074538.a.a.a ENSGT00550000074538.a.a.b
ENSGT00630000089536.C.d.a ENSGT00630000089536.C.d.b
ENSGT00550000074341.c.a.b ENSGT00550000074341.c.b
ENSGT00690000101730.B.a.a ENSGT00690000101730.B.b.b
ENSGT00690000101742.a.b.a ENSGT00690000101742.b
ENSGT00690000101688.C.a.a ENSGT00690000101688.C.a.b.b
ENSGT00550000074522.d.a ENSGT00550000074522.d.b
ENSGT00530000063776.A ENSGT00530000063776.B
ENSGT00630000089736.B ENSGT00630000089736.C
ENSGT00660000095378.A ENSGT00660000095378.B.a.b
ENSGT00550000074420.a.a.a.a ENSGT00550000074420.a.a.a.b
ENSGT00390000013505.A.a.b ENSGT00390000013505.B
ENSGT00490000043356.a.a ENSGT00490000043356.a.b
ENSGT00390000003691.a.a.a.a ENSGT00390000003691.a.a.b
ENSGT00680000099752.A.a.a ENSGT00680000099752.A.a.b
ENSGT00390000008320.a.a ENSGT00390000008320.a.b
ENSGT00550000074350.A.a.a.a.b ENSGT00550000074350.A.a.b
ENSGT00530000063834.A ENSGT00530000063834.B
ENSGT00390000007639.B.a.a ENSGT00390000007639.B.b
ENSGT00530000062982.b.a.a.a ENSGT00530000062982.b.a.a.b
ENSGT00550000074468.A.c.a ENSGT00550000074468.C
ENSGT00530000062930.B.a ENSGT00530000062930.C
ENSGT00690000101785.a.a.a.a ENSGT00690000101785.a.a.a.b
ENSGT00690000101705.A.c.a.b ENSGT00690000101705.A.c.b.a.b
ENSGT00390000008364.b.a.a ENSGT00390000008364.b.a.b
ENSGT00670000097523.B.d.a ENSGT00670000097523.B.d.b.b
ENSGT00550000074464.A.b ENSGT00550000074464.B
ENSGT00690000101732.B.a ENSGT00690000101732.C.c.a
ENSGT00560000076714.E ENSGT00560000076714.F
ENSGT00510000046514.a.a ENSGT00510000046514.b
ENSGT00550000074562.b.a.a.b ENSGT00550000074562.b.a.b.a
ENSGT00630000089574.C ENSGT00630000089574.E
ENSGT00590000082808.B.a.b ENSGT00590000082808.B.b
ENSGT00630000089574.A.a.b ENSGT00630000089574.D
ENSGT00560000076649.D.a ENSGT00560000076649.E
ENSGT00690000102100.a.b ENSGT00690000102100.b
ENSGT00550000074557.b.a.a ENSGT00550000074557.b.a.b
ENSGT00530000062854.a.a.a.a ENSGT00530000062854.b.b
ENSGT00550000074478.A.a.b ENSGT00550000074478.B.a
ENSGT00550000074352.C ENSGT00550000074352.D
ENSGT00550000074352.B ENSGT00550000074352.C
ENSGT00390000005006.c.a ENSGT00390000005006.d
ENSGT00530000063457.b.b.a ENSGT00530000063457.b.b.b.a
ENSGT00590000082980.A.a ENSGT00590000082980.B
ENSGT00680000099553.A ENSGT00680000099553.B
ENSGT00550000074478.A.a.b ENSGT00550000074478.B.b
ENSGT00550000074313.a.b.a ENSGT00550000074313.a.b.b
ENSGT00390000001466.B ENSGT00390000001466.C
ENSGT00670000097746.B.b.a ENSGT00670000097746.C
ENSGT00550000074361.b.c.a.a ENSGT00550000074361.b.c.a.b
ENSGT00390000001191.a ENSGT00390000001191.b
ENSGT00690000102148.A ENSGT00690000102148.B
ENSGT00550000074369.a.a.a.a ENSGT00550000074369.a.b.a.a
ENSGT00550000074547.C ENSGT00550000074547.D
ENSGT00390000006543.a ENSGT00390000006543.b
ENSGT00390000004527.b.a ENSGT00390000004527.b.b
ENSGT00390000009359.a ENSGT00390000009359.b
ENSGT00390000002103.a ENSGT00390000002103.b
ENSGT00550000074369.a.a.a.a ENSGT00550000074369.a.b.a.b
ENSGT00660000095240.a.a ENSGT00660000095240.b
ENSGT00680000099842.c.a.a ENSGT00680000099842.c.a.b
ENSGT00690000101666.a.a.a.a.b ENSGT00690000101666.a.a.b.d
ENSGT00690000101694.B ENSGT00690000101694.D.a.b
ENSGT00690000101694.B ENSGT00690000101694.D.a.a
ENSGT00390000008571.A.d ENSGT00390000008571.B
ENSGT00680000099574.D.a.a ENSGT00680000099574.D.a.b
ENSGT00390000004941.f.a.b.a.b ENSGT00390000004941.f.a.b.b
ENSGT00530000063004.a.a.a ENSGT00530000063004.b.b
ENSGT00530000063002.a.a ENSGT00530000063002.b
ENSGT00680000099737.a.b.a ENSGT00680000099737.a.b.b
ENSGT00550000074436.B.a ENSGT00550000074436.D
ENSGT00550000074436.B.a ENSGT00550000074436.C
ENSGT00560000076849.a.a.a ENSGT00560000076849.a.a.b.a.a.a
ENSGT00680000099716.A ENSGT00680000099716.C
ENSGT00390000017673.a ENSGT00390000017673.b
ENSGT00690000102067.a.a.a ENSGT00690000102067.a.a.b
ENSGT00690000101694.B ENSGT00690000101694.D.b
ENSGT00680000099670.B.a.b ENSGT00680000099670.B.b
ENSGT00390000003691.a.a.a.a ENSGT00390000003691.a.b
ENSGT00690000102107.A.b.a.b ENSGT00690000102107.A.b.b
ENSGT00680000099737.a.a ENSGT00680000099737.a.b.a
ENSGT00530000063865.a ENSGT00530000063865.b
ENSGT00390000009734.a.b ENSGT00390000009734.b
ENSGT00390000011933.A ENSGT00390000011933.B
ENSGT00550000074505.b.a.a ENSGT00550000074505.b.b.a
ENSGT00660000095420.A ENSGT00660000095420.C
ENSGT00690000101887.a.a.a ENSGT00690000101887.a.a.b.b
ENSGT00650000093295.a ENSGT00650000093295.b
ENSGT00550000074468.A.c.a ENSGT00550000074468.B.b
ENSGT00620000087846.B.a.a ENSGT00620000087846.B.a.b
ENSGT00690000101643.B.a.a.a ENSGT00690000101643.B.a.a.b
ENSGT00650000092907.b.a.a ENSGT00650000092907.b.a.b
ENSGT00530000062956.A.d.a ENSGT00530000062956.A.d.b
ENSGT00550000074547.A ENSGT00550000074547.C
ENSGT00390000000104.a ENSGT00390000000104.b
ENSGT00680000099996.A ENSGT00680000099996.B.a
ENSGT00690000101694.A ENSGT00690000101694.B
ENSGT00390000015315.b.a ENSGT00390000015315.b.b
ENSGT00500000044795.a.a.a.b ENSGT00500000044795.b
ENSGT00550000074368.a.a.a.a ENSGT00550000074368.a.b.b
ENSGT00530000062980.B.a ENSGT00530000062980.C
ENSGT00530000063088.A.a ENSGT00530000063088.A.b
ENSGT00560000076660.D ENSGT00560000076660.E
ENSGT00690000101694.C ENSGT00690000101694.D.a.b
ENSGT00690000101742.a.b.a ENSGT00690000101742.a.b.b.a.a.b
ENSGT00680000099724.A ENSGT00680000099724.C
ENSGT00690000101731.C.b.a ENSGT00690000101731.C.b.b
ENSGT00390000002825.a ENSGT00390000002825.b
ENSGT00390000012250.c ENSGT00390000012250.d
ENSGT00390000002564.a ENSGT00390000002564.b
ENSGT00550000074530.c.a.b ENSGT00550000074530.c.b.b
ENSGT00390000013699.a.b.a.b ENSGT00390000013699.b
ENSGT00440000033289.a.b.a ENSGT00440000033289.a.b.b
ENSGT00670000097830.B.b.a.a ENSGT00670000097830.C
ENSGT00680000099529.a.a.a.b.a ENSGT00680000099529.a.a.a.b.b
ENSGT00690000101931.e.a.a ENSGT00690000101931.f.a
ENSGT00690000102049.A.c.a ENSGT00690000102049.A.c.b
ENSGT00390000009187.a.a.a ENSGT00390000009187.a.b
ENSGT00390000008881.B.c ENSGT00390000008881.B.d.a
ENSGT00390000014072.a ENSGT00390000014072.b
ENSGT00390000018730.A ENSGT00390000018730.B
ENSGT00390000011960.A ENSGT00390000011960.B.a
ENSGT00690000101929.B ENSGT00690000101929.C
ENSGT00390000014381.a.d.a ENSGT00390000014381.a.d.b
ENSGT00690000102142.A ENSGT00690000102142.B
ENSGT00590000082980.A.b.b ENSGT00590000082980.B
ENSGT00690000102100.a.a ENSGT00690000102100.b
ENSGT00530000063172.A.a ENSGT00530000063172.A.b
ENSGT00550000074548.B.c.a ENSGT00550000074548.B.d
ENSGT00390000013998.A ENSGT00390000013998.B
ENSGT00520000055576.A ENSGT00520000055576.B
ENSGT00670000097521.A.a.b.a.a ENSGT00670000097521.A.a.b.a.b
ENSGT00690000101862.a.a.b ENSGT00690000101862.a.b
ENSGT00550000074302.A.b.b ENSGT00550000074302.D.b.a
ENSGT00550000074468.A.c.b.a.b ENSGT00550000074468.A.d
ENSGT00550000074468.A.c.a ENSGT00550000074468.A.d
ENSGT00660000095277.a.a.b ENSGT00660000095277.b
ENSGT00660000095277.a.a.a.a ENSGT00660000095277.a.a.b
ENSGT00550000074223.C.a.a.b ENSGT00550000074223.C.b
ENSGT00550000074223.C.a.a.a ENSGT00550000074223.C.b
ENSGT00660000095436.E.c.b.a.a ENSGT00660000095436.E.c.b.a.b
ENSGT00660000095436.E.c.a ENSGT00660000095436.E.c.b.a.a
ENSGT00610000085802.a.a.a ENSGT00610000085802.a.a.b
ENSGT00690000101764.a.b ENSGT00690000101764.b.a
ENSGT00690000101764.a.a ENSGT00690000101764.b.a
ENSGT00690000101764.b.a ENSGT00690000101764.b.b.a
ENSGT00670000097842.a ENSGT00670000097842.b.b.b
ENSGT00610000085689.E.b.a.a.a ENSGT00610000085689.E.b.a.b
ENSGT00610000085689.E.a ENSGT00610000085689.E.b.a.b
ENSGT00450000040255.a.a ENSGT00450000040255.a.b
ENSGT00690000101825.a ENSGT00690000101825.b.b.a.a.a.b
ENSGT00690000101825.a ENSGT00690000101825.b.b.a.a.a.a
ENSGT00690000101825.a ENSGT00690000101825.b.b.a.b
ENSGT00390000003132.a.b ENSGT00390000003132.b
ENSGT00690000101668.a.a.a.b ENSGT00690000101668.a.a.b
ENSGT00690000101668.a.a.b ENSGT00690000101668.b.d
ENSGT00690000101668.a.a.b ENSGT00690000101668.a.b
ENSGT00530000063022.c.a.b.b ENSGT00530000063022.c.b.b.a.b
ENSGT00530000063022.c.a.b.a ENSGT00530000063022.d
ENSGT00530000063022.c.a.b.b ENSGT00530000063022.d
ENSGT00530000063578.a ENSGT00530000063578.b
ENSGT00530000062900.a.a ENSGT00530000062900.a.b
ENSGT00660000095240.a.a ENSGT00660000095240.a.b.a.b
ENSGT00530000062900.a.b ENSGT00530000062900.b.a.b
ENSGT00530000062900.a.b ENSGT00530000062900.b.a.a
ENSGT00690000102027.a.b.b ENSGT00690000102027.b
ENSGT00690000102027.a.a ENSGT00690000102027.b
ENSGT00690000102034.b.a.a ENSGT00690000102034.b.a.b.b
ENSGT00690000102034.b.a.b.a ENSGT00690000102034.b.a.b.b
ENSGT00680000099867.a.a.b ENSGT00680000099867.a.b.b.b.b
ENSGT00390000010775.a ENSGT00390000010775.b
ENSGT00530000062896.c.a.d ENSGT00530000062896.d
ENSGT00530000062896.c.a.c.b ENSGT00530000062896.d
ENSGT00690000101840.B.a.a.a ENSGT00690000101840.B.a.b
ENSGT00530000063273.a ENSGT00530000063273.b.a.a
ENSGT00530000063273.a ENSGT00530000063273.b.a.b
ENSGT00530000063573.a ENSGT00530000063573.b
ENSGT00660000095436.E.c.b.a.b ENSGT00660000095436.E.c.b.b
ENSGT00660000095436.E.c.a ENSGT00660000095436.E.c.b.b
ENSGT00390000015950.A.a.a ENSGT00390000015950.A.a.b.a
ENSGT00390000015950.A.a.a ENSGT00390000015950.A.a.b.b
ENSGT00530000063022.c.b.b.a.b ENSGT00530000063022.c.b.b.b
ENSGT00690000101796.a.b ENSGT00690000101796.b.a.a
ENSGT00690000101796.a.a.a ENSGT00690000101796.a.b
ENSGT00660000095370.a ENSGT00660000095370.b.a.b.a
ENSGT00660000095370.a ENSGT00660000095370.b.a.a
ENSGT00390000008042.a.a.a ENSGT00390000008042.a.b
ENSGT00530000063318.B.a ENSGT00530000063318.B.b
ENSGT00550000074365.A.c.b ENSGT00550000074365.A.d.a.b
ENSGT00550000074365.A.d.a.a.a ENSGT00550000074365.A.d.a.b
ENSGT00550000074365.A.c.a ENSGT00550000074365.A.d.a.b
ENSGT00550000074365.A.d.a.a.b ENSGT00550000074365.A.d.a.b
ENSGT00550000074365.A.d.a.b ENSGT00550000074365.A.d.b.b
ENSGT00690000101683.a.a ENSGT00690000101683.b.a.a
ENSGT00580000081600.a.a ENSGT00580000081600.a.b
ENSGT00680000099902.a.a.b ENSGT00680000099902.b
ENSGT00620000087675.B.a.b ENSGT00620000087675.B.b
ENSGT00560000076685.b.a ENSGT00560000076685.b.b.b.a.a.b.a
ENSGT00560000076685.b.a ENSGT00560000076685.b.b.b.a.a.a
ENSGT00660000095329.A.b.a ENSGT00660000095329.A.b.b
ENSGT00670000097861.a.a.b ENSGT00670000097861.a.b.b
ENSGT00530000063974.a ENSGT00530000063974.b
ENSGT00690000101738.c.a.a.a.a.b ENSGT00690000101738.c.a.a.b
ENSGT00690000101738.c.a.a.a.a.b ENSGT00690000101738.d
ENSGT00690000101738.c.a.a.a.b ENSGT00690000101738.d
ENSGT00680000099970.c.a ENSGT00680000099970.d
ENSGT00560000076940.a.a.a ENSGT00560000076940.a.b.b
ENSGT00440000033410.a ENSGT00440000033410.b
ENSGT00530000063796.a.a ENSGT00530000063796.a.b
ENSGT00680000099667.E.a.a ENSGT00680000099667.E.b
ENSGT00530000063100.a.b ENSGT00530000063100.b.a.b
ENSGT00510000046940.a.a ENSGT00510000046940.b
ENSGT00690000101839.a.c.b ENSGT00690000101839.b.a.a
ENSGT00690000101839.a.c.a ENSGT00690000101839.b.a.a
ENSGT00690000101839.a.c.b ENSGT00690000101839.b.a.b
ENSGT00690000101839.a.c.a ENSGT00690000101839.b.a.b
ENSGT00690000101839.a.c.b ENSGT00690000101839.b.b
ENSGT00690000101839.a.c.a ENSGT00690000101839.b.b
ENSGT00690000101841.C.d.a.a.a ENSGT00690000101841.C.d.b
ENSGT00550000074555.a.a.a.a ENSGT00550000074555.b
ENSGT00560000076898.b.a ENSGT00560000076898.b.b.b
ENSGT00560000076898.b.b.a.a ENSGT00560000076898.b.b.b
ENSGT00390000007786.a ENSGT00390000007786.b
ENSGT00550000074611.a.b.a.b ENSGT00550000074611.a.b.b.a
ENSGT00390000010832.a.a ENSGT00390000010832.a.b
ENSGT00540000070221.b.a.a ENSGT00540000070221.b.b.b
ENSGT00390000010832.a.a ENSGT00390000010832.b
ENSGT00560000076828.a.a.a.a.b ENSGT00560000076828.b
ENSGT00560000076828.a.a.a.a.a ENSGT00560000076828.b
ENSGT00560000076828.a.a.a.b.a.a ENSGT00560000076828.b
ENSGT00560000076828.a.a.a.b.a.b ENSGT00560000076828.b
ENSGT00530000062996.a.b.a ENSGT00530000062996.a.b.b
ENSGT00390000012731.a ENSGT00390000012731.b
ENSGT00530000063238.a.a ENSGT00530000063238.b
ENSGT00530000063144.a.b ENSGT00530000063144.b
ENSGT00440000035370.b.b.a ENSGT00440000035370.b.b.b
ENSGT00610000085689.E.a ENSGT00610000085689.E.b.a.a.b
ENSGT00610000085689.E.b.a.a.a ENSGT00610000085689.E.b.a.a.b
ENSGT00610000085689.E.a ENSGT00610000085689.E.b.b
ENSGT00610000085689.E.b.a.a.a ENSGT00610000085689.E.b.b
ENSGT00640000091250.a.b ENSGT00640000091250.b
ENSGT00390000015950.A.a.b.a ENSGT00390000015950.A.a.b.b
ENSGT00530000063686.a ENSGT00530000063686.b
ENSGT00390000010523.c.a ENSGT00390000010523.c.b
ENSGT00690000101801.A.a ENSGT00690000101801.A.b
ENSGT00690000101796.a.a.b ENSGT00690000101796.a.b
ENSGT00690000101796.a.b ENSGT00690000101796.b.b
ENSGT00690000102140.e.b ENSGT00690000102140.f
ENSGT00690000102140.e.a ENSGT00690000102140.f
ENSGT00630000089521.c.a ENSGT00630000089521.c.b.a.a.a.b
ENSGT00390000010033.a.c.b ENSGT00390000010033.a.d.a
ENSGT00390000010033.a.d.a ENSGT00390000010033.b
ENSGT00690000102034.b.a.a ENSGT00690000102034.b.a.b.a
ENSGT00670000097683.a.a ENSGT00670000097683.b.b
ENSGT00670000097683.a.a ENSGT00670000097683.a.b.b.a.a
ENSGT00670000097618.e.a.a.a.b.b ENSGT00670000097618.e.a.b
ENSGT00670000097618.e.a.b ENSGT00670000097618.e.b.a.b.a
ENSGT00680000099867.a.a.a ENSGT00680000099867.a.b.b.b.b
ENSGT00680000099867.a.b.b.b.b ENSGT00680000099867.b
ENSGT00690000101970.a.a.b ENSGT00690000101970.b
ENSGT00690000101970.a.a.a.b ENSGT00690000101970.b
ENSGT00690000101970.a.b ENSGT00690000101970.b
ENSGT00690000101970.a.a.a.a ENSGT00690000101970.b
ENSGT00660000095287.a.b.b ENSGT00660000095287.b.b
ENSGT00660000095287.a.b.a ENSGT00660000095287.b.b
ENSGT00530000063058.a.a ENSGT00530000063058.a.b
ENSGT00530000063058.a.a ENSGT00530000063058.b
ENSGT00680000099510.b.c.b ENSGT00680000099510.b.d
ENSGT00680000099510.b.c.a ENSGT00680000099510.b.d
ENSGT00680000099510.a.d.a ENSGT00680000099510.b.c.b
ENSGT00680000099510.a.d.a ENSGT00680000099510.b.c.a
ENSGT00680000099510.a.d.b ENSGT00680000099510.b.c.b
ENSGT00680000099510.a.d.b ENSGT00680000099510.b.c.a
ENSGT00680000099510.a.e ENSGT00680000099510.b.c.b
ENSGT00680000099510.a.e ENSGT00680000099510.b.c.a
ENSGT00390000003132.a.a ENSGT00390000003132.b
ENSGT00550000074572.b.a.b.b ENSGT00550000074572.b.b
ENSGT00550000074572.b.a.b.a ENSGT00550000074572.b.b
ENSGT00650000093116.A.b.a ENSGT00650000093116.A.b.b.b
ENSGT00530000063022.c.a.a ENSGT00530000063022.c.b.a.b
ENSGT00530000063022.c.a.a ENSGT00530000063022.c.b.a.a
ENSGT00550000074579.a.a.a.b ENSGT00550000074579.a.a.b
ENSGT00530000063535.a.a.a ENSGT00530000063535.b
ENSGT00530000063535.a.a.b ENSGT00530000063535.b
ENSGT00390000003865.a.a.a.b ENSGT00390000003865.b
ENSGT00390000003865.a.a.a.a ENSGT00390000003865.b
ENSGT00690000101716.a.c.b ENSGT00690000101716.a.d
ENSGT00530000063262.e.b.a.a ENSGT00530000063262.e.b.b
ENSGT00690000101716.a.c.a ENSGT00690000101716.a.d
ENSGT00390000015315.a ENSGT00390000015315.b.b
ENSGT00530000063265.a.a ENSGT00530000063265.a.b.b
ENSGT00530000062935.a ENSGT00530000062935.b.b.a
ENSGT00690000101878.a.c.a.b ENSGT00690000101878.a.c.b
ENSGT00530000062854.a.a.a.a ENSGT00530000062854.a.b
ENSGT00530000062854.a.a.a.b ENSGT00530000062854.a.b
ENSGT00530000062854.a.b ENSGT00530000062854.b.a
ENSGT00690000101878.a.c.a.a ENSGT00690000101878.a.c.b
ENSGT00530000062974.A.c ENSGT00530000062974.A.d.b
ENSGT00660000095102.C.a.a.c.a ENSGT00660000095102.C.a.b.h.a
ENSGT00660000095102.C.a.a.c.b ENSGT00660000095102.C.a.b.h.a
ENSGT00660000095102.C.a.b.h.a ENSGT00660000095102.C.b
ENSGT00660000095102.C.a.b.h.b ENSGT00660000095102.C.b
ENSGT00390000005787.c.a.b ENSGT00390000005787.c.b
ENSGT00550000074269.A.a ENSGT00550000074269.A.b
ENSGT00610000085899.a.a.a.b ENSGT00610000085899.b.a.a.b.a.a.a
ENSGT00610000085899.a.a.a.b ENSGT00610000085899.b.a.a.a
ENSGT00610000085899.a.a.b.a ENSGT00610000085899.b.a.a.b.a.a.a
ENSGT00610000085899.a.a.b.a ENSGT00610000085899.b.a.a.a
ENSGT00610000085899.a.b ENSGT00610000085899.b.a.a.a
ENSGT00610000085899.b.a.a.b.a.a.a ENSGT00610000085899.b.a.a.b.b
ENSGT00610000085899.b.a.a.a ENSGT00610000085899.b.a.a.b.b
ENSGT00610000085899.b.a.a.b.a.a.a ENSGT00610000085899.b.a.b
ENSGT00610000085899.b.a.a.a ENSGT00610000085899.b.a.b
ENSGT00610000085899.a.a.a.b ENSGT00610000085899.b.a.a.b.a.a.b
ENSGT00610000085899.a.a.b.a ENSGT00610000085899.b.a.a.b.a.a.b
ENSGT00610000085899.b.a.a.b.a.a.b ENSGT00610000085899.b.a.a.b.b
ENSGT00610000085899.b.a.a.b.a.a.b ENSGT00610000085899.b.a.b
ENSGT00690000101836.a.a.b.a ENSGT00690000101836.a.b
ENSGT00690000101836.a.a.b.a ENSGT00690000101836.b
ENSGT00690000101836.a.a.b.b ENSGT00690000101836.b
ENSGT00690000101954.a.a.a.a ENSGT00690000101954.a.a.a.b.b
ENSGT00690000101954.a.a.a.a ENSGT00690000101954.a.a.b
ENSGT00690000101954.a.a.a.a ENSGT00690000101954.a.b.b
ENSGT00520000055580.A.a ENSGT00520000055580.A.b.a.b
ENSGT00520000055580.A.a ENSGT00520000055580.A.b.a.a
ENSGT00670000097580.A.a.a ENSGT00670000097580.A.b.b
ENSGT00670000097580.A.a.b.a.a ENSGT00670000097580.A.b.b
ENSGT00670000097580.A.b.a ENSGT00670000097580.A.b.b
ENSGT00510000046928.a.a ENSGT00510000046928.b
ENSGT00550000074325.C.c.a.d.a ENSGT00550000074325.C.c.b.b.b
ENSGT00550000074325.C.c.a.e ENSGT00550000074325.C.c.b.a
ENSGT00550000074325.C.c.a.d.a ENSGT00550000074325.C.c.a.e
ENSGT00550000074325.C.c.b.a ENSGT00550000074325.C.c.b.b.a
ENSGT00550000074325.C.c.b.a ENSGT00550000074325.C.c.b.b.b
ENSGT00550000074325.C.c.b.a ENSGT00550000074325.C.d
ENSGT00550000074325.C.c.a.d.a ENSGT00550000074325.C.d
ENSGT00530000063395.a.a ENSGT00530000063395.a.b
ENSGT00610000085732.b.a.a.a.b.a.b ENSGT00610000085732.b.a.a.a.b.b
ENSGT00670000097546.A.b.a ENSGT00670000097546.A.b.b
ENSGT00680000099692.A.a.a ENSGT00680000099692.A.a.b
ENSGT00550000074310.C.a ENSGT00550000074310.C.b
ENSGT00530000063501.A.a.b ENSGT00530000063501.A.b
ENSGT00530000063501.A.a.a ENSGT00530000063501.A.b
ENSGT00690000101729.a.b.b.a ENSGT00690000101729.b
ENSGT00690000101729.a.a.b ENSGT00690000101729.b
ENSGT00680000099614.b.a.a ENSGT00680000099614.b.a.b
ENSGT00650000092921.B.a.a.a ENSGT00650000092921.B.b
ENSGT00530000063311.a.a ENSGT00530000063311.b
ENSGT00630000089571.A.a.a.b.a ENSGT00630000089571.A.a.b
ENSGT00630000089571.A.a.a.b.b ENSGT00630000089571.A.a.b
ENSGT00560000076845.d.a.b.a ENSGT00560000076845.d.a.b.b
ENSGT00670000097933.a.a ENSGT00670000097933.a.b
ENSGT00530000063774.a ENSGT00530000063774.b
ENSGT00550000074640.a.b ENSGT00550000074640.b
ENSGT00690000101764.a.b ENSGT00690000101764.b.b.a
ENSGT00690000101764.a.a ENSGT00690000101764.b.b.a
ENSGT00620000087702.a ENSGT00620000087702.b.d
ENSGT00620000087702.b.c.b.b ENSGT00620000087702.b.d
ENSGT00690000101782.a.a.a.a ENSGT00690000101782.b.a.b
ENSGT00530000062796.a.b.a ENSGT00530000062796.b.a
ENSGT00530000062796.a.a.b ENSGT00530000062796.b.a
ENSGT00530000062796.a.b.b ENSGT00530000062796.b.a
ENSGT00530000062796.a.a.b ENSGT00530000062796.b.b
ENSGT00530000062796.a.b.a ENSGT00530000062796.b.b
ENSGT00530000062796.a.b.b ENSGT00530000062796.b.b
ENSGT00530000062796.a.a.a ENSGT00530000062796.a.a.b
ENSGT00530000062796.a.a.a ENSGT00530000062796.a.b.a
ENSGT00530000062796.a.a.a ENSGT00530000062796.a.b.b
ENSGT00530000063669.a ENSGT00530000063669.b
ENSGT00690000101667.B.a ENSGT00690000101667.B.b
ENSGT00690000101804.a.b.a.b ENSGT00690000101804.b.a.a
ENSGT00530000063770.c.a ENSGT00530000063770.c.b
ENSGT00530000063698.a.a ENSGT00530000063698.a.b
ENSGT00530000063698.a.a ENSGT00530000063698.b
ENSGT00530000063239.A.a.a.a.a ENSGT00530000063239.A.a.a.a.b
ENSGT00530000063248.a.a ENSGT00530000063248.a.b
ENSGT00660000095160.b.a.a.a ENSGT00660000095160.b.a.a.b.b
ENSGT00660000095249.a.a.b.a.a.a ENSGT00660000095249.a.b.a.b
ENSGT00660000095249.a.a.b.a.b ENSGT00660000095249.a.b.a.b
ENSGT00390000012526.e.b ENSGT00390000012526.f
ENSGT00390000004420.c.a.b ENSGT00390000004420.c.b.a
ENSGT00550000074334.a.a.a.a ENSGT00550000074334.a.a.b
ENSGT00390000003608.a.a.a ENSGT00390000003608.a.b
ENSGT00690000102095.a ENSGT00690000102095.b.a
ENSGT00690000102095.a ENSGT00690000102095.b.b
ENSGT00690000101807.c.a.b.a ENSGT00690000101807.d.a.b
ENSGT00690000101807.c.a.b.a ENSGT00690000101807.d.a.a
ENSGT00690000101827.C.a ENSGT00690000101827.C.b
ENSGT00680000099540.a.c.b ENSGT00680000099540.a.d
ENSGT00550000074489.A.a.a ENSGT00550000074489.A.a.b.a
ENSGT00550000074489.A.a.a ENSGT00550000074489.A.a.b.b
ENSGT00390000017438.a.b ENSGT00390000017438.b
ENSGT00530000063950.a ENSGT00530000063950.b
ENSGT00390000003608.a.a.b ENSGT00390000003608.a.b
ENSGT00530000063935.a ENSGT00530000063935.b
ENSGT00530000063403.a.b ENSGT00530000063403.b.a
ENSGT00530000063403.a.a ENSGT00530000063403.b.a
ENSGT00620000087589.a.c.b ENSGT00620000087589.b.a.a.b.a
ENSGT00620000087589.a.c.a ENSGT00620000087589.b.a.a.b.a
ENSGT00620000087589.b.a.a.b.a ENSGT00620000087589.b.b
ENSGT00590000082921.d.a.a.a.d ENSGT00590000082921.d.a.a.b.d
ENSGT00590000082921.d.a.a.a.c ENSGT00590000082921.d.a.a.b.d
ENSGT00590000082921.d.a.a.a.d ENSGT00590000082921.d.a.b
ENSGT00590000082921.d.a.a.a.c ENSGT00590000082921.d.a.b
ENSGT00670000097521.B.b.a.b ENSGT00670000097521.B.b.b
ENSGT00670000097521.B.a.b ENSGT00670000097521.B.b.b
ENSGT00550000074323.b.e.a.b ENSGT00550000074323.b.f
ENSGT00550000074323.b.e.a.a ENSGT00550000074323.b.f
ENSGT00550000074323.b.e.b.a.a.a ENSGT00550000074323.b.f
ENSGT00550000074328.e ENSGT00550000074328.f.b.a
ENSGT00550000074328.e ENSGT00550000074328.f.a
ENSGT00550000074328.e ENSGT00550000074328.f.b.b
ENSGT00550000074497.a.b.a.a ENSGT00550000074497.a.b.a.b.b
ENSGT00550000074497.a.b.a.a ENSGT00550000074497.a.b.a.b.a
ENSGT00530000062934.a ENSGT00530000062934.b.b.a.a
ENSGT00680000099691.c.a.e.b.a.b ENSGT00680000099691.d
ENSGT00680000099691.c.a.e.b.a.a ENSGT00680000099691.d
ENSGT00680000099691.c.a.f ENSGT00680000099691.c.b
ENSGT00680000099691.c.a.f ENSGT00680000099691.d
ENSGT00650000092957.a.a.a ENSGT00650000092957.a.b.b.a.a.a
ENSGT00650000092957.a.a.a ENSGT00650000092957.a.b.b.a.a.b
ENSGT00690000101828.a.b.a.a ENSGT00690000101828.b
ENSGT00690000101828.a.a.a.b ENSGT00690000101828.b
ENSGT00630000089621.d.a.b ENSGT00630000089621.e
ENSGT00630000089621.d.a.a ENSGT00630000089621.e
ENSGT00690000101828.a.a.b ENSGT00690000101828.a.b.a.a
ENSGT00690000101828.a.a.a.b ENSGT00690000101828.a.a.b
ENSGT00690000101828.a.b.a.a ENSGT00690000101828.a.b.b
ENSGT00690000101828.a.a.a.b ENSGT00690000101828.a.b.b
ENSGT00550000074362.A.a.a.a.a.a ENSGT00550000074362.A.a.b
ENSGT00550000074362.A.a.a.a.a.a ENSGT00550000074362.A.a.a.b
ENSGT00550000074362.A.a.a.a.a.a ENSGT00550000074362.A.b
ENSGT00550000074362.A.a.a.a.b ENSGT00550000074362.A.a.b
ENSGT00550000074362.A.a.a.a.b ENSGT00550000074362.A.b
ENSGT00690000101912.a.b.b ENSGT00690000101912.b
ENSGT00690000101912.a.a.b ENSGT00690000101912.b
ENSGT00560000076685.b.b.b.a.a.b.a ENSGT00560000076685.b.b.b.b
ENSGT00560000076685.b.b.b.a.a.a ENSGT00560000076685.b.b.b.b
ENSGT00550000074459.a.a.a ENSGT00550000074459.b.a
ENSGT00550000074459.a.a.a ENSGT00550000074459.b.b
ENSGT00550000074459.a.b ENSGT00550000074459.b.b
ENSGT00620000087732.a.a.a ENSGT00620000087732.b.b
ENSGT00620000087732.a.a.a ENSGT00620000087732.a.b.a
ENSGT00490000043360.a.a.a ENSGT00490000043360.a.b
ENSGT00490000043360.a.a.b ENSGT00490000043360.a.b
ENSGT00550000074444.a.b ENSGT00550000074444.b.b.a
ENSGT00530000063861.a.a ENSGT00530000063861.a.b
ENSGT00550000074420.b.e ENSGT00550000074420.b.f
ENSGT00530000063861.a.a ENSGT00530000063861.b
ENSGT00390000001920.c.a.a.a.a ENSGT00390000001920.d
ENSGT00390000001920.c.a.a.a.b ENSGT00390000001920.d
ENSGT00690000101999.B.a.b ENSGT00690000101999.B.b
ENSGT00690000101653.a.a.a.a.b ENSGT00690000101653.a.a.b
ENSGT00550000074454.B.d.a ENSGT00550000074454.B.d.b.a.b
ENSGT00650000092957.a.a.b ENSGT00650000092957.a.b.b.a.a.b
ENSGT00650000092957.a.a.b ENSGT00650000092957.a.b.b.a.a.a
ENSGT00650000092957.a.b.b.a.a.a ENSGT00650000092957.a.b.b.b
ENSGT00650000092957.a.b.b.a.a.b ENSGT00650000092957.a.b.b.b
ENSGT00670000097716.a.a.b.b ENSGT00670000097716.a.b.b
ENSGT00680000099970.c.b ENSGT00680000099970.d
ENSGT00650000092957.a.a.b ENSGT00650000092957.b
ENSGT00650000092957.a.b.b.b ENSGT00650000092957.b
ENSGT00650000092957.a.b.a.b ENSGT00650000092957.a.b.b.a.b
ENSGT00650000092957.a.b.b.a.b ENSGT00650000092957.b
ENSGT00690000101794.A.a.a ENSGT00690000101794.A.a.b
ENSGT00560000077158.c.b ENSGT00560000077158.d
ENSGT00550000074334.a.a.a.b ENSGT00550000074334.a.a.b
ENSGT00690000101732.A.a.a ENSGT00690000101732.A.a.b
ENSGT00530000062934.b.a ENSGT00530000062934.b.b.b
ENSGT00530000062934.b.a ENSGT00530000062934.b.b.a.a
ENSGT00530000063248.a.b ENSGT00530000063248.b
ENSGT00530000063061.e.a.a.b ENSGT00530000063061.e.b
ENSGT00690000101960.b.b.a ENSGT00690000101960.b.b.b
ENSGT00530000063510.a.b.a.a ENSGT00530000063510.b
ENSGT00530000063510.a.b.a.a ENSGT00530000063510.a.b.b
ENSGT00660000095316.a.a ENSGT00660000095316.a.b.b.b
ENSGT00660000095316.a.a ENSGT00660000095316.a.b.b.a.a
ENSGT00550000074579.a.a.a.a ENSGT00550000074579.a.b
ENSGT00690000101764.a.b ENSGT00690000101764.b.b.b
ENSGT00690000101764.a.a ENSGT00690000101764.b.b.b
ENSGT00680000099854.a.a.b ENSGT00680000099854.b.h.g
ENSGT00680000099854.a.a.a ENSGT00680000099854.b.h.g
ENSGT00390000003646.a.a ENSGT00390000003646.a.b.a
ENSGT00530000063012.a.a ENSGT00530000063012.b.b
ENSGT00530000063722.a ENSGT00530000063722.b
ENSGT00690000102166.a ENSGT00690000102166.b
ENSGT00560000076974.g.a.b ENSGT00560000076974.h
ENSGT00560000076974.g.a.a ENSGT00560000076974.h
ENSGT00390000017159.e.b.a.a.b.b ENSGT00390000017159.e.b.a.b
ENSGT00390000017159.e.b.a.a.b.a ENSGT00390000017159.e.b.a.b
ENSGT00530000063239.A.a.b ENSGT00530000063239.A.b
ENSGT00530000063239.A.a.a.a.b ENSGT00530000063239.A.b
ENSGT00690000101970.a.a.b ENSGT00690000101970.a.b
ENSGT00690000101970.a.a.a.a ENSGT00690000101970.a.a.b
ENSGT00560000076996.a.a.b.a.a ENSGT00560000076996.b
ENSGT00690000102136.b.a ENSGT00690000102136.b.b
ENSGT00390000009934.c.a.a ENSGT00390000009934.d
ENSGT00390000009934.c.b ENSGT00390000009934.d
ENSGT00690000101714.g.a.a.a.b.a.a ENSGT00690000101714.g.a.a.b
ENSGT00690000101714.g.a.a.a.a.a.a ENSGT00690000101714.g.a.a.b
ENSGT00690000101714.g.a.a.a.a.a.a ENSGT00690000101714.g.a.a.a.b.b
ENSGT00690000101714.g.a.a.a.a.a.b ENSGT00690000101714.g.a.a.a.b.b
ENSGT00690000101714.g.a.a.a.a.a.b ENSGT00690000101714.g.a.a.b
ENSGT00690000101714.g.a.a.a.a.b ENSGT00690000101714.g.a.a.a.b.b
ENSGT00690000101714.g.a.a.a.a.b ENSGT00690000101714.g.a.a.b
ENSGT00690000101714.g.a.a.a.b.a.a ENSGT00690000101714.g.a.a.a.b.b
ENSGT00690000101714.g.a.a.a.b.a.b.a ENSGT00690000101714.g.a.a.a.b.b
ENSGT00690000101714.g.a.a.a.b.a.b.a ENSGT00690000101714.g.a.a.b
ENSGT00690000101714.g.a.a.a.b.a.b.b ENSGT00690000101714.g.a.a.a.b.b
ENSGT00690000101714.g.a.a.a.b.a.b.b ENSGT00690000101714.g.a.a.b
ENSGT00690000101714.g.a.a.a.b.b ENSGT00690000101714.g.a.b
ENSGT00690000101714.g.a.a.b ENSGT00690000101714.g.a.b
ENSGT00690000101714.g.a.a.a.b.b ENSGT00690000101714.g.b
ENSGT00690000101714.g.a.a.b ENSGT00690000101714.g.b
ENSGT00690000101714.g.a.a.a.b.b ENSGT00690000101714.h
ENSGT00690000101714.g.a.a.b ENSGT00690000101714.h
ENSGT00650000093107.a ENSGT00650000093107.b.h.b
ENSGT00650000093107.a ENSGT00650000093107.b.h.a
ENSGT00650000093105.B.a.b.a.a.b ENSGT00650000093105.B.a.b.b
ENSGT00650000093105.B.a.b.a.a.a.a ENSGT00650000093105.B.a.b.b
ENSGT00650000093105.B.a.b.a.b ENSGT00650000093105.B.a.b.b
ENSGT00690000101753.c.a.a ENSGT00690000101753.c.b.a.b.a.b
ENSGT00670000098040.c ENSGT00670000098040.d
ENSGT00550000074425.A.a.a.b ENSGT00550000074425.A.b.b.b
ENSGT00550000074425.A.a.a.a ENSGT00550000074425.A.b.b.b
ENSGT00550000074351.B.a.a ENSGT00550000074351.B.a.b.a
ENSGT00690000101813.c.a.b.b ENSGT00690000101813.c.b
ENSGT00690000101813.c.a.b.a ENSGT00690000101813.c.b
ENSGT00390000017228.a.a.b.a ENSGT00390000017228.a.a.b.b
ENSGT00390000017228.a.a.b.b ENSGT00390000017228.b
ENSGT00390000017228.a.b ENSGT00390000017228.b
ENSGT00650000093105.B.a.a ENSGT00650000093105.B.a.b.a.a.b
ENSGT00650000093105.B.a.a ENSGT00650000093105.B.a.b.a.b
ENSGT00650000093105.B.a.b.a.a.b ENSGT00650000093105.B.b
ENSGT00650000093105.B.a.b.a.b ENSGT00650000093105.B.b
ENSGT00650000093105.B.a.a ENSGT00650000093105.B.a.b.a.a.a.a
ENSGT00650000093105.B.a.b.a.a.a.a ENSGT00650000093105.B.b
ENSGT00690000101719.c.a.d ENSGT00690000101719.c.b.a.c.a.a
ENSGT00690000101719.c.a.d ENSGT00690000101719.c.b.a.c.a.b.a
ENSGT00650000093061.A.b.a ENSGT00650000093061.A.b.b
ENSGT00390000006208.a ENSGT00390000006208.b
ENSGT00610000085802.a.b.b ENSGT00610000085802.b.b.b
ENSGT00530000063010.a.a ENSGT00530000063010.a.b.a
ENSGT00610000085802.b.a.a.b ENSGT00610000085802.b.b.b
ENSGT00610000085802.a.a.b ENSGT00610000085802.b.b.b
ENSGT00610000085802.b.a.a.a ENSGT00610000085802.b.b.b
ENSGT00390000010254.a.a ENSGT00390000010254.b
ENSGT00510000047107.a ENSGT00510000047107.b
ENSGT00550000074560.a.a.a ENSGT00550000074560.a.b.b
ENSGT00620000087691.A.b.a.a ENSGT00620000087691.A.b.a.b
ENSGT00530000063311.a.b ENSGT00530000063311.b
ENSGT00560000076996.a.a.b.a.b.a ENSGT00560000076996.a.a.b.b
ENSGT00560000076996.a.a.a.d ENSGT00560000076996.a.a.b.a.b.a
ENSGT00560000076996.a.a.b.a.b.a ENSGT00560000076996.b
ENSGT00560000076996.a.a.b.a.b.a ENSGT00560000076996.a.b
ENSGT00560000076996.a.a.a.c.a ENSGT00560000076996.a.a.b.b
ENSGT00560000076996.a.a.a.c.a ENSGT00560000076996.a.a.a.d
ENSGT00560000076996.a.a.a.c.a ENSGT00560000076996.b
ENSGT00690000101779.b.a.a.a.b ENSGT00690000101779.b.a.a.b
ENSGT00690000101779.b.a.a.a.a ENSGT00690000101779.b.a.a.b
ENSGT00610000086217.c ENSGT00610000086217.d.b.a
ENSGT00610000086217.c ENSGT00610000086217.d.a
ENSGT00610000086217.c ENSGT00610000086217.d.b.b
ENSGT00530000063054.a.a.b ENSGT00530000063054.b
ENSGT00390000017438.a.a.a ENSGT00390000017438.b
ENSGT00390000017438.a.a.b ENSGT00390000017438.b
ENSGT00530000063510.a.b.a.b ENSGT00530000063510.a.b.b
ENSGT00530000063510.a.b.a.b ENSGT00530000063510.b
ENSGT00530000063510.a.a.a ENSGT00530000063510.a.b.b
ENSGT00530000063510.a.a.a ENSGT00530000063510.b
ENSGT00530000063510.a.a.b ENSGT00530000063510.a.b.b
ENSGT00530000063510.a.a.b ENSGT00530000063510.b
ENSGT00510000046909.a.b ENSGT00510000046909.b
ENSGT00680000099682.C.a ENSGT00680000099682.C.b.a.a
ENSGT00670000097644.a ENSGT00670000097644.b.b.b.b
ENSGT00510000046413.a.b ENSGT00510000046413.b.c.b
ENSGT00550000074545.D.c.a.b ENSGT00550000074545.D.c.b
ENSGT00550000074545.D.c.a.a.b ENSGT00550000074545.D.c.b
ENSGT00690000101770.A.c ENSGT00690000101770.A.d.b
ENSGT00690000101784.B.a.b ENSGT00690000101784.B.b
ENSGT00690000102178.a ENSGT00690000102178.b
ENSGT00690000101719.c.b.a.c.a.a ENSGT00690000101719.c.b.b
ENSGT00670000097815.e.b ENSGT00670000097815.f
ENSGT00670000097849.a.b.b ENSGT00670000097849.b
ENSGT00550000074310.A.a ENSGT00550000074310.A.b
ENSGT00530000063149.a ENSGT00530000063149.b.a.b
ENSGT00530000063149.a ENSGT00530000063149.b.a.a
ENSGT00520000055667.a.a ENSGT00520000055667.a.b
ENSGT00530000062900.b.a.b ENSGT00530000062900.b.b
ENSGT00530000062900.b.a.a ENSGT00530000062900.b.b
ENSGT00520000055634.a ENSGT00520000055634.b
ENSGT00610000086106.a ENSGT00610000086106.b
ENSGT00690000101731.C.a.a ENSGT00690000101731.C.b.a
ENSGT00390000006718.b.a.a ENSGT00390000006718.b.b
ENSGT00560000076791.a.b.b.b.c.a ENSGT00560000076791.b
ENSGT00560000076791.a.b.b.b.c.b.a.b.a ENSGT00560000076791.b
ENSGT00560000076791.a.b.b.b.c.b.a.b.b ENSGT00560000076791.b
ENSGT00560000076791.a.b.b.b.d ENSGT00560000076791.b
ENSGT00550000074551.B.a.b ENSGT00550000074551.B.b.b
ENSGT00550000074551.B.a.a ENSGT00550000074551.B.b.b
ENSGT00690000101807.c.a.b.b ENSGT00690000101807.d.a.b
ENSGT00690000101807.c.a.b.b ENSGT00690000101807.d.a.a
ENSGT00690000101836.a.a.a.a.a ENSGT00690000101836.a.a.a.a.b
ENSGT00660000095316.a.b.b.a.a ENSGT00660000095316.a.b.b.a.b
ENSGT00660000095316.a.b.b.a.b ENSGT00660000095316.a.b.b.b
ENSGT00660000095314.C.a.a ENSGT00660000095314.C.a.b
ENSGT00660000095314.C.a.b ENSGT00660000095314.C.b
ENSGT00530000063698.a.b ENSGT00530000063698.b
ENSGT00680000099687.a.a.a.a ENSGT00680000099687.a.a.b
ENSGT00530000063100.a.a ENSGT00530000063100.a.b
ENSGT00550000074555.a.a.b ENSGT00550000074555.b
ENSGT00550000074555.a.b ENSGT00550000074555.b
ENSGT00390000006790.a ENSGT00390000006790.b
ENSGT00510000046928.a.b ENSGT00510000046928.b
ENSGT00530000063310.A.a ENSGT00530000063310.A.b
ENSGT00390000012526.e.a ENSGT00390000012526.f
ENSGT00690000102016.A.b.a ENSGT00690000102016.A.b.b.c.a
ENSGT00690000102016.A.b.a ENSGT00690000102016.A.b.b.c.b
ENSGT00660000095398.A.a ENSGT00660000095398.A.b.b.a
ENSGT00660000095398.A.a ENSGT00660000095398.A.b.b.b
ENSGT00390000004914.a.b ENSGT00390000004914.b
ENSGT00530000063153.a.a.b ENSGT00530000063153.b
ENSGT00690000101659.A.c.b ENSGT00690000101659.A.d
ENSGT00690000101659.A.c.a ENSGT00690000101659.A.d
ENSGT00690000101738.c.a.a.b ENSGT00690000101738.d
ENSGT00690000101738.c.a.a.a.a.a ENSGT00690000101738.d
ENSGT00690000102103.a.a.b ENSGT00690000102103.a.b.a.a
ENSGT00690000102103.a.a.a ENSGT00690000102103.a.b.a.a
ENSGT00690000102103.a.a.b ENSGT00690000102103.b
ENSGT00690000102103.a.a.a ENSGT00690000102103.b
ENSGT00390000015476.a.a.b ENSGT00390000015476.a.b
ENSGT00390000015476.a.a.a ENSGT00390000015476.a.b
ENSGT00620000087732.a.a.a ENSGT00620000087732.b.a
ENSGT00390000009914.a.a ENSGT00390000009914.b
ENSGT00530000063232.a.a ENSGT00530000063232.a.b
ENSGT00530000062941.b.a ENSGT00530000062941.b.b
ENSGT00640000091377.A.a.b ENSGT00640000091377.A.b.a
ENSGT00640000091377.A.a.a ENSGT00640000091377.A.b.a
ENSGT00640000091377.A.a.b ENSGT00640000091377.A.b.b
ENSGT00640000091377.A.a.a ENSGT00640000091377.A.b.b
ENSGT00530000063033.a.a.a.a ENSGT00530000063033.a.a.b
ENSGT00530000063033.a.a.a.b ENSGT00530000063033.a.a.b
ENSGT00550000074611.a.b.a.a ENSGT00550000074611.a.b.b.a
ENSGT00680000099984.a.a ENSGT00680000099984.a.b
ENSGT00690000101722.a.b.a ENSGT00690000101722.a.b.b
ENSGT00550000074344.b.a.a.a ENSGT00550000074344.b.a.a.b
ENSGT00680000099854.a.a.b ENSGT00680000099854.b.h.f.b
ENSGT00680000099854.a.a.b ENSGT00680000099854.b.h.f.a
ENSGT00680000099854.a.a.a ENSGT00680000099854.b.g.a
ENSGT00680000099854.a.a.b ENSGT00680000099854.b.g.a
ENSGT00680000099854.a.a.a ENSGT00680000099854.b.h.f.a
ENSGT00680000099854.a.a.a ENSGT00680000099854.b.h.f.b
ENSGT00690000101724.D.a.a.b ENSGT00690000101724.D.b
ENSGT00690000101724.D.a.b ENSGT00690000101724.D.b
ENSGT00690000101724.D.a.a.a ENSGT00690000101724.D.b
ENSGT00670000097626.A.a ENSGT00670000097626.A.b
ENSGT00530000063244.A.a.a ENSGT00530000063244.A.a.b
ENSGT00640000091200.a.a.b.a ENSGT00640000091200.b.b
ENSGT00510000046328.A.a ENSGT00510000046328.A.b
ENSGT00530000063595.b.a ENSGT00530000063595.b.b
ENSGT00390000010832.a.b ENSGT00390000010832.b
ENSGT00680000099902.a.a.a ENSGT00680000099902.b
ENSGT00690000101782.a.a.b ENSGT00690000101782.b.a.b
ENSGT00630000089657.c.a ENSGT00630000089657.c.b.b
ENSGT00680000099614.a.a.b ENSGT00680000099614.b.b
ENSGT00690000101652.A.a.a ENSGT00690000101652.A.a.b
ENSGT00690000101730.B.a.a ENSGT00690000101730.B.a.b
ENSGT00690000101960.b.a.a.b ENSGT00690000101960.b.a.b
ENSGT00530000062978.A.a.a.b ENSGT00530000062978.A.a.b.a
ENSGT00530000062978.A.a.a.b ENSGT00530000062978.A.a.b.b
ENSGT00530000062978.A.a.a.a ENSGT00530000062978.A.b
ENSGT00530000062978.A.a.a.b ENSGT00530000062978.A.b
ENSGT00390000000536.C.a.a ENSGT00390000000536.C.a.b
ENSGT00640000091023.a.a.b ENSGT00640000091023.b
ENSGT00550000074380.a.a.b ENSGT00550000074380.a.b
ENSGT00550000074380.a.a.a.b ENSGT00550000074380.b.b
ENSGT00550000074380.a.a.b ENSGT00550000074380.b.b
ENSGT00550000074380.a.a.a.a ENSGT00550000074380.b.b
ENSGT00390000001768.A.a ENSGT00390000001768.A.b.a.a
ENSGT00390000001768.A.a ENSGT00390000001768.A.b.a.b
ENSGT00650000092972.a.b ENSGT00650000092972.b.b.b
ENSGT00650000092972.a.b ENSGT00650000092972.b.b.a.b
ENSGT00390000014799.a ENSGT00390000014799.b
ENSGT00390000011228.a.a ENSGT00390000011228.b
ENSGT00690000101818.a.a ENSGT00690000101818.b.b
ENSGT00680000099726.b.a.a ENSGT00680000099726.b.b
ENSGT00690000101818.a.a ENSGT00690000101818.a.b.a.b
ENSGT00690000101818.a.b.a.b ENSGT00690000101818.b.a
ENSGT00690000101700.E.a.a.a ENSGT00690000101700.E.a.b.b.a
ENSGT00530000063050.a.a.b ENSGT00530000063050.b
ENSGT00690000101700.E.a.a.a ENSGT00690000101700.E.a.b.b.b.b
ENSGT00530000063050.a.a.b ENSGT00530000063050.a.b
ENSGT00640000091023.a.a.a.a.a.a ENSGT00640000091023.b
ENSGT00640000091023.a.a.a.a.a.b ENSGT00640000091023.b
ENSGT00640000091023.a.a.a.a.b ENSGT00640000091023.a.b
ENSGT00640000091023.a.b ENSGT00640000091023.b
ENSGT00680000099595.a.a.a ENSGT00680000099595.a.b.a.b
ENSGT00680000099595.a.b.a.a ENSGT00680000099595.a.b.a.b
ENSGT00680000099595.a.a.a ENSGT00680000099595.a.a.b
ENSGT00680000099595.a.a.b ENSGT00680000099595.a.b.a.a
ENSGT00560000077079.a.a ENSGT00560000077079.a.b.b.a
ENSGT00560000077079.a.b.b.a ENSGT00560000077079.b
ENSGT00390000018048.a ENSGT00390000018048.b
ENSGT00690000101655.A.a.a.a.a.b ENSGT00690000101655.A.a.a.b
ENSGT00690000101655.A.a.a.a.a.a ENSGT00690000101655.A.a.a.b
ENSGT00690000101714.g.a.a.a.b.a.a ENSGT00690000101714.g.b
ENSGT00690000101714.g.a.a.a.a.a.a ENSGT00690000101714.g.b
ENSGT00530000063101.a.a.b ENSGT00530000063101.a.b
ENSGT00530000063101.a.a.a ENSGT00530000063101.a.b
ENSGT00510000046574.a.b.b ENSGT00510000046574.b
ENSGT00510000046574.a.a ENSGT00510000046574.b
ENSGT00600000084236.A.a.b.a.a.b ENSGT00600000084236.A.b
ENSGT00600000084236.A.a.a ENSGT00600000084236.A.b
ENSGT00600000084236.A.a.b.a.b.b ENSGT00600000084236.A.b
ENSGT00630000089657.c.b.a ENSGT00630000089657.d
ENSGT00630000089657.c.a ENSGT00630000089657.d
ENSGT00680000099868.a ENSGT00680000099868.b.b
ENSGT00680000099868.a ENSGT00680000099868.b.a.b
ENSGT00690000101714.g.a.a.a.a.a.b ENSGT00690000101714.g.a.a.a.b.a.a
ENSGT00690000101714.g.a.a.a.a.a.a ENSGT00690000101714.g.a.a.a.a.a.b
ENSGT00680000099585.a.a.a ENSGT00680000099585.a.b.a.b.a
ENSGT00690000101770.B.a.a ENSGT00690000101770.B.a.b.b.b.b
ENSGT00690000101770.B.a.a ENSGT00690000101770.B.a.b.b.b.a
ENSGT00690000101840.B.a.a.b ENSGT00690000101840.B.a.b
ENSGT00550000074545.D.c.a.a.a ENSGT00550000074545.D.c.a.a.b
ENSGT00550000074545.D.c.a.a.a ENSGT00550000074545.D.c.a.b
ENSGT00550000074545.D.c.a.a.b ENSGT00550000074545.D.d
ENSGT00550000074545.D.c.a.b ENSGT00550000074545.D.d
ENSGT00690000101825.b.b.a.a.a.a ENSGT00690000101825.b.b.a.a.b
ENSGT00690000101825.b.b.a.a.a.b ENSGT00690000101825.b.b.a.a.b
ENSGT00690000101825.b.a ENSGT00690000101825.b.b.a.a.a.a
ENSGT00690000101825.b.a ENSGT00690000101825.b.b.a.a.a.b
ENSGT00690000101825.b.b.a.a.a.a ENSGT00690000101825.b.b.a.b
ENSGT00690000101825.b.b.a.a.a.b ENSGT00690000101825.b.b.a.b
ENSGT00690000101825.b.b.a.a.a.a ENSGT00690000101825.b.b.b
ENSGT00690000101825.b.b.a.a.a.b ENSGT00690000101825.b.b.b
ENSGT00670000098072.a.a.a ENSGT00670000098072.a.b
ENSGT00670000098072.a.a.b ENSGT00670000098072.a.b
ENSGT00530000063022.c.b.a.b ENSGT00530000063022.d
ENSGT00530000063022.c.b.a.a ENSGT00530000063022.d
ENSGT00690000101720.a.b.a.b.a.a ENSGT00690000101720.a.b.a.b.a.b.b.a.b
ENSGT00690000101720.a.b.a.b.a.a ENSGT00690000101720.a.b.a.b.a.b.a
ENSGT00690000101720.a.b.a.b.a.b.b.a.a ENSGT00690000101720.a.b.a.b.a.b.b.a.b
ENSGT00690000101720.a.b.a.b.a.b.a ENSGT00690000101720.a.b.a.b.a.b.b.a.a
ENSGT00690000101720.a.b.a.b.a.b.b.a.b ENSGT00690000101720.a.b.a.b.a.b.b.b
ENSGT00690000101720.a.b.a.b.a.b.a ENSGT00690000101720.a.b.a.b.a.b.b.b
ENSGT00690000101720.a.b.a.b.a.b.b.a.b ENSGT00690000101720.a.b.a.b.b
ENSGT00600000084074.a.b.a.a ENSGT00600000084074.a.b.b
ENSGT00690000101758.A.a.a.a ENSGT00690000101758.A.b
ENSGT00390000016161.a ENSGT00390000016161.b.a.a
ENSGT00390000016161.b.a.a ENSGT00390000016161.b.a.b
ENSGT00680000099750.a.a.a ENSGT00680000099750.b.b.a
ENSGT00680000099750.a.a.b ENSGT00680000099750.a.b
ENSGT00680000099750.a.a.a ENSGT00680000099750.a.a.b
ENSGT00680000099750.a.b ENSGT00680000099750.b.a
ENSGT00680000099750.a.a.a ENSGT00680000099750.b.a
ENSGT00680000099750.a.b ENSGT00680000099750.b.b.a
ENSGT00680000099750.a.b ENSGT00680000099750.b.b.b
ENSGT00680000099750.a.a.a ENSGT00680000099750.b.b.b
ENSGT00390000012034.a.a ENSGT00390000012034.b.a
ENSGT00530000062965.a.a.b ENSGT00530000062965.b.b
ENSGT00390000005787.c.b ENSGT00390000005787.d
ENSGT00690000101647.A.a.b ENSGT00690000101647.A.b.b.b.b
ENSGT00680000099723.A.a ENSGT00680000099723.A.b.a
ENSGT00550000074572.a ENSGT00550000074572.b.a.b.b
ENSGT00550000074572.a ENSGT00550000074572.b.a.b.a
ENSGT00650000093115.a.a.a ENSGT00650000093115.b.b
ENSGT00690000101953.a ENSGT00690000101953.b.a.a.a
ENSGT00690000101953.a ENSGT00690000101953.b.a.a.b
ENSGT00690000101953.b.a.a.a ENSGT00690000101953.b.b
ENSGT00690000101953.b.a.a.b ENSGT00690000101953.b.b
ENSGT00690000101847.A.c.a ENSGT00690000101847.A.d
ENSGT00510000046413.a.a ENSGT00510000046413.b.c.a
ENSGT00390000017322.a ENSGT00390000017322.b
ENSGT00640000091197.a.a.a.a ENSGT00640000091197.b.b
ENSGT00600000084401.a.a.a ENSGT00600000084401.a.b.a.a
ENSGT00600000084401.a.a.a ENSGT00600000084401.a.b.a.b
ENSGT00530000063716.A.a.a ENSGT00530000063716.A.a.b
ENSGT00680000099682.C.b.a.b ENSGT00680000099682.C.b.b
ENSGT00600000084401.a.a.b ENSGT00600000084401.a.b.b
ENSGT00600000084401.a.a.b ENSGT00600000084401.a.b.a.b
ENSGT00560000076996.a.a.b.b ENSGT00560000076996.a.b
ENSGT00560000076996.a.a.b.b ENSGT00560000076996.b
ENSGT00560000076996.a.a.a.d ENSGT00560000076996.b
ENSGT00690000101655.A.a.a.a.a.b ENSGT00690000101655.A.a.b
ENSGT00690000101655.A.a.a.a.a.a ENSGT00690000101655.A.a.b
ENSGT00390000009914.a.b ENSGT00390000009914.b
ENSGT00690000101949.a.a ENSGT00690000101949.b.a.a
ENSGT00390000017243.a.b ENSGT00390000017243.b
ENSGT00530000063001.c.b.a.a ENSGT00530000063001.c.b.a.b.a.b
ENSGT00530000063001.c.a ENSGT00530000063001.c.b.a.b.a.b
ENSGT00530000063001.c.b.a.b.a.b ENSGT00530000063001.c.b.a.b.b
ENSGT00530000063001.c.b.a.a ENSGT00530000063001.c.b.a.b.a.a
ENSGT00530000063001.c.a ENSGT00530000063001.c.b.a.b.a.a
ENSGT00530000063001.c.b.a.b.a.a ENSGT00530000063001.c.b.a.b.b
ENSGT00530000063662.a.b ENSGT00530000063662.b
ENSGT00530000063662.a.a ENSGT00530000063662.b
ENSGT00670000097618.e.a.b ENSGT00670000097618.e.b.a.b.b
ENSGT00670000097618.e.a.a.a.b.a ENSGT00670000097618.e.a.b
ENSGT00620000087589.a.d ENSGT00620000087589.b.a.a.b.b.a.a.b
ENSGT00620000087589.a.d ENSGT00620000087589.b.a.a.b.b.a.a.a
ENSGT00620000087589.a.d ENSGT00620000087589.b.a.a.b.b.a.b
ENSGT00620000087589.a.d ENSGT00620000087589.b.b
ENSGT00690000101954.a.a.a.b.b ENSGT00690000101954.a.a.b
ENSGT00690000101714.g.a.a.a.a.b ENSGT00690000101714.g.a.a.a.b.a.a
ENSGT00690000101714.g.a.a.a.a.a.a ENSGT00690000101714.g.a.a.a.a.b
ENSGT00690000101714.g.a.a.a.b.a.a ENSGT00690000101714.g.a.a.a.b.a.b.a
ENSGT00690000101714.g.a.a.a.a.a.a ENSGT00690000101714.g.a.a.a.b.a.b.a
ENSGT00690000101714.g.a.a.a.b.a.a ENSGT00690000101714.g.a.a.a.b.a.b.b
ENSGT00690000101714.g.a.a.a.a.a.a ENSGT00690000101714.g.a.a.a.b.a.b.b
ENSGT00690000101714.g.a.a.a.b.a.a ENSGT00690000101714.g.a.b
ENSGT00690000101714.g.a.a.a.a.a.a ENSGT00690000101714.g.a.b
ENSGT00690000101714.g.a.a.a.b.a.a ENSGT00690000101714.h
ENSGT00690000101714.g.a.a.a.a.a.a ENSGT00690000101714.h
ENSGT00680000099722.a.a.a.a.b ENSGT00680000099722.a.b.a.a
ENSGT00680000099722.a.a.a.b ENSGT00680000099722.a.b.a.a
ENSGT00680000099722.a.a.a.a.a ENSGT00680000099722.a.a.a.b
ENSGT00680000099722.a.a.b ENSGT00680000099722.a.b.a.a
ENSGT00680000099722.a.a.a.a.a ENSGT00680000099722.a.a.b
ENSGT00680000099722.a.b.a.a ENSGT00680000099722.a.b.a.b
ENSGT00680000099722.a.a.a.a.a ENSGT00680000099722.a.b.a.b
ENSGT00680000099722.a.b.a.a ENSGT00680000099722.a.b.b
ENSGT00680000099722.a.a.a.a.a ENSGT00680000099722.a.b.b
ENSGT00680000099722.a.b.a.a ENSGT00680000099722.b
ENSGT00680000099722.a.a.a.a.a ENSGT00680000099722.b
ENSGT00690000101772.e.a.a.a ENSGT00690000101772.e.b.a
ENSGT00690000101772.e.a.a.a ENSGT00690000101772.f
ENSGT00550000074326.a.a.b ENSGT00550000074326.a.b.b
ENSGT00660000095277.a.b.b ENSGT00660000095277.b
ENSGT00530000063547.a.a.a ENSGT00530000063547.a.b.b
ENSGT00530000063234.a ENSGT00530000063234.b.a.b
ENSGT00390000011543.a.a ENSGT00390000011543.a.b.b.b
ENSGT00690000101940.C.b.a.b ENSGT00690000101940.C.b.b
ENSGT00650000092933.B.c.a ENSGT00650000092933.B.d
ENSGT00650000092933.B.c.b.a ENSGT00650000092933.B.d
ENSGT00650000092933.B.c.b.b.a.a.a ENSGT00650000092933.B.d
ENSGT00650000092933.B.c.b.b.a.b ENSGT00650000092933.B.d
ENSGT00650000092933.B.c.b.b.b ENSGT00650000092933.B.d
ENSGT00650000092933.B.c.b.b.a.a.b ENSGT00650000092933.B.c.b.b.b
ENSGT00660000095249.a.a.b.a.a.b ENSGT00660000095249.a.b.a.a
ENSGT00660000095249.a.a.b.a.a.a ENSGT00660000095249.a.b.a.a
ENSGT00660000095249.a.a.b.a.b ENSGT00660000095249.a.b.a.a
ENSGT00660000095160.b.a.a.b.a ENSGT00660000095160.b.a.a.b.b
ENSGT00660000095160.b.a.a.b.b ENSGT00660000095160.b.a.b
ENSGT00390000015476.a.a.b ENSGT00390000015476.b.a
ENSGT00390000015476.a.a.a ENSGT00390000015476.b.a
ENSGT00690000101664.a.a.a.c.a.b ENSGT00690000101664.a.a.a.d
ENSGT00560000077130.c.a ENSGT00560000077130.d
ENSGT00690000101828.a.a.a.a ENSGT00690000101828.a.b.a.a
ENSGT00530000063469.a ENSGT00530000063469.b.b
ENSGT00690000102063.B.a.a ENSGT00690000102063.B.a.b
ENSGT00690000102063.B.a.a ENSGT00690000102063.B.b
ENSGT00640000091023.a.a.a.a.a.a ENSGT00640000091023.a.b
ENSGT00640000091023.a.a.a.a.a.b ENSGT00640000091023.a.b
ENSGT00690000101746.a.b.a ENSGT00690000101746.b
ENSGT00640000091174.A.b.a.a ENSGT00640000091174.A.b.b
ENSGT00630000089581.b.a.b.b.a ENSGT00630000089581.b.a.b.b.b
ENSGT00560000077249.a ENSGT00560000077249.b
ENSGT00530000063794.a ENSGT00530000063794.b.a
ENSGT00690000101752.B.a.a ENSGT00690000101752.B.b
ENSGT00690000101752.B.a.b ENSGT00690000101752.B.b
ENSGT00390000011010.a ENSGT00390000011010.b.b
ENSGT00690000101854.a.a ENSGT00690000101854.a.b.a
ENSGT00690000101903.B.a.a.a ENSGT00690000101903.B.a.a.b
ENSGT00690000101903.B.a.a.b ENSGT00690000101903.B.b.b
ENSGT00690000101903.B.a.a.a ENSGT00690000101903.B.a.b
ENSGT00690000101903.B.a.b ENSGT00690000101903.B.b.b
ENSGT00620000087743.a.a.b.a.b ENSGT00620000087743.a.a.b.b
ENSGT00620000087743.a.a.b.a.a ENSGT00620000087743.a.a.b.b
ENSGT00620000087743.a.a.b.a.b ENSGT00620000087743.a.b
ENSGT00620000087743.a.a.b.a.a ENSGT00620000087743.a.b
ENSGT00660000095249.a.a.b.a.a.b ENSGT00660000095249.b
ENSGT00660000095249.a.a.b.a.a.a ENSGT00660000095249.b
ENSGT00660000095249.a.a.b.a.b ENSGT00660000095249.b
ENSGT00680000099540.a.d ENSGT00680000099540.b.b
ENSGT00680000099540.a.c.a.a ENSGT00680000099540.b.b
ENSGT00660000095448.a.b ENSGT00660000095448.b
ENSGT00660000095448.a.a.b ENSGT00660000095448.b
ENSGT00550000074435.a.b ENSGT00550000074435.b.b.b.b
ENSGT00690000102113.D.a.b ENSGT00690000102113.D.b
ENSGT00690000102113.D.a.a ENSGT00690000102113.D.b
ENSGT00530000063050.a.a.a ENSGT00530000063050.a.b
ENSGT00390000010535.A.a ENSGT00390000010535.A.b
ENSGT00660000095249.a.a.b.a.a.a ENSGT00660000095249.a.b.b
ENSGT00660000095249.a.a.b.a.a.b ENSGT00660000095249.a.b.b
ENSGT00660000095249.a.a.b.a.b ENSGT00660000095249.a.b.b
ENSGT00620000087743.a.a.b.a.b ENSGT00620000087743.b
ENSGT00620000087743.a.a.b.a.a ENSGT00620000087743.b
ENSGT00660000095102.C.a.a.c.b ENSGT00660000095102.C.b
ENSGT00660000095102.C.a.a.c.a ENSGT00660000095102.C.b
ENSGT00640000091333.C.a.a.c.b ENSGT00640000091333.C.a.b.a.a
ENSGT00530000063244.A.a.b ENSGT00530000063244.A.b.a.b
ENSGT00530000062900.a.a ENSGT00530000062900.b.a.b
ENSGT00530000062900.a.a ENSGT00530000062900.b.a.a
ENSGT00580000081498.a.b.b.a.a ENSGT00580000081498.a.b.b.b
ENSGT00530000064168.a ENSGT00530000064168.b
ENSGT00530000063108.a.a.b.a ENSGT00530000063108.a.a.b.b
ENSGT00530000063054.a.b.a.a.a ENSGT00530000063054.a.b.a.a.b
ENSGT00650000093228.A.a.b ENSGT00650000093228.A.b
ENSGT00690000101975.e.b ENSGT00690000101975.f
ENSGT00690000101975.e.a ENSGT00690000101975.f
ENSGT00560000076940.a.a.b ENSGT00560000076940.a.b.b
ENSGT00690000101781.a.a.a.b ENSGT00690000101781.a.b.a
ENSGT00690000101781.a.a.a.a ENSGT00690000101781.a.b.a
ENSGT00640000091200.a.a.a ENSGT00640000091200.b.b
ENSGT00550000074611.a.b.b.a ENSGT00550000074611.a.b.b.b
ENSGT00530000063198.c.a.b ENSGT00530000063198.c.b
ENSGT00530000063198.c.a.a ENSGT00530000063198.c.b
ENSGT00530000063198.c.a.b ENSGT00530000063198.d
ENSGT00530000063198.c.a.a ENSGT00530000063198.d
ENSGT00550000074482.A.a.a ENSGT00550000074482.A.a.b.b
ENSGT00570000078866.c.b.b ENSGT00570000078866.d
ENSGT00570000078866.c.b.a ENSGT00570000078866.d
ENSGT00390000012141.a.a ENSGT00390000012141.b
ENSGT00570000078866.c.a.d ENSGT00570000078866.c.b.b
ENSGT00620000087691.A.a ENSGT00620000087691.A.b.b
ENSGT00690000101794.B.a ENSGT00690000101794.B.b
ENSGT00690000101730.A.a.a.a.a ENSGT00690000101730.A.a.a.b
ENSGT00690000101730.A.a.a.b ENSGT00690000101730.A.a.b
ENSGT00690000101730.A.a.a.a.b ENSGT00690000101730.A.a.a.b
ENSGT00690000101753.c.a.a ENSGT00690000101753.c.b.b
ENSGT00660000095130.a.a.a.a ENSGT00660000095130.a.b
ENSGT00660000095130.a.a.a.b ENSGT00660000095130.a.b
ENSGT00660000095130.a.b ENSGT00660000095130.b
ENSGT00660000095130.a.a.b ENSGT00660000095130.b
ENSGT00690000101940.C.b.a.a.b ENSGT00690000101940.C.b.b
ENSGT00390000003738.a.a ENSGT00390000003738.a.b
ENSGT00550000074459.a.a.b ENSGT00550000074459.b.b
ENSGT00550000074425.A.a.a.b ENSGT00550000074425.A.b.b.a.a
ENSGT00550000074425.A.a.a.b ENSGT00550000074425.A.b.a
ENSGT00550000074425.A.a.a.b ENSGT00550000074425.A.b.b.a.b
ENSGT00550000074425.A.a.a.a ENSGT00550000074425.A.a.b
ENSGT00550000074425.A.a.a.b ENSGT00550000074425.A.a.b
ENSGT00550000074425.A.a.a.a ENSGT00550000074425.A.b.a
ENSGT00550000074425.A.a.a.a ENSGT00550000074425.A.b.b.a.a
ENSGT00550000074425.A.a.a.a ENSGT00550000074425.A.b.b.a.b
ENSGT00550000074344.b.a.b.i.a.a ENSGT00550000074344.b.a.b.i.b.b
ENSGT00690000102110.a.a.b ENSGT00690000102110.a.b
ENSGT00690000101853.B.a.a.a.b ENSGT00690000101853.B.a.b
ENSGT00560000076932.a.a.b.b ENSGT00560000076932.a.b.a
ENSGT00560000076932.a.a.b.b ENSGT00560000076932.a.b.b
ENSGT00650000092933.B.c.b.a ENSGT00650000092933.B.c.b.b.b
ENSGT00650000092933.B.c.b.b.a.b ENSGT00650000092933.B.c.b.b.b
ENSGT00530000063209.a.a.a ENSGT00530000063209.b
ENSGT00690000101772.e.a.a.b ENSGT00690000101772.e.b.a
ENSGT00690000101772.e.b.a ENSGT00690000101772.f
ENSGT00690000101772.e.a.b ENSGT00690000101772.f
ENSGT00560000076706.A.b.a.b ENSGT00560000076706.A.b.b
ENSGT00550000074378.a.b.a.a.b ENSGT00550000074378.a.b.a.b
ENSGT00550000074378.a.b.a.a.a ENSGT00550000074378.a.b.a.a.b
ENSGT00610000085802.a.b.b ENSGT00610000085802.b.a.a.b
ENSGT00690000101834.a.a ENSGT00690000101834.b.a.b.a
ENSGT00530000062971.a.a ENSGT00530000062971.b.b
ENSGT00530000062971.a.b ENSGT00530000062971.b.b
ENSGT00690000101834.a.a ENSGT00690000101834.b.a.a
ENSGT00650000093115.b.a.b ENSGT00650000093115.b.b
ENSGT00430000030964.a.b ENSGT00430000030964.b.d
ENSGT00530000063754.A.a ENSGT00530000063754.A.b
ENSGT00690000101639.A.a.b ENSGT00690000101639.A.b.a.b
ENSGT00690000101639.A.a.b ENSGT00690000101639.A.b.b
ENSGT00390000011576.a ENSGT00390000011576.b
ENSGT00550000074441.a.a.b.b ENSGT00550000074441.b
ENSGT00550000074441.a.b.a.b ENSGT00550000074441.b
ENSGT00660000095277.a.a.a.b ENSGT00660000095277.b
ENSGT00510000046443.a.b.b ENSGT00510000046443.b
ENSGT00510000046443.a.b.a ENSGT00510000046443.b
ENSGT00530000063588.b.a ENSGT00530000063588.b.b
ENSGT00690000102063.B.a.b ENSGT00690000102063.B.b
ENSGT00640000091174.A.b.a.b ENSGT00640000091174.A.b.b
ENSGT00530000063791.a ENSGT00530000063791.b
ENSGT00550000074323.b.e.a.b ENSGT00550000074323.b.e.b.b
ENSGT00550000074323.b.e.a.a ENSGT00550000074323.b.e.b.b
ENSGT00530000063354.B.e.a ENSGT00530000063354.B.e.b
ENSGT00530000063539.a ENSGT00530000063539.b
ENSGT00650000093186.A.b.a ENSGT00650000093186.A.b.b
ENSGT00680000099529.a.a.a.b.b ENSGT00680000099529.a.a.b
ENSGT00680000099529.a.a.a.a ENSGT00680000099529.a.a.a.b.b
ENSGT00560000076899.A.a.a ENSGT00560000076899.A.a.b.b.b
ENSGT00670000097661.a.a.b ENSGT00670000097661.b
ENSGT00390000010115.b.a.a ENSGT00390000010115.b.a.b
ENSGT00390000010115.b.a.b ENSGT00390000010115.b.b
ENSGT00690000101807.d.a.b ENSGT00690000101807.d.b
ENSGT00690000101807.d.a.a ENSGT00690000101807.d.b
ENSGT00690000101807.c.a.a ENSGT00690000101807.d.a.b
ENSGT00690000101807.c.a.a ENSGT00690000101807.d.a.a
ENSGT00670000097716.a.a.b.a.a ENSGT00670000097716.a.a.b.b
ENSGT00530000063206.a.b ENSGT00530000063206.b
ENSGT00530000063206.a.a ENSGT00530000063206.a.b
ENSGT00650000092907.a.b.a.a.a ENSGT00650000092907.a.b.a.a.b
ENSGT00650000092907.a.b.a.a.a ENSGT00650000092907.a.b.a.b
ENSGT00530000063861.a.b ENSGT00530000063861.b
ENSGT00550000074444.a.a ENSGT00550000074444.b.b.b
ENSGT00550000074444.a.a ENSGT00550000074444.b.a.a
ENSGT00550000074444.a.b ENSGT00550000074444.b.b.b
ENSGT00550000074444.a.b ENSGT00550000074444.b.a.a
ENSGT00690000101803.a.a ENSGT00690000101803.a.b.b
ENSGT00550000074436.B.a ENSGT00550000074436.B.b
ENSGT00550000074478.A.a.a ENSGT00550000074478.A.b
ENSGT00390000016038.a ENSGT00390000016038.b
ENSGT00510000049326.a ENSGT00510000049326.b
ENSGT00670000097861.a.b.a ENSGT00670000097861.a.b.b
ENSGT00610000085732.b.a.a.a.a.b ENSGT00610000085732.b.b
ENSGT00660000095405.A.e.a ENSGT00660000095405.A.f
ENSGT00680000099868.b.a.a ENSGT00680000099868.b.b
ENSGT00680000099868.b.a.a ENSGT00680000099868.b.a.b
ENSGT00690000101664.a.a.a.c.a.b ENSGT00690000101664.a.a.a.c.b
ENSGT00550000074465.a.c ENSGT00550000074465.b.b.a.b
ENSGT00550000074465.a.c ENSGT00550000074465.b.b.b
ENSGT00690000101948.a.a.a.b ENSGT00690000101948.b
ENSGT00660000095267.c.b.a ENSGT00660000095267.d
ENSGT00530000063019.B.a.a.b.b ENSGT00530000063019.B.a.b
ENSGT00550000074599.A.a.b ENSGT00550000074599.A.b
ENSGT00530000063232.a.a ENSGT00530000063232.b
ENSGT00650000093021.A.a.a.a ENSGT00650000093021.A.a.b
ENSGT00650000093021.A.a.a.b ENSGT00650000093021.A.a.b
ENSGT00680000099521.B.c.b ENSGT00680000099521.B.d
ENSGT00620000087732.a.a.b ENSGT00620000087732.b.a
ENSGT00630000089521.c.b.b.a.a ENSGT00630000089521.c.b.b.a.b.a
ENSGT00600000084126.H.a ENSGT00600000084126.H.b
ENSGT00530000063004.a.b ENSGT00530000063004.b.a
ENSGT00530000063004.a.a.b ENSGT00530000063004.a.b
ENSGT00510000046457.a.b.a.b ENSGT00510000046457.b
ENSGT00510000046457.a.b.a.a ENSGT00510000046457.b
ENSGT00690000101742.a.b.b.a.a.b ENSGT00690000101742.a.b.b.a.b
ENSGT00690000101742.a.b.b.a.a.a ENSGT00690000101742.a.b.b.a.a.b
ENSGT00690000101854.a.b.b ENSGT00690000101854.b.a
ENSGT00670000097701.a.c.a.a.a ENSGT00670000097701.a.c.b.a.a
ENSGT00690000101854.a.b.b ENSGT00690000101854.b.b
ENSGT00630000089521.c.b.a.a.b ENSGT00630000089521.c.b.a.b.a
ENSGT00670000097701.a.c.a.a.a ENSGT00670000097701.a.c.b.b.b
ENSGT00670000097701.a.c.a.b ENSGT00670000097701.a.c.b.b.b
ENSGT00670000097701.a.c.a.b ENSGT00670000097701.a.c.b.a.a
ENSGT00670000097701.a.c.b.b.b ENSGT00670000097701.a.d
ENSGT00670000097701.a.c.b.a.a ENSGT00670000097701.a.d
ENSGT00670000097701.a.c.b.b.b ENSGT00670000097701.b
ENSGT00670000097701.a.c.b.a.a ENSGT00670000097701.b
ENSGT00670000097701.a.c.a.a.a ENSGT00670000097701.a.c.b.b.a
ENSGT00670000097701.a.c.a.b ENSGT00670000097701.a.c.b.b.a
ENSGT00670000097701.a.c.b.b.a ENSGT00670000097701.a.d
ENSGT00670000097701.a.c.b.b.a ENSGT00670000097701.b
ENSGT00670000097701.a.c.a.a.b ENSGT00670000097701.a.c.a.b
ENSGT00670000097701.a.c.a.a.b ENSGT00670000097701.a.c.b.a.b
ENSGT00670000097701.a.c.a.a.b ENSGT00670000097701.a.d
ENSGT00530000063822.a ENSGT00530000063822.b
ENSGT00680000099670.B.a.a ENSGT00680000099670.B.b
ENSGT00390000010115.b.a.a ENSGT00390000010115.b.b
ENSGT00690000101828.a.a.a.b ENSGT00690000101828.a.b.a.b
ENSGT00680000099795.a.a.a ENSGT00680000099795.b
ENSGT00680000099795.a.b ENSGT00680000099795.b
ENSGT00690000101981.a.a ENSGT00690000101981.b.a
ENSGT00690000101981.b.a ENSGT00690000101981.b.b
ENSGT00530000063045.a.a.a.b ENSGT00530000063045.b.b.b
ENSGT00680000099585.a.a.b ENSGT00680000099585.a.b.a.b.a
ENSGT00390000015299.a.a.a ENSGT00390000015299.a.b
ENSGT00390000005914.a ENSGT00390000005914.b
ENSGT00550000074474.a.a ENSGT00550000074474.a.b.a.a.b
ENSGT00550000074474.a.a ENSGT00550000074474.a.b.a.a.a
ENSGT00550000074474.a.a ENSGT00550000074474.a.b.a.b.a
ENSGT00530000063019.B.a.a.a ENSGT00530000063019.B.a.a.b.b
ENSGT00560000076577.a.b.a.b ENSGT00560000076577.a.b.b
ENSGT00530000063019.B.a.a.b.a ENSGT00530000063019.B.a.a.b.b
ENSGT00560000076577.a.b.a.a ENSGT00560000076577.a.b.b
ENSGT00680000099735.a ENSGT00680000099735.b.a.b
ENSGT00450000040262.a ENSGT00450000040262.b
ENSGT00390000010375.a ENSGT00390000010375.b
ENSGT00650000092972.b.a ENSGT00650000092972.b.b.b
ENSGT00650000092972.b.a ENSGT00650000092972.b.b.a.b
ENSGT00390000003706.a.a ENSGT00390000003706.a.b
ENSGT00640000091078.B.a.b ENSGT00640000091078.B.b
ENSGT00390000015513.c.a ENSGT00390000015513.d
ENSGT00390000015513.c.b ENSGT00390000015513.d
ENSGT00680000099521.B.c.a.b ENSGT00680000099521.B.d
ENSGT00550000074465.b.a.b ENSGT00550000074465.b.b.a.b
ENSGT00550000074465.b.a.b ENSGT00550000074465.b.b.b
ENSGT00550000074465.b.a.a ENSGT00550000074465.b.b.a.b
ENSGT00550000074465.b.a.a ENSGT00550000074465.b.b.b
ENSGT00390000011228.a.b ENSGT00390000011228.b
ENSGT00690000101772.e.b.b ENSGT00690000101772.f
ENSGT00690000101772.e.a.a.b ENSGT00690000101772.f
ENSGT00550000074326.a.a.a.a.a.b ENSGT00550000074326.a.a.b
ENSGT00670000097661.a.a.a.a ENSGT00670000097661.b
ENSGT00620000087753.a.a.a.a ENSGT00620000087753.a.a.b
ENSGT00620000087753.a.a.b ENSGT00620000087753.a.b.a.b.b
ENSGT00620000087753.a.a.a.a ENSGT00620000087753.a.b.a.a.a
ENSGT00620000087753.a.b.a.a.a ENSGT00620000087753.a.b.a.b.b
ENSGT00620000087753.a.a.a.a ENSGT00620000087753.a.b.a.b.a.b
ENSGT00620000087753.a.b.a.b.a.b ENSGT00620000087753.a.b.a.b.b
ENSGT00690000101655.A.a.a.a.a.b ENSGT00690000101655.A.b
ENSGT00690000101655.A.a.a.a.a.a ENSGT00690000101655.A.b
ENSGT00640000091186.c.b ENSGT00640000091186.d.b
ENSGT00640000091186.c.a.a.b ENSGT00640000091186.c.b
ENSGT00690000101804.a.a.b ENSGT00690000101804.b.b
ENSGT00690000101804.a.a.a ENSGT00690000101804.b.b
ENSGT00390000003865.a.a.a.b ENSGT00390000003865.a.b
ENSGT00390000003865.a.a.a.a ENSGT00390000003865.a.b
ENSGT00550000074378.a.b.a.b ENSGT00550000074378.a.b.b
ENSGT00550000074378.a.b.a.a.a ENSGT00550000074378.a.b.b
ENSGT00550000074378.a.b.a.b ENSGT00550000074378.b
ENSGT00550000074378.a.b.a.a.a ENSGT00550000074378.b
ENSGT00560000076933.a.a.a ENSGT00560000076933.a.b
ENSGT00680000099867.a.a.a ENSGT00680000099867.a.b.b.b.a
ENSGT00680000099867.a.a.a ENSGT00680000099867.b
ENSGT00390000002371.a ENSGT00390000002371.b.a.b
ENSGT00550000074474.a.b.a.a.a ENSGT00550000074474.b
ENSGT00550000074474.a.b.a.b.a ENSGT00550000074474.b
ENSGT00510000047877.a ENSGT00510000047877.b
ENSGT00530000063206.a.a ENSGT00530000063206.b
ENSGT00550000074465.a.d ENSGT00550000074465.b.b.a.b
ENSGT00550000074465.a.d ENSGT00550000074465.b.b.b
ENSGT00550000074465.b.b.a.a.a ENSGT00550000074465.b.b.a.b
ENSGT00550000074465.b.b.a.a.a ENSGT00550000074465.b.b.b
ENSGT00680000099521.B.c.a.a ENSGT00680000099521.B.d
ENSGT00530000063013.B.a.a.a ENSGT00530000063013.B.a.b
ENSGT00690000101699.C.a.b.b.a ENSGT00690000101699.C.a.b.b.b
ENSGT00600000084407.a.a.b.b ENSGT00600000084407.b
ENSGT00690000101648.A.a.b ENSGT00690000101648.A.b
ENSGT00690000101648.A.a.a.a.a ENSGT00690000101648.A.b
ENSGT00650000092972.a.a ENSGT00650000092972.b.b.a.b
ENSGT00650000092972.a.a ENSGT00650000092972.b.b.b
ENSGT00690000101636.A.a.a.b.b.a ENSGT00690000101636.A.a.a.b.b.b
ENSGT00530000063371.a.b ENSGT00530000063371.b
ENSGT00680000099712.a.a.b.a ENSGT00680000099712.b
ENSGT00610000085802.a.b.a ENSGT00610000085802.b.a.a.b
ENSGT00550000074441.a.b.a.a ENSGT00550000074441.b
ENSGT00550000074441.a.a.b.a ENSGT00550000074441.b
ENSGT00690000101639.A.a.a ENSGT00690000101639.A.b.b
ENSGT00690000101639.A.a.a ENSGT00690000101639.A.b.a.b
ENSGT00660000095277.a.b.a ENSGT00660000095277.b
ENSGT00690000101856.a ENSGT00690000101856.b.b.b
ENSGT00430000030964.a.a ENSGT00430000030964.a.b
ENSGT00390000011543.a.a ENSGT00390000011543.a.b.b.a
ENSGT00690000101639.A.b.a.b ENSGT00690000101639.A.b.b
ENSGT00690000101912.a.a.b ENSGT00690000101912.a.b.a.a
ENSGT00690000101912.a.b.a.a ENSGT00690000101912.a.b.b
ENSGT00690000101912.a.a.b ENSGT00690000101912.a.b.a.b
ENSGT00690000101912.a.b.a.b ENSGT00690000101912.a.b.b
ENSGT00390000016161.a ENSGT00390000016161.b.a.b
ENSGT00690000101976.a.b ENSGT00690000101976.b.a.b.a.b
ENSGT00690000101782.a.a.a.b ENSGT00690000101782.b.a.a.a
ENSGT00690000101782.a.a.a.b ENSGT00690000101782.b.a.a.b
ENSGT00690000101782.a.b ENSGT00690000101782.b.a.a.b
ENSGT00690000101782.a.b ENSGT00690000101782.b.a.a.a
ENSGT00690000101782.a.a.a.b ENSGT00690000101782.b.a.b
ENSGT00690000101782.a.b ENSGT00690000101782.b.a.b
ENSGT00690000101804.a.a.a ENSGT00690000101804.a.b.a.a
ENSGT00690000101804.a.a.b ENSGT00690000101804.a.b.a.a
ENSGT00690000101804.a.a.a ENSGT00690000101804.b.a.a
ENSGT00690000101804.a.a.b ENSGT00690000101804.b.a.a
ENSGT00690000101804.a.a.a ENSGT00690000101804.b.a.b
ENSGT00690000101804.a.a.b ENSGT00690000101804.b.a.b
ENSGT00530000063358.B.c ENSGT00530000063358.B.d
ENSGT00530000062999.b.a ENSGT00530000062999.b.b
ENSGT00620000087589.a.c.b ENSGT00620000087589.b.a.a.b.b.b
ENSGT00620000087589.a.c.a ENSGT00620000087589.b.a.a.b.b.b
ENSGT00620000087589.b.a.a.b.b.b ENSGT00620000087589.b.b
ENSGT00510000046476.A.c.b.a ENSGT00510000046476.A.d
ENSGT00510000046476.A.c.a ENSGT00510000046476.A.d
ENSGT00690000101804.a.b.a.a ENSGT00690000101804.b.a.b
ENSGT00690000101804.b.a.a ENSGT00690000101804.b.a.b
ENSGT00510000046457.a.b.a.a ENSGT00510000046457.a.b.b
ENSGT00510000046457.a.b.a.b ENSGT00510000046457.a.b.b
ENSGT00670000097644.b.a ENSGT00670000097644.b.b.b.b
ENSGT00530000063043.a ENSGT00530000063043.b.b.b
ENSGT00560000076649.D.a ENSGT00560000076649.D.b
ENSGT00530000063370.a.a.a ENSGT00530000063370.b
ENSGT00530000063370.a.a.b ENSGT00530000063370.b
ENSGT00560000076974.g.a.b ENSGT00560000076974.g.b
ENSGT00670000097650.A.a.a.b ENSGT00670000097650.A.a.b
ENSGT00690000101770.A.c ENSGT00690000101770.A.d.a
ENSGT00690000101784.B.a.a ENSGT00690000101784.B.b
ENSGT00670000097683.a.a ENSGT00670000097683.b.a
ENSGT00670000097683.a.a ENSGT00670000097683.a.b.a
ENSGT00690000101719.c.b.a.c.a.b.a ENSGT00690000101719.c.b.a.c.a.b.b
ENSGT00690000101719.c.b.a.c.a.a ENSGT00690000101719.c.b.a.c.a.b.b
ENSGT00690000101719.c.a.c.b ENSGT00690000101719.c.b.a.c.a.b.a
ENSGT00690000101719.c.a.c.b ENSGT00690000101719.c.b.a.c.a.a
ENSGT00640000091186.c.a.a.b ENSGT00640000091186.d.a
ENSGT00690000101719.c.b.a.c.a.a ENSGT00690000101719.c.b.a.d
ENSGT00690000101719.c.b.a.c.a.b.a ENSGT00690000101719.c.b.a.d
ENSGT00680000099809.A.a.b.a.a ENSGT00680000099809.A.b
ENSGT00680000099654.A.a.a.b ENSGT00680000099654.A.a.b.a.a
ENSGT00530000063279.A.c ENSGT00530000063279.A.d
ENSGT00670000097861.a.a.a ENSGT00670000097861.a.b.b
ENSGT00670000097899.a.a ENSGT00670000097899.a.b
ENSGT00690000101948.a.a.a.a ENSGT00690000101948.b
ENSGT00670000097580.A.a.a ENSGT00670000097580.A.b.a
ENSGT00670000097661.a.b ENSGT00670000097661.b
ENSGT00670000097661.a.a.a.b ENSGT00670000097661.b
ENSGT00390000014381.a.c ENSGT00390000014381.a.d.a
ENSGT00690000101711.a.a.a.a ENSGT00690000101711.a.a.a.b.b.b
ENSGT00390000016192.a ENSGT00390000016192.b.a.b
ENSGT00550000074325.C.c.a.d.b ENSGT00550000074325.C.c.b.b.a
ENSGT00550000074325.C.c.a.d.b ENSGT00550000074325.C.c.b.b.b
ENSGT00550000074325.C.c.a.e ENSGT00550000074325.C.c.b.b.a
ENSGT00550000074325.C.c.a.e ENSGT00550000074325.C.c.b.b.b
ENSGT00550000074325.C.c.b.b.a ENSGT00550000074325.C.d
ENSGT00550000074325.C.c.b.b.b ENSGT00550000074325.C.d
ENSGT00560000076685.b.b.a.a.b.c.b.b ENSGT00560000076685.b.b.b.a.a.a
ENSGT00560000076685.b.b.a.a.b.c.b.b ENSGT00560000076685.b.b.b.a.a.b.a
ENSGT00560000076685.b.b.a.a.b.d ENSGT00560000076685.b.b.b.a.a.a
ENSGT00560000076685.b.b.a.a.b.d ENSGT00560000076685.b.b.b.a.a.b.a
ENSGT00560000076685.b.b.b.a.a.a ENSGT00560000076685.b.b.b.a.b.b.b
ENSGT00560000076685.b.b.b.a.a.b.a ENSGT00560000076685.b.b.b.a.b.b.b
ENSGT00650000092933.B.c.b.b.a.a.a ENSGT00650000092933.B.c.b.b.b
ENSGT00650000092933.B.c.a ENSGT00650000092933.B.c.b.b.b
ENSGT00570000078935.e.a.a ENSGT00570000078935.e.b.b
ENSGT00570000078935.e.a.a ENSGT00570000078935.e.b.a.b
ENSGT00570000078935.e.b.b ENSGT00570000078935.f
ENSGT00570000078935.e.b.a.b ENSGT00570000078935.f
ENSGT00390000017159.e.b.a.a.b.a ENSGT00390000017159.f
ENSGT00390000017159.e.b.a.a.b.b ENSGT00390000017159.f
ENSGT00660000095316.a.b.a ENSGT00660000095316.a.b.b.b
ENSGT00660000095316.a.b.b.b ENSGT00660000095316.b
ENSGT00660000095316.a.b.b.a.a ENSGT00660000095316.b
ENSGT00620000087641.B.c.b.a.a ENSGT00620000087641.B.c.b.a.b
ENSGT00650000093166.B.a.b ENSGT00650000093166.B.b
ENSGT00650000093166.B.a.a ENSGT00650000093166.B.b
ENSGT00680000099512.A.a.a.a.b.b ENSGT00680000099512.A.b
ENSGT00680000099512.A.a.a.a.b.a ENSGT00680000099512.A.b
ENSGT00620000087589.a.c.a ENSGT00620000087589.b.a.b
ENSGT00620000087589.a.c.b ENSGT00620000087589.b.a.b
ENSGT00620000087589.b.a.a.b.b.a.a.b ENSGT00620000087589.b.a.b
ENSGT00620000087589.b.a.a.b.b.a.b ENSGT00620000087589.b.a.b
ENSGT00620000087589.b.a.a.b.b.a.a.a ENSGT00620000087589.b.a.b
ENSGT00620000087589.b.a.a.a ENSGT00620000087589.b.b
ENSGT00620000087589.b.a.b ENSGT00620000087589.b.b
ENSGT00530000063149.a ENSGT00530000063149.b.b
ENSGT00690000101729.a.b.b.b ENSGT00690000101729.b
ENSGT00690000101729.a.a.a ENSGT00690000101729.b
ENSGT00550000074425.A.a.b ENSGT00550000074425.A.b.a
ENSGT00530000063254.a.a ENSGT00530000063254.a.b
ENSGT00530000063020.a ENSGT00530000063020.b.a.b
ENSGT00690000101652.B.e.a.a.b.b ENSGT00690000101652.B.f
ENSGT00690000101652.B.e.a.a.b.a ENSGT00690000101652.B.f
ENSGT00680000099512.A.a.a.a.b.b ENSGT00680000099512.A.a.b.a
ENSGT00680000099512.A.a.a.a.b.a ENSGT00680000099512.A.a.b.a
ENSGT00690000101893.A.d.a ENSGT00690000101893.A.d.b
ENSGT00690000101732.C.c.a ENSGT00690000101732.C.d
ENSGT00690000101856.a ENSGT00690000101856.b.b.a
ENSGT00390000018560.a ENSGT00390000018560.b
ENSGT00680000099585.a.b.a.b.a ENSGT00680000099585.b.b
ENSGT00690000101770.B.a.b.b.b.a ENSGT00690000101770.B.b
ENSGT00690000101770.B.a.b.b.b.b ENSGT00690000101770.B.b
ENSGT00550000074276.f.a.a.b ENSGT00550000074276.f.a.b
ENSGT00680000099595.a.a.a ENSGT00680000099595.a.b.b
ENSGT00560000076899.A.a.a ENSGT00560000076899.A.a.b.a.a.e
ENSGT00690000101652.B.e.a.a.a.b ENSGT00690000101652.B.f
ENSGT00690000101652.B.e.a.a.a.a ENSGT00690000101652.B.f
ENSGT00690000101652.B.e.b ENSGT00690000101652.B.f
ENSGT00690000101920.a.a.a.a ENSGT00690000101920.a.b
ENSGT00390000016700.b.c ENSGT00390000016700.b.d
ENSGT00530000063342.e.a.a ENSGT00530000063342.e.a.b
ENSGT00550000074477.A.a.a.b.b.b ENSGT00550000074477.A.a.b
ENSGT00530000063061.e.a.a.a ENSGT00530000063061.e.b
ENSGT00520000055542.b.a ENSGT00520000055542.b.b.a
ENSGT00390000004941.f.a.b.a.a ENSGT00390000004941.f.a.b.b
ENSGT00560000076804.B.c.a ENSGT00560000076804.B.c.b.a.b
ENSGT00550000074306.a.a.b.a.a ENSGT00550000074306.a.a.b.a.b.a
ENSGT00530000063624.A ENSGT00530000063624.B
ENSGT00670000097585.C ENSGT00670000097585.D
ENSGT00690000102014.A.c.a ENSGT00690000102014.A.c.b
ENSGT00530000063002.a.b.a ENSGT00530000063002.a.b.b
ENSGT00390000017640.A.c.b ENSGT00390000017640.A.d
ENSGT00390000017640.A.c.a ENSGT00390000017640.A.d
ENSGT00660000095370.a ENSGT00660000095370.b.a.b.b
ENSGT00610000085800.b.a.b.a ENSGT00610000085800.b.a.b.b
ENSGT00390000000728.c ENSGT00390000000728.d
ENSGT00560000076866.a.a.a ENSGT00560000076866.a.a.b.a
ENSGT00690000101710.B ENSGT00690000101710.C
ENSGT00530000063236.a ENSGT00530000063236.b
ENSGT00650000093105.A.b ENSGT00650000093105.B.a.a
ENSGT00590000082808.A.b ENSGT00590000082808.B.b
ENSGT00550000074477.A.a.a.b.b.a ENSGT00550000074477.A.a.b
ENSGT00550000074447.b.a.b.a.a.b ENSGT00550000074447.b.a.b.b
ENSGT00600000084253.A.c ENSGT00600000084253.C
ENSGT00530000062978.B.a.a.b ENSGT00530000062978.B.b
ENSGT00390000016028.A.b ENSGT00390000016028.E
ENSGT00390000014155.c.a ENSGT00390000014155.c.b
ENSGT00390000016028.C.a ENSGT00390000016028.E
ENSGT00530000063299.a ENSGT00530000063299.b.b
ENSGT00620000087711.a.b.a ENSGT00620000087711.a.b.b.b
ENSGT00530000063692.A ENSGT00530000063692.B
ENSGT00510000046843.A.a.a ENSGT00510000046843.A.a.b
ENSGT00550000074477.A.a.a.b.b.a ENSGT00550000074477.A.b
ENSGT00550000074505.a.a ENSGT00550000074505.b.a.b
ENSGT00550000074430.B.a.a.a.b ENSGT00550000074430.B.a.b
ENSGT00550000074527.B.a ENSGT00550000074527.B.b
ENSGT00690000101669.D.c.a ENSGT00690000101669.D.d
ENSGT00690000101705.A.c.a.a ENSGT00690000101705.A.d.a
ENSGT00690000102019.A.a.a ENSGT00690000102019.A.a.b
ENSGT00690000101693.a.b.a ENSGT00690000101693.a.b.b
ENSGT00550000074559.A.a ENSGT00550000074559.A.b
ENSGT00530000063123.a.a.a ENSGT00530000063123.a.a.b
ENSGT00680000099582.A.a.a.a.b ENSGT00680000099582.B.c.b
ENSGT00530000063094.a.a ENSGT00530000063094.b.b
ENSGT00640000091217.a.a.a ENSGT00640000091217.a.b
ENSGT00690000101632.A.a.a ENSGT00690000101632.A.a.b.b
ENSGT00550000074537.a.b ENSGT00550000074537.b.b.a
ENSGT00550000074527.C.a.a ENSGT00550000074527.C.a.b
ENSGT00390000016028.C.a ENSGT00390000016028.D
ENSGT00690000101723.A.b.a.a.b ENSGT00690000101723.A.b.a.b
ENSGT00670000097675.A.a.b ENSGT00670000097675.C
ENSGT00390000000002.a ENSGT00390000000002.b.b
ENSGT00390000008726.e.a ENSGT00390000008726.e.b
ENSGT00690000101750.A.e.a.a ENSGT00690000101750.A.e.b
ENSGT00550000074376.A.a.a.a ENSGT00550000074376.A.b
ENSGT00670000097666.A.a.a.b ENSGT00670000097666.B
ENSGT00680000099727.A ENSGT00680000099727.C.b
ENSGT00550000074530.c.b.a ENSGT00550000074530.c.b.b
ENSGT00690000101705.A.c.b.a.b ENSGT00690000101705.A.d.b
ENSGT00550000074326.a.a.a.a.b ENSGT00550000074326.a.a.b
ENSGT00550000074528.A.b ENSGT00550000074528.B.a
ENSGT00660000095549.a ENSGT00660000095549.b
ENSGT00560000076851.a.a.a ENSGT00560000076851.b.b
ENSGT00670000097647.c.b.a.a.b ENSGT00670000097647.c.b.a.b.b
ENSGT00690000101980.a.a ENSGT00690000101980.b.b
ENSGT00690000101980.a.a ENSGT00690000101980.b.a
ENSGT00390000016028.D ENSGT00390000016028.E
ENSGT00650000093072.C.a ENSGT00650000093072.D
ENSGT00690000101760.a.b ENSGT00690000101760.b.b.b
ENSGT00390000010337.A.b.a ENSGT00390000010337.B
ENSGT00680000099727.C.a ENSGT00680000099727.C.b
ENSGT00390000004140.a ENSGT00390000004140.b
ENSGT00530000063735.A ENSGT00530000063735.B
ENSGT00610000085715.A.b.a ENSGT00610000085715.E
ENSGT00550000074436.A.a.b.a ENSGT00550000074436.B.a
ENSGT00530000063122.a.a.a ENSGT00530000063122.a.a.b
ENSGT00530000062924.a.b.a ENSGT00530000062924.a.b.b.c.b
ENSGT00620000087734.a.a.a.a.a ENSGT00620000087734.a.a.b
ENSGT00510000046732.a ENSGT00510000046732.b
ENSGT00390000002533.c ENSGT00390000002533.d
ENSGT00660000095193.A.a.a.b ENSGT00660000095193.A.a.b
ENSGT00690000102126.a.b ENSGT00690000102126.b
ENSGT00530000063545.c ENSGT00530000063545.d.a
ENSGT00530000063123.a.b ENSGT00530000063123.b
ENSGT00530000063425.c ENSGT00530000063425.d
ENSGT00530000063887.c.a ENSGT00530000063887.c.b
ENSGT00390000003608.a.a.a ENSGT00390000003608.b
ENSGT00680000099786.A ENSGT00680000099786.C.b
ENSGT00620000087781.A.b ENSGT00620000087781.B
ENSGT00560000076892.b.c.a.a ENSGT00560000076892.b.c.a.b
ENSGT00690000102131.A.c.a ENSGT00690000102131.A.c.b
ENSGT00390000018808.b.a.a.a.b ENSGT00390000018808.b.a.b
ENSGT00390000016028.A.a ENSGT00390000016028.D
ENSGT00390000016028.A.b ENSGT00390000016028.D
ENSGT00670000097611.b.b.a ENSGT00670000097611.b.b.b
ENSGT00660000095208.B ENSGT00660000095208.C.b
ENSGT00500000044784.c ENSGT00500000044784.d.a.b
ENSGT00660000095470.A.a ENSGT00660000095470.B.a
ENSGT00550000074578.B.c.a ENSGT00550000074578.B.c.b
ENSGT00390000014393.a.b ENSGT00390000014393.b.b
ENSGT00530000063053.B.a.a ENSGT00530000063053.B.a.b.a
ENSGT00690000101867.c.a.a.a ENSGT00690000101867.c.b.b
ENSGT00530000063752.A.a ENSGT00530000063752.A.b
ENSGT00680000099511.a.b.a ENSGT00680000099511.b.b
ENSGT00390000014879.c ENSGT00390000014879.d
ENSGT00530000062934.a ENSGT00530000062934.b.a
ENSGT00530000063342.e.a.b ENSGT00530000063342.e.b
ENSGT00620000087675.A.a.a.b ENSGT00620000087675.B.a.a
ENSGT00530000063103.B ENSGT00530000063103.C
ENSGT00670000097537.a.b.a.a.a.a ENSGT00670000097537.a.b.b
ENSGT00550000074474.a.b.a.b.b ENSGT00550000074474.b
ENSGT00650000092858.A ENSGT00650000092858.D
ENSGT00660000095166.A.a ENSGT00660000095166.A.b
ENSGT00690000101851.a.c.a ENSGT00690000101851.b.a
ENSGT00530000063663.a ENSGT00530000063663.b
ENSGT00670000097525.a.a.b ENSGT00670000097525.a.b
ENSGT00690000101670.B.b.a.a.b ENSGT00690000101670.B.b.b
ENSGT00550000074521.a.b.a ENSGT00550000074521.a.b.b.a
ENSGT00390000001446.a.a ENSGT00390000001446.a.b
ENSGT00530000063872.A ENSGT00530000063872.B
ENSGT00690000101632.B.b.a ENSGT00690000101632.B.b.b
ENSGT00680000099735.a ENSGT00680000099735.b.b
ENSGT00390000013505.A.a.a.a ENSGT00390000013505.B
ENSGT00570000078779.A.a.b ENSGT00570000078779.A.b
ENSGT00650000093195.B ENSGT00650000093195.C
ENSGT00600000084217.a.a.b ENSGT00600000084217.a.b
ENSGT00560000076851.a.b.b ENSGT00560000076851.b.a.a
ENSGT00550000074493.a.a.b.a.a ENSGT00550000074493.b.b
ENSGT00560000077088.A.e.a ENSGT00560000077088.A.f
ENSGT00550000074260.A ENSGT00550000074260.B
ENSGT00570000079047.b.a.d ENSGT00570000079047.b.b.a.a
ENSGT00630000089523.a.a.a ENSGT00630000089523.a.b
ENSGT00550000074385.A.a ENSGT00550000074385.C
ENSGT00650000093105.A.b ENSGT00650000093105.B.a.b.a.b
ENSGT00650000093105.A.a ENSGT00650000093105.B.a.b.a.b
ENSGT00610000085810.A.a.a ENSGT00610000085810.A.a.b
ENSGT00680000099880.A.a ENSGT00680000099880.B.c
ENSGT00690000101762.a.a.a ENSGT00690000101762.a.a.b
ENSGT00390000005107.A ENSGT00390000005107.B
ENSGT00390000006233.a.a.a ENSGT00390000006233.a.b
ENSGT00550000074528.A.b ENSGT00550000074528.B.b
ENSGT00660000095090.a.b ENSGT00660000095090.b.a
ENSGT00580000081366.a.a.a ENSGT00580000081366.a.b.a
ENSGT00590000083056.A ENSGT00590000083056.B.b
ENSGT00530000063201.a.a ENSGT00530000063201.b
ENSGT00660000095297.B.a ENSGT00660000095297.B.b
ENSGT00550000074530.c.b.b ENSGT00550000074530.d
ENSGT00680000099511.b.a.a.a ENSGT00680000099511.b.a.b
ENSGT00680000099582.A.a.a.b ENSGT00680000099582.B.c.b
ENSGT00690000101660.A.a.a ENSGT00690000101660.A.b
ENSGT00690000101916.A.a.b ENSGT00690000101916.B.a.b
ENSGT00690000101686.B.a.a ENSGT00690000101686.B.b.a.a
ENSGT00690000101958.a.b.a.f ENSGT00690000101958.b
ENSGT00390000009222.a.b ENSGT00390000009222.b
ENSGT00690000101951.a ENSGT00690000101951.b.a.a.b
ENSGT00660000095277.a.a.a.b ENSGT00660000095277.a.b.a
ENSGT00690000101802.C.a.a ENSGT00690000101802.C.a.b
ENSGT00680000099912.B ENSGT00680000099912.C
ENSGT00620000087661.A.b.a.a ENSGT00620000087661.A.b.b.a
ENSGT00550000074345.b.b.a.a ENSGT00550000074345.b.b.a.b
ENSGT00390000006393.B.a.a.a ENSGT00390000006393.B.a.b.a
ENSGT00600000084253.A.d ENSGT00600000084253.C
ENSGT00550000074751.A ENSGT00550000074751.B
ENSGT00390000015406.c.a ENSGT00390000015406.c.b
ENSGT00690000101666.a.a.a.a.b ENSGT00690000101666.a.a.b.c
ENSGT00670000097675.B ENSGT00670000097675.C
ENSGT00650000093222.a.a.a.b ENSGT00650000093222.a.b
ENSGT00690000101632.A.a.b.b ENSGT00690000101632.A.b.b
ENSGT00390000006718.a.b ENSGT00390000006718.b.a.a
ENSGT00690000101874.C.b.a ENSGT00690000101874.C.b.b
ENSGT00690000101841.C.d.a.a.a ENSGT00690000101841.C.d.a.a.b
ENSGT00390000016591.a ENSGT00390000016591.b
ENSGT00650000093171.a.a ENSGT00650000093171.b.b
ENSGT00530000063103.C ENSGT00530000063103.D
ENSGT00670000097525.a.b ENSGT00670000097525.b.b
ENSGT00620000087734.a.a.a.a.a ENSGT00620000087734.a.b
ENSGT00530000063109.A.a ENSGT00530000063109.D
ENSGT00550000074148.a.b.a.b.a ENSGT00550000074148.a.b.a.b.b.a.a
ENSGT00690000101666.a.a.a.a.a.a ENSGT00690000101666.a.a.a.a.a.b
ENSGT00620000087661.A.b.b.a ENSGT00620000087661.A.b.b.b.b
ENSGT00550000074468.A.c.b.a.a ENSGT00550000074468.B.b
ENSGT00530000063661.a.a.a ENSGT00530000063661.a.a.b
ENSGT00680000099540.a.c.a.b ENSGT00680000099540.a.c.b
ENSGT00550000074306.a.a.a.b.a.a ENSGT00550000074306.a.a.a.b.b
ENSGT00530000063062.c.a ENSGT00530000063062.c.b.b.a
ENSGT00620000087693.a.a.a ENSGT00620000087693.a.b
ENSGT00640000091078.A.a.b.b.a ENSGT00640000091078.A.a.b.b.b
ENSGT00690000101958.a.b.a.e ENSGT00690000101958.b
ENSGT00390000008859.e ENSGT00390000008859.f
ENSGT00550000074352.F ENSGT00550000074352.H
ENSGT00620000087846.A ENSGT00620000087846.B.b
ENSGT00390000016028.B ENSGT00390000016028.C.a
ENSGT00690000101664.a.b.h.a.b ENSGT00690000101664.a.b.h.b
ENSGT00690000101664.a.b.h.a.a ENSGT00690000101664.a.b.h.b
ENSGT00650000092896.a.b.a ENSGT00650000092896.a.b.b
ENSGT00530000063003.b.a.a ENSGT00530000063003.b.b
ENSGT00530000062839.b.a.a ENSGT00530000062839.b.b
ENSGT00390000016028.A.b ENSGT00390000016028.B
ENSGT00550000074317.a.b.a.a.a.a ENSGT00550000074317.a.b.a.a.b
ENSGT00550000074588.c.a.b ENSGT00550000074588.c.b
ENSGT00550000074467.a.a.c.a.a ENSGT00550000074467.a.a.c.b
ENSGT00690000101983.a.a.b ENSGT00690000101983.b
ENSGT00600000084108.B.a ENSGT00600000084108.B.b
ENSGT00580000081405.A.c.b ENSGT00580000081405.B
ENSGT00690000102061.a.b.b ENSGT00690000102061.b
ENSGT00560000076973.A.d ENSGT00560000076973.C
ENSGT00690000101824.B.a ENSGT00690000101824.B.b
ENSGT00390000005268.a.a.a.b ENSGT00390000005268.a.b.b
ENSGT00690000102146.A.b ENSGT00690000102146.B
ENSGT00390000003772.e.a ENSGT00390000003772.e.b.c.b
ENSGT00550000074468.A.c.b.a.a ENSGT00550000074468.B.a
ENSGT00500000044791.a.a.b.c.b ENSGT00500000044791.a.a.b.d
ENSGT00620000087661.A.b.a.a ENSGT00620000087661.A.b.b.b.b
ENSGT00560000076851.a.b.b ENSGT00560000076851.b.b
ENSGT00680000099902.a.a.a ENSGT00680000099902.a.a.b
ENSGT00650000093116.A.a.a ENSGT00650000093116.A.a.b
ENSGT00550000074527.C.a.a ENSGT00550000074527.C.b
ENSGT00690000101791.a.b.a.a ENSGT00690000101791.a.b.a.b
ENSGT00550000074468.A.c.b.a.b ENSGT00550000074468.B.a
ENSGT00550000074537.a.a ENSGT00550000074537.b.b.b
ENSGT00620000087675.A.a.a.a ENSGT00620000087675.B.a.a
ENSGT00690000101851.a.c.a ENSGT00690000101851.b.b
ENSGT00690000101675.a.a.a.a.a.a ENSGT00690000101675.a.a.a.a.a.b
ENSGT00530000062905.a.a.b ENSGT00530000062905.b.a
ENSGT00650000092858.C.a.a ENSGT00650000092858.D
ENSGT00550000074493.a.a.a ENSGT00550000074493.a.a.b.a.a
ENSGT00680000099703.B.e ENSGT00680000099703.C
ENSGT00550000074380.a.b ENSGT00550000074380.b.a.b
ENSGT00390000005720.a.a.a.a.a.b ENSGT00390000005720.a.b
ENSGT00390000001416.c ENSGT00390000001416.d
ENSGT00390000014051.a.a.a.b.a ENSGT00390000014051.a.b
ENSGT00550000074304.A.a.a.b ENSGT00550000074304.A.b
ENSGT00690000101692.A.b ENSGT00690000101692.B.c.a
ENSGT00550000074437.c.a.a.a.a.b ENSGT00550000074437.c.a.b
ENSGT00690000101638.B.c.a ENSGT00690000101638.B.c.b.a
ENSGT00620000087530.A.c.a ENSGT00620000087530.A.c.b
ENSGT00670000097702.B ENSGT00670000097702.D
ENSGT00500000044808.a.b.a ENSGT00500000044808.b
ENSGT00630000089801.A.b ENSGT00630000089801.B
ENSGT00690000102104.a.a ENSGT00690000102104.a.b.b
ENSGT00390000007639.A ENSGT00390000007639.B.b
ENSGT00550000074521.a.b.a ENSGT00550000074521.a.b.b.b
ENSGT00640000091251.A.a.a ENSGT00640000091251.B.b
ENSGT00390000000589.a.a.a ENSGT00390000000589.a.b
ENSGT00530000063705.a ENSGT00530000063705.b
ENSGT00670000097775.A ENSGT00670000097775.C
ENSGT00530000063620.a.a ENSGT00530000063620.a.b
ENSGT00390000015315.a ENSGT00390000015315.b.a
ENSGT00550000074505.a.a ENSGT00550000074505.a.b
ENSGT00670000097629.a.a.a.a ENSGT00670000097629.a.b.a
ENSGT00670000097702.A ENSGT00670000097702.D
ENSGT00390000012928.a.a.d ENSGT00390000012928.a.b
ENSGT00530000062978.B.a.b ENSGT00530000062978.B.b
ENSGT00390000000018.B.e.a ENSGT00390000000018.B.e.b
ENSGT00390000013068.a ENSGT00390000013068.b
ENSGT00690000101669.D.c.b ENSGT00690000101669.D.d
ENSGT00690000101760.a.a ENSGT00690000101760.b.a
ENSGT00690000101920.a.a.a.b ENSGT00690000101920.a.b
ENSGT00390000005089.a.b ENSGT00390000005089.b.b
ENSGT00640000091090.A.a.b.a.a ENSGT00640000091090.A.a.b.a.b
ENSGT00680000099654.A.a.b.a.a ENSGT00680000099654.A.a.b.b
ENSGT00390000014094.c.a.a.a ENSGT00390000014094.c.b
ENSGT00660000095193.A.a.a.a ENSGT00660000095193.A.a.b
ENSGT00690000101723.A.b.a.a.b ENSGT00690000101723.A.b.b
ENSGT00690000101663.A ENSGT00690000101663.C.b
ENSGT00580000081380.c.a.a ENSGT00580000081380.c.b
ENSGT00510000046484.a ENSGT00510000046484.b
ENSGT00560000076864.A.a.b ENSGT00560000076864.B.a
ENSGT00550000074429.A.a.a.a ENSGT00550000074429.A.a.b.a
ENSGT00680000099663.C ENSGT00680000099663.D
ENSGT00690000102039.B.a.a ENSGT00690000102039.B.a.b
ENSGT00640000091251.A.a.b ENSGT00640000091251.B.b
ENSGT00510000046839.A ENSGT00510000046839.B
ENSGT00680000099764.a.b.a ENSGT00680000099764.a.b.b.a
ENSGT00690000101643.A.a.a.a ENSGT00690000101643.A.a.a.b
ENSGT00640000091232.a.a.c ENSGT00640000091232.a.a.d
ENSGT00560000076803.a.b.b.a.a.a.a ENSGT00560000076803.a.b.b.a.a.a.b
ENSGT00670000097605.A.b.b.a ENSGT00670000097605.A.b.b.b
ENSGT00390000011587.B.b.a ENSGT00390000011587.C
ENSGT00690000101643.A.a.a.b ENSGT00690000101643.A.b
ENSGT00550000074547.A ENSGT00550000074547.E
ENSGT00650000093072.C.b ENSGT00650000093072.D
ENSGT00500000044783.c.a ENSGT00500000044783.c.b
ENSGT00680000099582.A.a.a.a.a ENSGT00680000099582.B.c.b
ENSGT00640000091213.A ENSGT00640000091213.E
ENSGT00390000004914.a.a ENSGT00390000004914.b
ENSGT00550000074396.b.a ENSGT00550000074396.b.b.a
ENSGT00530000063624.A ENSGT00530000063624.C
ENSGT00690000101898.A.a.a ENSGT00690000101898.A.a.b
ENSGT00650000092858.A ENSGT00650000092858.C.a.b
ENSGT00530000063801.a ENSGT00530000063801.b
ENSGT00570000078988.a.a.a.b ENSGT00570000078988.a.b
ENSGT00680000099664.b.a ENSGT00680000099664.b.b.a.b
ENSGT00610000085970.A ENSGT00610000085970.B
ENSGT00550000074385.B ENSGT00550000074385.C
ENSGT00550000074551.B.b.a ENSGT00550000074551.B.b.b
ENSGT00640000091139.b.a.a.a.a ENSGT00640000091139.b.a.a.a.b
ENSGT00530000063713.b.a ENSGT00530000063713.b.b
ENSGT00600000084077.a.a.a.a ENSGT00600000084077.a.a.a.b.b
ENSGT00550000074477.A.a.a.b.a ENSGT00550000074477.A.a.a.b.b.b
ENSGT00560000077064.d.a.b ENSGT00560000077064.d.b
ENSGT00600000084064.a.a.a.a.a.b.a ENSGT00600000084064.a.a.a.a.a.b.b
ENSGT00680000099778.a.a ENSGT00680000099778.b.b
ENSGT00680000099778.a.b ENSGT00680000099778.b.b
ENSGT00510000046429.a.a ENSGT00510000046429.b
ENSGT00390000005720.a.a.a.a.b ENSGT00390000005720.a.b
ENSGT00550000074429.A.a.a.b ENSGT00550000074429.A.a.b.b
ENSGT00530000063139.a.a.a ENSGT00530000063139.a.a.b
ENSGT00650000092858.C.a.b ENSGT00650000092858.D
ENSGT00550000074477.A.a.a.b.a ENSGT00550000074477.A.a.a.b.b.a
ENSGT00690000101683.b.a.b ENSGT00690000101683.b.b
ENSGT00500000044791.a.a.b.c.a.b ENSGT00500000044791.a.a.b.d
ENSGT00680000099653.a.b.a.a.a ENSGT00680000099653.a.b.b.b
ENSGT00680000099880.A.a ENSGT00680000099880.A.b
ENSGT00680000099703.B.f ENSGT00680000099703.C
ENSGT00600000084253.A.d ENSGT00600000084253.B
ENSGT00390000014487.a.a ENSGT00390000014487.a.b.a
ENSGT00390000000096.a ENSGT00390000000096.b
ENSGT00680000099511.a.b.b ENSGT00680000099511.b.b
ENSGT00390000016977.a ENSGT00390000016977.b
ENSGT00690000101951.a ENSGT00690000101951.b.a.b
ENSGT00680000099727.A ENSGT00680000099727.B
ENSGT00560000077076.B.a ENSGT00560000077076.B.b.c.b
ENSGT00550000074306.a.a.a.a ENSGT00550000074306.a.a.a.b.a.a
ENSGT00390000014094.c.a.a.b ENSGT00390000014094.c.b
ENSGT00650000092896.a.a.a ENSGT00650000092896.a.b.b
ENSGT00690000101951.b.a.a.a ENSGT00690000101951.b.a.b
ENSGT00530000063760.A ENSGT00530000063760.B
ENSGT00550000074406.a.b.a ENSGT00550000074406.a.b.b
ENSGT00690000101782.a.a.a.b ENSGT00690000101782.a.a.b
ENSGT00390000007885.b.a ENSGT00390000007885.b.b
ENSGT00390000002232.a.a.c ENSGT00390000002232.a.a.d.b
ENSGT00560000076675.B.a.b.a ENSGT00560000076675.B.a.b.b
ENSGT00530000063094.a.a ENSGT00530000063094.b.a
ENSGT00550000074477.A.a.a.b.b.a ENSGT00550000074477.A.a.a.b.b.b
ENSGT00690000101980.a.b ENSGT00690000101980.b.b
ENSGT00690000101643.C.a ENSGT00690000101643.C.b
ENSGT00560000076866.a.a.b.a ENSGT00560000076866.b.a
ENSGT00690000101866.A ENSGT00690000101866.B.a.b
ENSGT00550000074355.B ENSGT00550000074355.C
ENSGT00670000097525.a.a.a ENSGT00670000097525.a.a.b
ENSGT00560000076851.a.a.a ENSGT00560000076851.a.b.b
ENSGT00530000063201.a.b ENSGT00530000063201.b
ENSGT00670000097537.a.a.b ENSGT00670000097537.a.b.a.a.b
ENSGT00660000095569.a ENSGT00660000095569.b
ENSGT00560000076866.a.a.a ENSGT00560000076866.b.a
ENSGT00690000101705.A.c.a.a ENSGT00690000101705.A.d.b
ENSGT00560000076851.a.a.a ENSGT00560000076851.b.a.a
ENSGT00390000004660.a.a ENSGT00390000004660.a.b.b
ENSGT00550000074414.B.b.a.a ENSGT00550000074414.B.b.b
ENSGT00690000101675.a.a.a.a.a.a ENSGT00690000101675.a.a.a.b
ENSGT00570000078874.a.a.a ENSGT00570000078874.a.a.b.a.b
ENSGT00690000102046.a.a.a.a ENSGT00690000102046.a.a.b
ENSGT00690000101896.A.a ENSGT00690000101896.B
ENSGT00690000101821.a ENSGT00690000101821.b.b
ENSGT00690000101751.A.a.a ENSGT00690000101751.A.b
ENSGT00560000076660.A ENSGT00560000076660.B
ENSGT00670000097754.a.a.b.a ENSGT00670000097754.a.a.b.b.a
ENSGT00690000101867.c.a.a.a ENSGT00690000101867.c.b.a
ENSGT00630000089523.a.a.a ENSGT00630000089523.a.a.b.a.a.b
ENSGT00680000099743.A ENSGT00680000099743.D.a
ENSGT00680000099764.a.a ENSGT00680000099764.a.b.b.a
ENSGT00580000081405.A.c.a.b ENSGT00580000081405.B
ENSGT00670000097842.b.a.b ENSGT00670000097842.b.b.a.b
ENSGT00670000097875.e.a ENSGT00670000097875.f
ENSGT00390000018808.b.a.a.a.a ENSGT00390000018808.b.a.b
ENSGT00390000014839.a ENSGT00390000014839.b
ENSGT00550000074352.F ENSGT00550000074352.G
ENSGT00550000074352.A ENSGT00550000074352.F
ENSGT00680000099743.A ENSGT00680000099743.C
ENSGT00550000074524.B.c.a.b ENSGT00550000074524.B.c.b.a.a
ENSGT00550000074313.a.b.a ENSGT00550000074313.b.a
ENSGT00390000010115.a ENSGT00390000010115.b.b
ENSGT00510000046833.a.a ENSGT00510000046833.b
ENSGT00690000101751.A.a.a ENSGT00690000101751.A.a.b.a.b
ENSGT00690000101751.A.a.a ENSGT00690000101751.A.a.b.a.a
ENSGT00390000003772.e.a ENSGT00390000003772.e.b.c.a
ENSGT00690000101663.A ENSGT00690000101663.C.a
ENSGT00640000091207.a.a ENSGT00640000091207.a.b.c.b
ENSGT00690000102146.A.a ENSGT00690000102146.A.b
ENSGT00500000044784.d.a.a ENSGT00500000044784.d.a.b
ENSGT00640000091365.A ENSGT00640000091365.B
ENSGT00690000101647.A.b.a.a.b ENSGT00690000101647.A.b.b.b.a
ENSGT00690000101825.b.b.a.a.b ENSGT00690000101825.b.b.a.b
ENSGT00530000063299.a ENSGT00530000063299.b.a.b
ENSGT00530000063420.a.b ENSGT00530000063420.b.a
ENSGT00680000099585.a.a.b ENSGT00680000099585.b.a
ENSGT00690000102043.a.a.b ENSGT00690000102043.b
ENSGT00550000074475.A ENSGT00550000074475.D
ENSGT00530000062924.a.b.a ENSGT00530000062924.a.b.b.c.a
ENSGT00690000101860.e ENSGT00690000101860.f
ENSGT00680000099764.a.a ENSGT00680000099764.a.b.a
ENSGT00430000030841.b.a.a ENSGT00430000030841.b.b
ENSGT00620000087655.A.a.b ENSGT00620000087655.B
ENSGT00690000101674.B.a.a.a.b ENSGT00690000101674.B.a.a.b
ENSGT00690000101674.A.a.a.a ENSGT00690000101674.A.a.a.b
ENSGT00690000101977.D.a.b.b ENSGT00690000101977.D.b
ENSGT00550000074351.A.a.a ENSGT00550000074351.A.b
ENSGT00690000101686.B.b.a.a ENSGT00690000101686.B.b.a.b
ENSGT00690000101819.B.a ENSGT00690000101819.B.b
ENSGT00560000077078.c.a.a.b ENSGT00560000077078.c.b
ENSGT00690000101977.D.a.a ENSGT00690000101977.D.b
ENSGT00690000101756.A ENSGT00690000101756.B.a
ENSGT00620000087675.A.a.a.b ENSGT00620000087675.A.b
ENSGT00550000074480.f.a ENSGT00550000074480.f.b
ENSGT00550000074275.A.d.a ENSGT00550000074275.A.e
ENSGT00560000077078.c.a.a.b ENSGT00560000077078.c.a.b
ENSGT00550000074370.A.a.b.a ENSGT00550000074370.A.b
ENSGT00620000087675.A.a.a.b ENSGT00620000087675.B.a.b
ENSGT00690000101850.a.a.b.a.b ENSGT00690000101850.a.a.b.b
ENSGT00690000101850.a.a.b.a.a ENSGT00690000101850.a.a.b.a.b
ENSGT00630000089523.a.a.a ENSGT00630000089523.a.a.b.a.a.a.b
ENSGT00440000034671.b.a.a ENSGT00440000034671.b.b
ENSGT00530000063660.B ENSGT00530000063660.C
ENSGT00630000089523.a.a.b.a.b ENSGT00630000089523.a.b
ENSGT00690000101859.b.a.b ENSGT00690000101859.b.b
ENSGT00690000101690.A.a.a.b ENSGT00690000101690.A.b
ENSGT00440000038338.a.a.a ENSGT00440000038338.a.b
ENSGT00690000102220.b.a ENSGT00690000102220.b.b
ENSGT00690000101720.a.b.a.a ENSGT00690000101720.a.b.a.b.a.a
ENSGT00690000101741.a.a.a ENSGT00690000101741.a.a.b
ENSGT00390000017866.A ENSGT00390000017866.B.b
ENSGT00530000063014.B.a.b ENSGT00530000063014.B.b
ENSGT00550000074359.B.a.a.a.a ENSGT00550000074359.B.a.a.a.b
ENSGT00390000011587.B.a ENSGT00390000011587.B.b.b
ENSGT00690000101676.a.a ENSGT00690000101676.b.c.a.b
ENSGT00390000001681.a.b ENSGT00390000001681.b
ENSGT00630000089684.b.a.b ENSGT00630000089684.b.b.b
ENSGT00510000046839.B ENSGT00510000046839.C
ENSGT00530000063420.a.b ENSGT00530000063420.b.b
ENSGT00550000074466.a.a.a.a ENSGT00550000074466.a.a.b
ENSGT00550000074396.a.a.a ENSGT00550000074396.a.b
ENSGT00690000101690.A.a.b ENSGT00690000101690.A.b
ENSGT00530000063845.b.a ENSGT00530000063845.b.b
ENSGT00390000003866.a.a ENSGT00390000003866.a.b
ENSGT00560000076791.a.b.b.a ENSGT00560000076791.a.b.b.b.c.b.b
ENSGT00690000101756.A ENSGT00690000101756.B.b
ENSGT00650000092901.A.a.a.a.a ENSGT00650000092901.A.a.a.a.b
ENSGT00680000099726.a.b.b ENSGT00680000099726.b.b
ENSGT00390000002997.c.b.b ENSGT00390000002997.d
ENSGT00690000101685.a.c.b ENSGT00690000101685.b.b.b.b
ENSGT00680000099568.d.a.a.b.b.a.b ENSGT00680000099568.d.a.a.b.b.b
ENSGT00390000008161.a.a ENSGT00390000008161.b
ENSGT00390000006009.a.a.a ENSGT00390000006009.a.b
ENSGT00650000093105.A.b ENSGT00650000093105.B.a.b.a.a.a.a
ENSGT00690000101685.a.c.a ENSGT00690000101685.b.b.b.b
ENSGT00530000063339.a.a.a ENSGT00530000063339.a.b
ENSGT00680000099568.d.a.a.b.b.a.a ENSGT00680000099568.d.a.a.b.b.b
ENSGT00680000099722.a.a.a.a.b ENSGT00680000099722.a.b.a.b
ENSGT00620000087675.A.a.a.a ENSGT00620000087675.A.b
ENSGT00690000101915.a ENSGT00690000101915.b.b
ENSGT00690000101968.a.a.a.a ENSGT00690000101968.a.a.b
ENSGT00390000008161.a.b ENSGT00390000008161.b
ENSGT00580000081405.A.c.a.a.a ENSGT00580000081405.B
ENSGT00390000012034.a.b ENSGT00390000012034.b.a
ENSGT00550000074361.b.c.a.b ENSGT00550000074361.b.c.b
ENSGT00390000016344.A ENSGT00390000016344.B.b.b
ENSGT00510000046469.a ENSGT00510000046469.b.a
ENSGT00690000101683.a.b.a ENSGT00690000101683.b.a.b
ENSGT00560000076803.a.b.b.a.a.b ENSGT00560000076803.a.b.b.b.b
ENSGT00680000099610.A.c.b ENSGT00680000099610.C
ENSGT00680000099683.A.a.a ENSGT00680000099683.B
ENSGT00690000101771.A.a.b ENSGT00690000101771.B.b
ENSGT00640000091186.c.a.a.a.a.b ENSGT00640000091186.d.a
ENSGT00640000091186.c.a.a.a.a.a ENSGT00640000091186.d.a
ENSGT00390000013613.a ENSGT00390000013613.b
ENSGT00560000077135.A.a ENSGT00560000077135.A.b
ENSGT00670000097873.A ENSGT00670000097873.B
ENSGT00390000010986.A ENSGT00390000010986.B.a
ENSGT00530000063020.a ENSGT00530000063020.b.a.a.a
ENSGT00390000003855.a ENSGT00390000003855.b
ENSGT00650000092921.B.a.a.b ENSGT00650000092921.B.b
ENSGT00650000093253.A ENSGT00650000093253.B.a
ENSGT00680000099948.A ENSGT00680000099948.B
ENSGT00660000095216.a.a ENSGT00660000095216.b
ENSGT00650000093200.c.a.a ENSGT00650000093200.c.b.c.b
ENSGT00550000074304.A.a.a.a.b ENSGT00550000074304.B.d
ENSGT00540000069787.B.e ENSGT00540000069787.B.f
ENSGT00390000013640.a.a ENSGT00390000013640.b
ENSGT00440000033373.a ENSGT00440000033373.b
ENSGT00650000093079.A ENSGT00650000093079.B.c.b
ENSGT00630000089539.A.c.b ENSGT00630000089539.B.a
ENSGT00680000099610.A.c.a ENSGT00680000099610.B.a.b
ENSGT00670000097873.C ENSGT00670000097873.D
ENSGT00530000062982.a ENSGT00530000062982.b.a.a.a
ENSGT00690000101919.a.a.a ENSGT00690000101919.a.b.b.a
ENSGT00670000097542.D.a.b ENSGT00670000097542.E
ENSGT00680000099523.A.b.a ENSGT00680000099523.B.b
ENSGT00550000074563.B ENSGT00550000074563.C
ENSGT00560000076773.e.a.a.b.b ENSGT00560000076773.e.b.a.a
ENSGT00390000000417.a ENSGT00390000000417.b.b.a
ENSGT00690000101908.a.a.a ENSGT00690000101908.b.a
ENSGT00530000063134.B ENSGT00530000063134.C
ENSGT00390000011708.c ENSGT00390000011708.d
ENSGT00510000046802.a ENSGT00510000046802.b
ENSGT00690000101731.B.a ENSGT00690000101731.C.b.b
ENSGT00550000074381.a.b.b.a.a.a.b ENSGT00550000074381.a.b.b.a.b
ENSGT00690000101937.A.b.a ENSGT00690000101937.A.b.b
ENSGT00530000063110.B ENSGT00530000063110.C
ENSGT00670000097746.A ENSGT00670000097746.C
ENSGT00550000074289.a.c.a.b ENSGT00550000074289.a.c.b.b
ENSGT00550000074260.B ENSGT00550000074260.C.c
ENSGT00570000078945.a.a ENSGT00570000078945.a.b.b.a
ENSGT00550000074452.A.b ENSGT00550000074452.C
ENSGT00560000077076.B.a ENSGT00560000077076.B.b.c.a
ENSGT00550000074463.A.a ENSGT00550000074463.B
ENSGT00550000074304.A.b ENSGT00550000074304.B.d
ENSGT00550000074253.A.b ENSGT00550000074253.B.a
ENSGT00530000063354.A.b.b ENSGT00530000063354.B.e.b
ENSGT00550000074483.a.a.a.b.a ENSGT00550000074483.a.a.a.b.b
ENSGT00530000063528.A ENSGT00530000063528.B
ENSGT00670000097716.a.a.a.a ENSGT00670000097716.a.a.b.a.b
ENSGT00640000091250.a.a.a ENSGT00640000091250.a.b
ENSGT00390000016344.B.a.a ENSGT00390000016344.B.a.b
ENSGT00680000099813.A.b.a ENSGT00680000099813.A.b.b
ENSGT00550000074551.A ENSGT00550000074551.B.a.a
ENSGT00690000101890.A.a.b ENSGT00690000101890.B.b.a
ENSGT00550000074463.A.b ENSGT00550000074463.C
ENSGT00550000074463.A.b ENSGT00550000074463.B
ENSGT00680000099852.A.b ENSGT00680000099852.B
ENSGT00390000013146.a.b.a.b ENSGT00390000013146.a.b.b
ENSGT00530000062751.a.a.d.b ENSGT00530000062751.a.b.b
ENSGT00680000099538.A.a.a.b ENSGT00680000099538.A.b.a
ENSGT00680000099948.B ENSGT00680000099948.C
ENSGT00510000046461.a ENSGT00510000046461.b
ENSGT00670000097822.A.a.b ENSGT00670000097822.B
ENSGT00560000076849.a.a.b.a.a.a ENSGT00560000076849.a.a.b.a.a.b
ENSGT00560000076769.A.d.c ENSGT00560000076769.A.d.d
ENSGT00550000074590.a ENSGT00550000074590.b
ENSGT00560000076803.a.b.b.a.a.b ENSGT00560000076803.a.b.b.b.a
ENSGT00580000081498.a.b.a ENSGT00580000081498.a.b.b.a.b
ENSGT00620000087601.B ENSGT00620000087601.D
ENSGT00530000062956.A.c ENSGT00530000062956.A.d.b
ENSGT00530000062956.A.c ENSGT00530000062956.A.d.a
ENSGT00690000101832.c.a.a ENSGT00690000101832.d.a
ENSGT00560000076803.a.b.b.a.a.a.a ENSGT00560000076803.a.b.b.b.b
ENSGT00550000074578.A.b.b ENSGT00550000074578.B.c.b
ENSGT00390000011960.A ENSGT00390000011960.B.b
ENSGT00690000101771.A.a.b ENSGT00690000101771.B.a
ENSGT00620000087538.A ENSGT00620000087538.F
ENSGT00550000074355.B ENSGT00550000074355.D.a.a
ENSGT00390000016344.A ENSGT00390000016344.B.a.a
ENSGT00560000077079.a.b.b.b ENSGT00560000077079.b
ENSGT00390000010069.c.a.b ENSGT00390000010069.c.b
ENSGT00670000097611.b.a.b ENSGT00670000097611.b.b.b
ENSGT00390000006503.a ENSGT00390000006503.b
ENSGT00620000087675.A.b ENSGT00620000087675.B.a.b
ENSGT00390000009402.A ENSGT00390000009402.B.c.b
ENSGT00530000063152.a.b.a.a ENSGT00530000063152.a.b.a.b
ENSGT00620000087846.A ENSGT00620000087846.B.a.b
ENSGT00390000002205.a.b ENSGT00390000002205.b.a
ENSGT00450000040239.a ENSGT00450000040239.b.b
ENSGT00450000040239.a ENSGT00450000040239.b.a
ENSGT00530000062938.a.b.a.a ENSGT00530000062938.a.b.a.b
ENSGT00680000099910.e.b.a ENSGT00680000099910.e.b.b
ENSGT00680000099674.A.a ENSGT00680000099674.C
ENSGT00690000101652.A.a.b ENSGT00690000101652.B.e.a.a.b.a
ENSGT00690000101742.a.b.b.a.a.b ENSGT00690000101742.b
ENSGT00510000046904.B ENSGT00510000046904.C
ENSGT00690000101926.B ENSGT00690000101926.D.a.a
ENSGT00390000003646.a.b.a ENSGT00390000003646.b
ENSGT00390000010268.B.a ENSGT00390000010268.C
ENSGT00390000007153.a ENSGT00390000007153.b
ENSGT00660000095378.B.a.b ENSGT00660000095378.B.b
ENSGT00530000063240.A.b ENSGT00530000063240.B
ENSGT00680000099727.B ENSGT00680000099727.C.b
ENSGT00530000062930.A.a.a ENSGT00530000062930.B.b
ENSGT00530000063657.a ENSGT00530000063657.b
ENSGT00530000063674.a ENSGT00530000063674.b
ENSGT00390000007040.b.a.a ENSGT00390000007040.b.a.b
ENSGT00660000095182.C.a ENSGT00660000095182.C.b
ENSGT00550000074352.B ENSGT00550000074352.D
ENSGT00690000101731.A ENSGT00690000101731.C.b.b
ENSGT00690000101967.A.a.b ENSGT00690000101967.B
ENSGT00650000093378.A ENSGT00650000093378.B.b
ENSGT00620000087589.b.a.a.a ENSGT00620000087589.b.a.b
ENSGT00640000091090.A.a.b.b ENSGT00640000091090.B.d
ENSGT00670000097509.B.a.a.a ENSGT00670000097509.C
ENSGT00670000097595.a.a ENSGT00670000097595.a.b.b
ENSGT00620000087661.A.b.a.b ENSGT00620000087661.A.b.b.b.b
ENSGT00670000097898.A ENSGT00670000097898.C
ENSGT00550000074441.a.b.a.a ENSGT00550000074441.a.b.a.b
ENSGT00530000063239.A.a.a.a.a ENSGT00530000063239.B.c
ENSGT00530000063457.b.a.a ENSGT00530000063457.b.b.a
ENSGT00610000085970.B ENSGT00610000085970.C
ENSGT00610000085970.C ENSGT00610000085970.D
ENSGT00690000102040.a.a ENSGT00690000102040.a.b
ENSGT00550000074362.A.a.b ENSGT00550000074362.B.b
ENSGT00530000063089.A ENSGT00530000063089.B
ENSGT00440000033318.c.b.b ENSGT00440000033318.d
ENSGT00390000016028.B ENSGT00390000016028.C.b
ENSGT00500000044795.a.a.a.b ENSGT00500000044795.a.b.b
ENSGT00390000001189.a ENSGT00390000001189.b
ENSGT00550000074473.B.a.b ENSGT00550000074473.B.b.d
ENSGT00690000101645.b.b.b.a.a ENSGT00690000101645.b.b.b.a.b.b
ENSGT00690000101645.b.b.b.a.a ENSGT00690000101645.b.b.b.a.b.a
ENSGT00650000093079.A ENSGT00650000093079.B.d
ENSGT00550000074463.A.a ENSGT00550000074463.D.a
ENSGT00550000074463.A.a ENSGT00550000074463.D.b
ENSGT00690000101654.B ENSGT00690000101654.C.a.b.a
ENSGT00560000076776.D.a.a.b ENSGT00560000076776.D.a.b
ENSGT00630000089571.A.a.a.b.b ENSGT00630000089571.B
ENSGT00560000076714.A ENSGT00560000076714.F
ENSGT00390000002634.c ENSGT00390000002634.d
ENSGT00550000074302.A.a ENSGT00550000074302.D.b.a
ENSGT00550000074527.C.a.b ENSGT00550000074527.C.b
ENSGT00560000076804.B.c.a ENSGT00560000076804.B.c.b.a.a
ENSGT00680000099709.A.a.a ENSGT00680000099709.B
ENSGT00550000074260.B ENSGT00550000074260.C.d
ENSGT00530000062999.a.b ENSGT00530000062999.b.a
ENSGT00390000016344.B.a.a ENSGT00390000016344.B.b.b
ENSGT00690000101682.a.c ENSGT00690000101682.a.d.b.a
ENSGT00660000095183.B ENSGT00660000095183.C
ENSGT00680000099672.B.a.b ENSGT00680000099672.C.a
ENSGT00530000063253.a ENSGT00530000063253.b.a.b
ENSGT00690000101951.b.a.a.a ENSGT00690000101951.b.a.a.b
ENSGT00650000092862.b.a.a.a ENSGT00650000092862.b.a.a.b
ENSGT00550000074527.A ENSGT00550000074527.C.b
ENSGT00550000074452.A.a ENSGT00550000074452.B.b
ENSGT00550000074276.f.a.a.a ENSGT00550000074276.f.a.b
ENSGT00550000074421.b.a.a ENSGT00550000074421.b.a.b
ENSGT00690000101887.a.a.b.b ENSGT00690000101887.a.b
ENSGT00390000011879.a ENSGT00390000011879.b
ENSGT00660000095470.A.a ENSGT00660000095470.B.b
ENSGT00660000095470.A.b ENSGT00660000095470.B.b
ENSGT00530000063076.c.a.a ENSGT00530000063076.c.a.b
ENSGT00530000063398.a ENSGT00530000063398.b.b
ENSGT00390000016344.A ENSGT00390000016344.B.a.b
ENSGT00670000097640.A.b ENSGT00670000097640.B.b.b
ENSGT00550000074334.a.b.a.a.a.b ENSGT00550000074334.a.b.a.b.a
ENSGT00680000099726.a.b.a ENSGT00680000099726.b.a.a
ENSGT00550000074536.A.a.b ENSGT00550000074536.A.b.b
ENSGT00690000101742.a.a ENSGT00690000101742.a.b.a
ENSGT00530000063049.a.a ENSGT00530000063049.b.d
ENSGT00640000091090.A.a.b.b ENSGT00640000091090.B.c
ENSGT00390000010986.A ENSGT00390000010986.B.b
ENSGT00690000101933.a.b ENSGT00690000101933.b.a
ENSGT00530000062902.d.a.f.a ENSGT00530000062902.d.b.a
ENSGT00550000074512.b.a.b ENSGT00550000074512.b.b
ENSGT00550000074463.B ENSGT00550000074463.D.b
ENSGT00550000074463.A.a ENSGT00550000074463.C
ENSGT00680000099674.A.b ENSGT00680000099674.C
ENSGT00560000076649.C ENSGT00560000076649.D.b
ENSGT00660000095174.a.a.b ENSGT00660000095174.b.c
ENSGT00680000099751.a ENSGT00680000099751.b.a.a
ENSGT00680000099610.A.c.a ENSGT00680000099610.C
ENSGT00550000074356.D.a.a.b ENSGT00550000074356.D.a.b.b
ENSGT00690000101933.b.a ENSGT00690000101933.b.b
ENSGT00390000002149.a.a.a.a ENSGT00390000002149.a.b.a
ENSGT00390000004841.A ENSGT00390000004841.B
ENSGT00680000099863.B ENSGT00680000099863.C
ENSGT00560000076906.B ENSGT00560000076906.C.d.a
ENSGT00530000062989.A ENSGT00530000062989.B.b
ENSGT00390000008751.a ENSGT00390000008751.b
ENSGT00550000074334.a.b.a.a.a.a ENSGT00550000074334.a.b.a.b.a
ENSGT00690000102078.A ENSGT00690000102078.B.a
ENSGT00550000074430.A.a ENSGT00550000074430.B.a.b
ENSGT00550000074463.B ENSGT00550000074463.D.a
ENSGT00530000063003.b.a.a ENSGT00530000063003.b.a.b
ENSGT00680000099523.B.a ENSGT00680000099523.B.b
ENSGT00620000087538.A ENSGT00620000087538.B
ENSGT00690000101672.b.a.a.b.b.a.c ENSGT00690000101672.b.a.a.b.b.b
ENSGT00680000099610.A.c.b ENSGT00680000099610.B.a.a
ENSGT00390000011103.A ENSGT00390000011103.B
ENSGT00390000008571.A.c ENSGT00390000008571.B
ENSGT00550000074398.c.b.a ENSGT00550000074398.c.b.b
ENSGT00390000017284.a ENSGT00390000017284.b
ENSGT00390000010986.B.a ENSGT00390000010986.B.b
ENSGT00680000099724.B ENSGT00680000099724.C
ENSGT00550000074489.A.a.a ENSGT00550000074489.A.b
ENSGT00690000102141.A ENSGT00690000102141.B
ENSGT00550000074304.A.b ENSGT00550000074304.B.c
ENSGT00580000081366.a.b.a ENSGT00580000081366.a.b.b
ENSGT00530000063555.a.a ENSGT00530000063555.a.b.b
ENSGT00550000074302.A.a ENSGT00550000074302.A.b.b
ENSGT00550000074253.B.a ENSGT00550000074253.B.b.b
ENSGT00390000016028.A.a ENSGT00390000016028.C.b
ENSGT00670000097542.D.b ENSGT00670000097542.E
ENSGT00560000076849.a.a.b.a.a.a ENSGT00560000076849.a.a.b.a.b
ENSGT00550000074373.A.b ENSGT00550000074373.B.a.a.a
ENSGT00690000101749.A.a.a ENSGT00690000101749.B.b
ENSGT00550000074373.A.b ENSGT00550000074373.B.a.a.b
ENSGT00530000063034.A ENSGT00530000063034.C
ENSGT00550000074527.A ENSGT00550000074527.C.a.b
ENSGT00550000074304.A.a.a.a.b ENSGT00550000074304.A.b
ENSGT00690000101731.A ENSGT00690000101731.C.b.a
ENSGT00690000101842.B ENSGT00690000101842.C.b.b.a
ENSGT00550000074527.B.b ENSGT00550000074527.C.a.b
ENSGT00690000101863.A ENSGT00690000101863.B.c.b.a.b
ENSGT00530000062902.c.a ENSGT00530000062902.d.a.f.a
ENSGT00390000015686.B.a.a ENSGT00390000015686.B.a.b
ENSGT00390000010268.B.b ENSGT00390000010268.C
ENSGT00420000029753.a ENSGT00420000029753.b
ENSGT00530000062902.c.a ENSGT00530000062902.d.a.f.b
ENSGT00390000001844.A ENSGT00390000001844.B
ENSGT00390000016277.c ENSGT00390000016277.d
ENSGT00680000099751.a ENSGT00680000099751.b.b
ENSGT00530000063027.A ENSGT00530000063027.B.b
ENSGT00550000074398.c.a ENSGT00550000074398.c.b.b
ENSGT00550000074473.B.a.a ENSGT00550000074473.B.b.c
ENSGT00530000063183.a ENSGT00530000063183.b.a
ENSGT00640000091197.a.a.a.b ENSGT00640000091197.b.a
ENSGT00560000076721.B.b ENSGT00560000076721.D
ENSGT00670000097873.A ENSGT00670000097873.C
ENSGT00690000101804.a.b.a.b ENSGT00690000101804.b.b
ENSGT00530000063477.a ENSGT00530000063477.b
ENSGT00550000074223.A.b ENSGT00550000074223.C.a.a.b
ENSGT00390000018747.c.a.a ENSGT00390000018747.c.b
ENSGT00680000099709.A.a.a ENSGT00680000099709.C
ENSGT00670000097881.c ENSGT00670000097881.d
ENSGT00690000101731.B.b ENSGT00690000101731.C.b.a
ENSGT00530000062751.a.a.d.b ENSGT00530000062751.a.b.a
ENSGT00670000097666.A.a.b.a ENSGT00670000097666.B
ENSGT00680000099724.A ENSGT00680000099724.B
ENSGT00530000062902.d.a.f.b ENSGT00530000062902.d.b.a
ENSGT00530000062902.c.a ENSGT00530000062902.d.b.a
ENSGT00670000097738.a.a.b ENSGT00670000097738.a.b.b
ENSGT00680000099666.a.a.a.a.a.a ENSGT00680000099666.a.b
ENSGT00550000074391.a.b.b.a ENSGT00550000074391.a.b.b.b
ENSGT00550000074415.a.a.a.b.a ENSGT00550000074415.a.b
ENSGT00550000074289.a.c.a.b ENSGT00550000074289.a.c.b.a.b
ENSGT00560000076804.A ENSGT00560000076804.B.c.b.a.b
ENSGT00560000076804.A ENSGT00560000076804.B.c.b.a.a
ENSGT00690000101933.a.b ENSGT00690000101933.b.b
ENSGT00660000095469.a.a.a ENSGT00660000095469.a.b
ENSGT00690000101700.E.a.a.a ENSGT00690000101700.E.a.b.b.b.a
ENSGT00690000101890.A.a.a ENSGT00690000101890.B.b.b
ENSGT00690000102094.A ENSGT00690000102094.B
ENSGT00390000016224.a ENSGT00390000016224.b
ENSGT00670000097611.b.a.a ENSGT00670000097611.b.b.b
ENSGT00550000074407.B ENSGT00550000074407.C
ENSGT00550000074463.C ENSGT00550000074463.D.a
ENSGT00390000008909.a ENSGT00390000008909.b.a
ENSGT00550000074430.A.a ENSGT00550000074430.B.b
ENSGT00690000101850.a.a.b.b ENSGT00690000101850.a.b.b
ENSGT00550000074368.a.b.b ENSGT00550000074368.b
ENSGT00660000095375.A.d.b ENSGT00660000095375.B.a
ENSGT00690000101806.b.c ENSGT00690000101806.b.d
ENSGT00680000099663.B ENSGT00680000099663.D
ENSGT00680000099672.A.a ENSGT00680000099672.C.b
ENSGT00640000091383.a.a ENSGT00640000091383.a.b
ENSGT00690000101742.a.a ENSGT00690000101742.a.b.b.a.a.b
ENSGT00390000015655.a ENSGT00390000015655.b
ENSGT00690000101731.B.b ENSGT00690000101731.C.b.b
ENSGT00390000018747.c.a.a ENSGT00390000018747.c.a.b
ENSGT00680000099672.B.a.a ENSGT00680000099672.C.a
ENSGT00630000089810.a.a.b ENSGT00630000089810.a.b
ENSGT00550000074289.a.c.a.a ENSGT00550000074289.a.c.b.b
ENSGT00550000074253.A.b ENSGT00550000074253.B.b.a
ENSGT00610000085800.b.a.a.b ENSGT00610000085800.b.a.b.b
ENSGT00390000002205.a.a ENSGT00390000002205.b.b
ENSGT00530000063535.a.a.b ENSGT00530000063535.a.b
ENSGT00550000074352.D ENSGT00550000074352.E
ENSGT00530000063249.b.a ENSGT00530000063249.b.b
ENSGT00690000101891.D ENSGT00690000101891.E.a
ENSGT00690000101891.D ENSGT00690000101891.E.b
ENSGT00560000076773.e.a.a.a ENSGT00560000076773.e.b.b
ENSGT00690000102094.B ENSGT00690000102094.C
ENSGT00680000099801.A ENSGT00680000099801.B
ENSGT00680000099683.A.a.b ENSGT00680000099683.B
ENSGT00620000087675.A.a.a.a ENSGT00620000087675.A.a.a.b
ENSGT00550000074538.a.a.a ENSGT00550000074538.a.b.a
ENSGT00550000074536.A.b.a ENSGT00550000074536.A.b.b
ENSGT00530000062902.d.a.f.a ENSGT00530000062902.d.b.b
ENSGT00690000101958.a.b.a.e ENSGT00690000101958.a.b.a.f
ENSGT00550000074373.B.a.a.a ENSGT00550000074373.B.a.b
ENSGT00530000063138.a.c.b ENSGT00530000063138.b
ENSGT00690000101672.b.a.a.a ENSGT00690000101672.b.a.a.b.b.b
ENSGT00530000063335.A ENSGT00530000063335.B.b
ENSGT00550000074515.a.a ENSGT00550000074515.a.b.a
ENSGT00690000101683.a.b.a ENSGT00690000101683.b.b
ENSGT00550000074425.A.a.b ENSGT00550000074425.A.b.b.b
ENSGT00690000101863.B.c.a ENSGT00690000101863.B.c.b.a.b
ENSGT00530000063600.a ENSGT00530000063600.b
ENSGT00390000016028.C.b ENSGT00390000016028.E
ENSGT00530000062902.d.a.f.b ENSGT00530000062902.d.b.b
ENSGT00670000097791.B.a ENSGT00670000097791.B.b
ENSGT00560000076773.e.a.a.b.b ENSGT00560000076773.e.b.b
ENSGT00520000055542.b.b.a ENSGT00520000055542.b.b.b
ENSGT00550000074463.B ENSGT00550000074463.C
ENSGT00690000101781.a.a.a.a ENSGT00690000101781.a.b.b.a
ENSGT00560000076773.e.a.a.a ENSGT00560000076773.e.b.a.a
ENSGT00390000001652.A ENSGT00390000001652.B
ENSGT00680000099777.a.a.a ENSGT00680000099777.a.a.b
ENSGT00690000101696.A.a.a ENSGT00690000101696.A.a.b.a.b
ENSGT00390000016344.B.a.a ENSGT00390000016344.B.b.a
ENSGT00650000093200.c.a.a ENSGT00650000093200.c.a.b
ENSGT00390000009491.a ENSGT00390000009491.b
ENSGT00530000063317.A ENSGT00530000063317.B
