# Supplementary material for: Chromosome evolution at the origin of the ancestral vertebrate genome
Source: Genome Biol. 2018 Oct 17;19:166. doi: 10.1186/s13059-018-1559-1 (PMC6193309; doi:10.1186/s13059-018-1559-1)
Supplement: Supplementary file 6 — Summarizes the evidence supporting tetrads. (XLSX 78 kb) [file 13059_2018_1559_MOESM6_ESM.xlsx]

## Sheet: Table S7 -Tetrad 1
CARs in Tetrad	size (genes)	AGORA scaffolding	CAR in v.84	chicken chromosome	human chromosome*	spotted gar LG	DCS/Medaka
108	510		6	GG2	7, 3, 10, 12	LG11 + LG9	20, 17; 20, 16; 11, 16; 20, 7
99	406	140	8	GG7	2, 3	LG12	21, 3; 2, 4; 21, 2; 21, 1
24	253		21 + 98	GG27	17	LG15	8, 19; 19, 1; 1, 8
6	70	39, 140	46	GGE22C19W28_E50C23	12	LG4	5, 7
39	69	140, 6	47 + 266	GGE22C19W28_E50C23	12	LG4	5, 7
140	51	6, 39, 99	55	GGE22C19W28_E50C23	12	LG4	5, 7
Amniota genome, no assembly, 59 CARs (≥ 50 genes)
p-value threshold	Tetrads
Bonferroni, 0.05	108 - 24 - 99 - 39
Bonferroni, 0.05	108 - 24 - 99 - 6
Bonferroni, 0.05	108 - 24 - 99 - 140
all p-values < 0.05 with Bonferroni correction
4.18E-254	108	99
1.01E-187	108	24
4.71E-100	99	24
7.90E-73	99	6
2.45E-55	39	24
2.96E-43	108	39
1.33E-31	99	39
7.62E-27	140	99
1.84E-16	108	140
3.40E-14	6	108
7.41E-09	24	6
3.45E-02	140	24
Amniota genome, 23 CAR assemblies, 39 CARs (≥ 50 genes)
p-value threshold	Tetrads
Bonferroni, 0.05	108 - 24 - 6_39_140 - 99
all p-values < 0.05 with Bonferroni correction
4.96E-270	108	99
1.09E-199	108	24
2.79E-139	99	6_39_140
4.99E-107	99	24
2.95E-84	6_39_140	108
2.22E-69	6_39_140	24

## Sheet: Table S8 - Tetrad 2
CAR in Tetrad	size (genes)	AGORA scaffolding	CAR v.84	chicken chromosome	human chromosome	spotted gar LG	DCS/Medaka
118b (new)	135		7	GG1	22, 12, 7	LG12	8, 1; 8, 19
222	308		16	GG14	16, 17, 7	LG13	8, 1; 8, 19
209	259		18	GG18	17	LG10	8, 1; 8, 19
small (< 50 genes)
45	29		80	n.d.	19	n.d.	16, 11
Amniota genome, no assembly, 59 CARs (≥ 50 genes), 282 CARs (≥ 5 genes)
p-value threshold	Tetrads
Bonferroni, 0.05	118b - 209 - 222 - 45
all p-values < 0.05 with Bonferroni correction
0.00E+00	222	118b
0.00E+00	222	209
6.59E-192	118b	209
1.95E-46	45	209
1.63E-34	45	222
1.15E-10	45	118b
Amniota genome, 23 CAR assemblies, 39 CARs (≥ 50 genes), 245 CARs (≥ 5 genes)
p-value threshold	Tetrads
Bonferroni, 0.05	118b - 209 - 222 - 45
all p-values < 0.05 with Bonferroni correction
0.00E+00	209	222
0.00E+00	222	118b
1.11E-191	118b	209
1.78E-46	45	209
1.42E-34	222	45
9.10E-11	45	118b

## Sheet: Table S9 - Tetrad 3
CAR in Tetrad	size (genes)	AGORA scaffolding	CAR v.84	chicken chromosome	human chromosome	spotted gar LG	DCS/Medaka
250	355		12	GG15	12, 22	LG20	9, 12
117	98	137	39	GG19	17	LG22	13, 14
137	88	117	29	GG19	17	LG22	13, 14
256	60	44	29	GG19	17, 7	LG22	13, 14
73	64		48	GG5	11	LG9	10, 1; 6, 3
small (< 50 genes)
82	9		190	n.d.	16	n.d.	8, (18 or 19)
Amniota genome, no assembly, 59 CARs (≥ 50 genes), 282 CARs (≥ 5 genes)
p-value threshold	Tetrads
0.007	117 - 250 - 73 - 82
all p-values < 0.05 with Bonferroni correction
2.53E-220	117	250
1.59E-188	250	137
1.83E-95	256	250
1.50E-74	250	73
8.31E-16	73	117
1.13E-14	137	82
8.04E-07	82	117
6.38E-05	250	82
additional p-values < 0.1 without Bonferroni correction
5.77E-05	73	256
6.68E-03	73	82
Amniota genome, 23 CAR assemblies, 39 CARs (≥ 50 genes), 245 CARs (≥ 5 genes)
p-value threshold	Tetrads
0.007	117_137_256 - 250 - 73 - 82
all p-values < 0.05 with Bonferroni correction
0.00E+00	250	117_137_256
1.55E-74	73	250
4.64E-22	82	117_137_256
5.78E-21	117_137_256	73
4.91E-05	250	82
additional p-values < 0.1 without Bonferroni correction
6.73E-03	73	82

## Sheet: Tabls S10 - Tetrad 4
CARs in Tetrad	size (genes)	AGORA scaffolding	CAR v.84	chicken chromosome	human chromosome	spotted gar LG	DCS/Medaka
204	170	75	27	GG3	2, 20	LG16 + LG1	15, 19; 15, 1; 15, 24
75	134	204	30	GG3	1, 2, 6	LG1 + LG16	22, 24; 24, 15; 24, 3
55	99		31	GG3	1, 2	LG16 + LG1	15, 3; 15, 1
129	310		15	GG5	14	LG7	22, 24
261	52	97	45	GG5	14, 15	LG7	22, 24
97a	72		33	GG5	15	LG7	22, 24
small (< 50 genes)
59	31		97 + 187	n.d.	11	LG28	14, 18
420	7		209	n.d.	11	LG28	14, 18
27	38		31	n.d.	19	LG2	13, 14
Amniota genome, no assembly, 59 CARs (≥ 50 genes), 282 CARs (≥ 5 genes)
p-value threshold	Tetrads
Bonferroni, 0.05	261 - 27 - 420 - 55
0.00006	261 - 27 - 55 - 97a
0.00006	261 - 59 - 75 - 97a
0.00006	261 - 27 - 59 - 97a
0.0003	261 - 27 - 55 - 59
0.0003	261 - 55 - 59 - 97a
0.0003	261 - 27 - 59 - 75
0.0003	261 - 27 - 75 - 97a
0.0003	27 - 55 - 59 - 97a
0.0003	27 - 59 - 75 - 97a
The tetrads containing both 97a & 261 are shaded
all p-values < 0.05 with Bonferroni correction
4.90E-234	204	129
4.72E-164	129	75
8.06E-71	59	75
6.11E-61	420	55
8.94E-37	55	261
2.70E-34	261	75
1.37E-33	420	261
1.21E-29	129	55
1.24E-29	27	55
2.84E-27	420	27
2.21E-26	27	261
8.89E-24	97a	55
1.10E-12	97a	59
2.45E-12	97a	204
1.38E-10	27	59
2.60E-05	27	97a
4.07E-04	75	97a
8.39E-03	261	59
additional p-values < 0.1 without Bonferroni correction
1.71E-06	129	59
5.10E-05	97a	261
2.02E-04	55	59
2.33E-04	75	27
9.47E-04	27	204
1.13E-03	27	129
5.15E-03	75	55
Amniota genome, 23 CAR assemblies, 39 CARs (≥ 50 genes), 245 CARs (≥ 5 genes)
p-value threshold	Tetrads
Bonferroni, 0,05	129_261_97a - 204_75_55 - 27 - 59_420
all p-values < 0.05 with Bonferroni correction
0.00E+00	129_261_97a	204_75_55
1.31E-60	204_75_55	59_420
1.92E-42	27	59_420
2.65E-26	129_261_97a	59_420
7.64E-25	27	204_75_55
6.67E-20	129_261_97a	27

## Sheet: Table S11 - Tetrads 5-6
CARs in Tetrads	size (genes)	AGORA scaffolding	CAR v.84	chicken chromosome	human chromosome	spotted gar LG	DCS/Medaka
118a	339		7	GG1	12, 7, 22, X	LG8 + LG1	23, 6
192	105	14	35	GG1	10, 7	LG8	23, 6
14	65	192	52	GG1	12, 22	LG8	23, 6
172	87		42	GG1	12, 22	LG8	23, 6
123	243	46	14	GG12	3, (9)	LG5	5, 7
46b	58		63+ 14	GG12	3, X	LG5 + LG1	5, 7
64	208	123, 46	37 + 34	GG26	1, 6	LG3	5, 7
4	304		44 + 22	GG5	11	LG27	6, 2; 6, 3
small (< 50 genes)
66	41		67 + 259	n.d.	X	LG1	5, 7
46a	19		63	n.d.	X	LG1	5, 7
441	10		82	n.d.	19	n.d.	8, (14, 15 or 19)
430	6		82	n.d.	19	n.d.	8, 19
93	9		82	n.d.	19	n.d.	8, (19 or 22)
Amniota genome, no assembly, 59 CARs (≥ 50 genes), 282 CARs (≥ 5 genes)
p-value threshold	Tetrads
Bonferroni, 0.05	118a - 123 - 64 - 66
Bonferroni, 0.05	123 - 192 - 64 - 66
Bonferroni, 0.05	14 - 4 - 441 - 64
0.000009	123 - 14 - 64 - 66
0.00002	118a - 123 - 64 - 46a
0.00002	123 - 192 - 64 - 46a
0.003	123 - 172 - 64 - 66
all p-values < 0.05 with Bonferroni correction
5.32E-203	118a	123
7.59E-120	4	172
2.39E-97	46b	192
1.21E-90	64	118a
3.92E-82	118a	4
4.81E-65	14	4
7.36E-57	66	123
5.07E-47	4	64
1.14E-43	123	192
1.62E-41	123	64
1.15E-39	64	14
9.76E-39	14	123
1.57E-36	123	46a
2.00E-33	172	64
8.37E-30	64	192
1.29E-18	46a	118a
2.54E-16	14	441
5.92E-11	441	4
1.04E-08	118a	46b
1.74E-08	64	46b
8.74E-07	93	64
8.27E-06	64	441
1.10E-05	4	430
3.06E-05	64	66
9.78E-05	66	192
3.97E-04	46a	192
1.95E-03	118a	430
5.96E-03	66	118a
additional p-values < 0.1 without Bonferroni correction
3.48E-06	172	123
8.11E-06	14	66
1.16E-05	64	46a
5.78E-05	93	4
2.93E-03	172	66
1.07E-02	93	14
9.97E-02	441	118a
Amniota genome, 23 CAR assemblies, 39 CARs (≥ 50 genes), 245 CARs (≥ 5 genes)
p-value threshold	Tetrads
Bonferroni, 0.05	118a_192_14_172 - 123_46b - 64 - 66_46a
Bonferroni, 0.05	118a_192_14_172 - 4 - 441_430_93 - 64
all p-values < 0.05 with Bonferroni correction
0.00E+00	118a_192_14_172	123_46b
2.62E-209	118a_192_14_172	64
3.36E-202	4	118a_192_14_172
9.60E-92	66_46a	123_46b
3.46E-54	64	123_46b
4.82E-47	4	64
5.29E-43	118a_192_14_172	66_46a
3.66E-28	4	441_430_93
4.28E-12	441_430_93	118a_192_14_172
8.30E-12	64	441_430_93
9.24E-11	66_46a	64

## Sheet: Table S12 - Tetrads 7-9
CARs in Tetrads	size (genes)	AGORA scaffolding	CAR v.84	chicken chromosome	human chromosome	spotted gar LG	DCS/Medaka
114	444	195	5	GGZ	5, 18, 9	LG2	9, 12; 9, 5
195	153	114	5	GGZ	9, 19	LG2 + LG4	9, 12; 18, 12; 18, 1
241	201		25	GG17	9	LG21	9, 12
26	143	102	26 + 95	GG28	19	LG19	4, 17
102	60	26	26	GG28	19	LG19	4, 17
65	372	53	11	GG8	1	LG10	4, 17
53	104	65	40	GG8	1	LG10	4, 17
67	50	83	60	GG25	1	LG24	16, 11
69	343		10	GG10	15	LG3	3, 6
small (< 50 genes)
103	14		185 + 301	GG8	1	LG10	4, 17
50	41		41	n.d.	19	LG6	8, 1
84	27		41	n.d.	19	LG6	8, 1
85	17		41	n.d.	19	LG6	8, 1
111	38		62	GG25	1	LG24	16, 11
83	32	67	57	GG25	1	LG24	16, 11
146	13		99 + 239	n.d.	6	n.d.	11, 8; 11, 16
52	7		217	n.d.	6	n.d.	16, 11
456	6		173	GG16	6	n.d.	5, n.d.
450	5		99	GG16	6	n.d.	16, 7
393	5		248	GG16	6	n.d.	11, 16
Amniota genome, no assembly, 59 CARs (≥ 50 genes), 282 CARs (≥ 5 genes)
p-value threshold	Tetrads
Bonferroni, 0.05	114 - 26 - 67 - 69
Bonferroni, 0.05	195 - 26 - 67 - 69
Bonferroni, 0.05	114 - 26 - 69 - 83
Bonferroni, 0.05	103 - 241 - 53 - 84
0.000002	102 - 111 - 114 - 69
0.002	146 - 241 - 65 - 85
0.005	111 - 114 - 26 - 69
0.005	111 - 195 - 26 - 69
0.005	103 - 241 - 450 - 53
0.024	102 - 114 - 50 - 65
all p-values < 0.05 with Bonferroni correction
0.00E+00	241	53
3.22E-228	69	114
1.34E-108	65	241
1.23E-94	67	69
1.43E-89	195	69
1.38E-76	26	195
1.82E-71	26	69
5.16E-70	65	195
5.57E-61	65	114
1.75E-54	114	26
6.70E-54	393	241
2.77E-51	102	114
4.82E-51	241	84
2.57E-37	114	83
5.47E-36	53	103
9.67E-30	65	50
2.15E-28	69	111
8.51E-21	85	65
1.13E-20	241	146
3.75E-19	103	84
7.68E-18	67	114
8.52E-16	26	65
5.30E-14	111	102
9.74E-14	103	450
1.39E-13	103	241
2.05E-12	50	53
6.89E-12	241	52
1.01E-10	69	83
1.28E-10	84	53
3.04E-10	83	26
5.97E-08	50	102
5.58E-07	102	69
6.63E-07	65	84
1.12E-06	26	67
1.78E-06	195	67
8.44E-03	102	65
4.49E-02	195	85
additional p-values < 0.1 without Bonferroni correction
1.80E-06	111	114
5.55E-06	241	85
2.49E-05	52	53
2.49E-05	53	450
2.14E-04	50	393
2.28E-04	85	146
6.14E-04	195	111
1.50E-03	146	65
3.71E-03	85	114
4.40E-03	111	26
4.75E-03	241	456
4.75E-03	450	241
5.37E-03	393	53
2.06E-02	195	50
2.34E-02	50	114
3.13E-02	241	50
3.34E-02	65	456
5.42E-02	50	26
7.35E-02	85	102
Amniota genome, 23 CAR assemblies, 39 CARs (≥ 50 genes), 245 CARs (≥ 5 genes)
p-value threshold	Tetrads
Bonferroni, 0.05	114_195 - 26_102 - 67_111_83 - 69
Bonferroni, 0.05	114_195 - 26_102 - 50_85_84 - 65_53_103
0.0004	146_450_456_393_52 - 241 - 50_85_84 - 65_53_103
all p-values < 0.05 with Bonferroni correction
0.00E+00	114_195	69
0.00E+00	65_53_103	241
3.75E-167	26_102	114_195
1.24E-135	67_111_83	69
2.92E-113	241	146_450_456_393_52
2.67E-111	50_85_84	65_53_103
8.16E-95	114_195	65_53_103
1.59E-82	26_102	69
3.39E-64	114_195	67_111_83
7.55E-33	241	50_85_84
6.90E-31	26_102	67_111_83
2.33E-15	65_53_103	26_102
3.43E-09	65_53_103	146_450_456_393_52
1.24E-04	50_85_84	114_195
3.55E-04	50_85_84	26_102
additional p-values < 0.1 without Bonferroni correction
3.83E-04	50_85_84	146_450_456_393_52

## Sheet: Table S13 - Tetrads 10 to 13
CARs in Tetrads	size (genes)	AGORA scaffolding	CAR v.84	chicken chromosome	human chromosome	spotted gar LG	DCS/Medaka
57	663		2	GG2	8, 18, 6, 5	LG9 + LG11	11, 16; 16, 20; 20, 17
92	594		4	GG3	6, 2, 8	LG1 + LG16	24, 3; 24, 22; 15, 22; 15, 24; 24, 16
43	274		17	GG20	20	LG18	7, 5
107	233	207	28 + 43	GG11	16, 19	LG23	3, 6
207	54	107	54	GG11	16	LG23	3, 6
5a	230		1	GG1	21, X, 3	LG17 + LG3 + LG14	14, 13; 21, 14; 21, 2; 21, 20; 20, 4; 21, 4
152	50		56	GG1	3	LG17 + LG3 + LG14	21, 4; 21, 14
40a	120		32	GG24	11	LG26	13, 14
80	116	120	23	GG23	1	LG6	11, 16; 11, 22
120	73	80	23	GG23	1	LG6	11, 22; 22, 16; 11, 16
small (< 50 genes)
70	32		104 + 72	n.d.	14	n.d.	20, 17
254	21		146 + 197	n.d.	1	n.d.	17, 18
48	6		170	n.d.	1	n.d.	17, 18
9	6		249	n.d.	19	LG24	16, 11
Amniota genome, no assembly, 59 CARs (≥ 50 genes), 282 CARs (≥ 5 genes)
p-value threshold	Tetrads
Bonferroni, 0.05	43 - 57 - 80 - 92
Bonferroni, 0.05	107 - 43 - 57 - 70
0.0003	120 - 240 - 5a - 92
0.002	152 - 40a - 48 - 9
all p-values < 0.05 with Bonferroni correction
2.07E-251	57	43
5.64E-216	107	57
6.83E-122	40a	5a
7.01E-85	92	57
3.40E-84	80	92
2.78E-58	120	92
8.10E-56	5a	92
9.19E-44	40a	152
2.73E-43	107	43
4.16E-28	5a	240
1.57E-25	92	43
4.68E-22	152	9
1.08E-15	80	57
3.24E-13	70	107
3.68E-13	207	57
1.19E-11	48	9
9.52E-11	9	40a
1.06E-08	120	5a
7.56E-06	70	43
1.14E-05	70	57
2.68E-04	152	92
1.21E-03	40a	254
4.68E-03	43	80
1.65E-02	5a	254
additional p-values < 0.1 without Bonferroni correction
4.83E-06	5a	2
2.72E-05	120	2
2.94E-05	152	48
5.48E-05	240	120
2.13E-04	240	92
5.58E-04	57	120
1.59E-03	80	2
1.76E-03	48	40a
2.83E-03	207	5a
7.77E-03	207	92
9.71E-03	152	254
2.13E-02	80	5a
2.28E-02	2	92
3.42E-02	120	43
5.36E-02	207	43
5.95E-02	207	70
Amniota genome, 23 CAR assemblies, 39 CARs (≥ 50 genes), 245 CARs (≥ 5 genes)
p-value threshold	Tetrads
Bonferroni, 0.05	43 - 57 - 80_120 - 92
Bonferroni, 0.05	107_207 - 43 - 57 - 70
0.00006	5a_152 - 40a - 48_254 - 9
0.005	80_120 - 92 - 5a_152 - 10_240_2
all p-values < 0.05 with Bonferroni correction
4.94E-251	43	57
1.26E-228	57	107_207
2.83E-172	5a_152	40a
1.41E-147	92	80_120
8.52E-85	57	92
1.54E-64	5a_152	92
5.43E-41	43	107_207
1.40E-25	43	92
6.33E-17	57	80_120
6.81E-16	107_207	70
7.49E-11	9	40a
1.40E-10	48_254	40a
1.38E-08	10_240_2	5a_152	10_240_2 makes the link with cluster #6
2.71E-08	5a_152	48_254
5.86E-06	70	43
8.82E-06	70	57
1.19E-05	5a_152	80_120
7.92E-04	43	80_120
additional p-values < 0.1 without Bonferroni correction
1.80E-05	48_254	9
5.78E-05	9	5a_152
2.82E-03	92	10_240_2
4.83E-03	80_120	10_240_2

## Sheet: Table S14 - Tetrads 14 to 17
CARs in Tetrads	size (genes)	AGORA scaffolding	CAR v.84	chicken chromosome	human chromosome	spotted gar LG	DCS/Medaka
181	603		3	GG4	4, 2, 8	LG4 + LG2	18, 10; 18, 1; 1, 10; 1, 4; 4, 10; 1, 9; 9, 12
88	417		19 + 24	GG6	10	LG5	15, 1; 15, 19; 15, 3
156	101		36	GG22	8	LG1	9, 12
60	212	148	13	GG13	5	LG6	10, 14
148	60	60	13	GG13	5	LG6	10, 14
10	166	240	38 + 53	GG4	X	LG7	10, 14
240	69	10	50	GG4	X	LG7	10, 14
5b	433		1	GG1	13, X, 2, 15	LG17 + LG3 + LG14	21, 2; 21, 14; 14, 13
40b	149		1 + 111	GG1	11	LG3 + LG17	13, 14
3	325	22	9 + 149	GG9	3, 2, 17	LG14 + LG2	17, 4; 4, 22; 22, 20; 13, 22; 13, 17; 13, 4; 13, 20; 20, 4
22	73	3	9	GG9	2, 3	LG14	17, 4
78	238		20	GG21	1	LG25	7, 5
small (< 50 genes)
2	16		155	GG4	X	LG7	10, 14
19	9		181	n.d.	7	LG2	18, 14
169	16		120	n.d.	17	LG2	14, (8 or 17)
233	36		65	GG1	12	LG26	16, 11
Amniota genome, no assembly, 59 CARs (≥ 50 genes), 282 CARs (≥ 5 genes)
p-value threshold	Tetrads
Bonferroni, 0.05	156 - 181 - 60 - 88
Bonferroni, 0.05	148 - 156 - 181 - 88
0.0007	181 - 240 - 5b - 60
0.0007	10 - 19 - 3 - 5b
0.0009	10 - 181 - 5b - 60
0.003	169 - 233 - 3 - 78
all p-values < 0.05 with Bonferroni correction
6.90E-189	181	60
8.84E-172	78	3
2.35E-146	88	156
6.24E-113	10	5b
1.93E-99	181	88
8.12E-87	5b	181
2.18E-60	233	78
8.54E-55	40b	10
5.25E-46	5b	240
1.13E-42	3	5b
1.92E-41	60	88
2.35E-37	233	3
2.70E-32	148	181
5.66E-30	78	22
3.48E-29	88	148
4.57E-27	10	3
1.25E-21	5b	22
6.89E-17	78	169
1.33E-15	60	5b
3.03E-11	181	156
1.35E-10	3	169
1.53E-10	148	156
9.28E-09	10	181
1.11E-08	3	19
1.56E-07	156	60
1.32E-04	181	40b
2.89E-03	181	240
4.45E-03	22	10
4.53E-02	22	40b
additional p-values < 0.1 without Bonferroni correction
3.58E-05	2	19
5.49E-05	19	5b
1.00E-04	5b	2
4.83E-04	3	40b
6.41E-04	240	60
6.67E-04	19	10
8.28E-04	10	60
2.64E-03	169	233
9.25E-03	78	78
2.44E-02	40b	60
2.57E-02	169	22
2.57E-02	240	22
9.93E-02	22	233
Amniota genome, 23 CAR assemblies, 39 CARs (≥ 50 genes), 245 CARs (≥ 5 genes)
p-value threshold	Tetrads
Bonferroni, 0.05	156 - 181 - 60_148 - 88
0.0005	10_240_2 - 19 - 3_22 - 5b_40b
0.0006	10_240_2 - 181 - 5b_40b - 60_148
0.003	169 - 233 - 3_22 - 78
all p-values < 0.05 with Bonferroni correction
1.10E-227	181	60_148
3.80E-211	10_240_2	5b_40b
1.13E-210	3_22	78
3.38E-146	88	156
2.41E-99	181	88
1.79E-92	181	5b_40b
1.10E-71	88	60_148
8.96E-71	5b_40b	3_22
2.10E-60	233	78
2.90E-38	3_22	233
1.86E-24	10_240_2	3_22
3.28E-19	60_148	156
5.57E-17	78	169
5.30E-16	181	10_240_2
1.51E-14	3_22	169
2.45E-11	181	156
1.16E-09	5b_40b	60_148
6.04E-07	3_22	19
additional p-values < 0.1 without Bonferroni correction
4.78E-06	10_240_2	19
4.83E-04	19	5b_40b
5.76E-04	10_240_2	60_148
2.66E-03	169	233
9.34E-03	78	78
