# Supplementary material for: Chromosome evolution at the origin of the ancestral vertebrate genome
Source: Genome Biol. 2018 Oct 17;19:166. doi: 10.1186/s13059-018-1559-1 (PMC6193309; doi:10.1186/s13059-018-1559-1)
Supplement: Supplementary file 7 — Describes the comparison of the 17 tetrads to the 17 CLG of ref. [7]. (XLSX 83 kb) [file 13059_2018_1559_MOESM7_ESM.xlsx]

## Sheet: Table S15 - Gene numbers
pre-2R chromosomes	number of ancestral Olfactores genes	number of human descendant genes	number of genes in a CLG
tetrad 1	748	1146	1130
tetrad 2	466	684	676
tetrad 3	466	664	659
tetrad 4	671	979	960
tetrad 5	292	493	483
tetrad 6	240	416	392
tetrad 7	349	606	597
tetrad 8	136	311	301
tetrad 9	213	337	332
tetrad 10	250	423	411
tetrad 11	173	414	399
tetrad 12	72	150	140
tetrad 13	122	203	80
tetrad 14	436	765	748
tetrad 15	152	367	354
tetrad 16	83	192	182
tetrad 17	183	284	278
reconstructed CLG	number of human genes	number of genes in a tetrad
1	1295	406
2	1838	769
3	1412	556
4	951	292
5	1077	226
6	894	409
7	1089	548
8	1135	333
9	960	254
10	1153	410
11	1786	987
12	949	338
13	1363	566
14	1334	449
15	1323	640
16	1738	1024
17	1067	630

## Sheet: Table S16 - intersection genes
CLG	tetrad 1	tetrad 3	tetrad 4	tetrad 2	tetrad 5	tetrad 6	tetrad 7	tetrad 8	tetrad 9	tetrad 10	tetrad 11	tetrad 12	tetrad 13	tetrad 14	tetrad 15	tetrad 16	tetrad 17
16	976	4	2	11	5	0	2	1	0	1	1	0	0	13	0	8	0
17	9	570	1	21	1	12	2	0	2	1	0	0	0	1	1	0	9
11	8	1	904	5	7	3	9	0	1	3	1	1	30	6	7	0	1
15	2	12	7	566	3	46	1	0	1	0	0	0	1	1	0	0	0
13	56	1	15	9	407	55	0	0	7	0	1	1	0	2	6	1	5
14	14	39	4	26	58	305	1	0	0	0	0	0	0	2	0	0	0
2	6	5	2	0	2	2	552	110	18	24	33	0	4	5	3	0	3
1	4	2	3	0	13	2	84	245	39	7	2	0	1	3	0	0	1
12	4	7	2	2	11	16	0	2	277	2	0	4	7	1	1	1	1
3	12	0	6	0	3	1	26	5	2	374	122	0	1	0	1	0	3
4	0	1	3	1	0	0	3	0	0	17	244	21	0	0	0	0	2
5	12	2	2	2	2	2	0	0	1	0	59	105	36	0	1	0	2
6	10	0	0	1	0	1	2	3	0	4	17	0	0	318	52	1	0
7	4	2	5	27	1	1	3	2	0	4	17	2	0	448	32	0	0
8	3	0	5	3	4	2	1	2	0	1	1	16	1	37	230	22	5
9	13	1	0	2	1	0	2	2	1	0	1	8	0	1	45	127	50
10	24	14	3	28	1	4	0	0	0	1	1	1	0	0	1	84	248
This matrix shows the number of genes found in the intersections of all gene sets from the 17 tetrads and the 17 CLGs

## Sheet: Table S17 - intersection %
CLG	tetrad 1	tetrad 3	tetrad 4	tetrad 2	tetrad 5	tetrad 6	tetrad 7	tetrad 8	tetrad 9	tetrad 10	tetrad 11	tetrad 12	tetrad 13	tetrad 14	tetrad 15	tetrad 16	tetrad 17
16	95.3	0.4	0.2	1.1	0.5	0.0	0.2	0.1	0.0	0.1	0.1	0.0	0.0	1.3	0.0	0.8	0.0
17	1.4	90.5	0.2	3.3	0.2	1.9	0.3	0.0	0.3	0.2	0.0	0.0	0.0	0.2	0.2	0.0	1.4
11	0.8	0.1	91.6	0.5	0.7	0.3	0.9	0.0	0.1	0.3	0.1	0.1	3.0	0.6	0.7	0.0	0.1
15	0.3	1.9	1.1	88.4	0.5	7.2	0.2	0.0	0.2	0.0	0.0	0.0	0.2	0.2	0.0	0.0	0.0
13	9.9	0.2	2.7	1.6	71.9	9.7	0.0	0.0	1.2	0.0	0.2	0.2	0.0	0.4	1.1	0.2	0.9
14	3.1	8.7	0.9	5.8	12.9	67.9	0.2	0.0	0.0	0.0	0.0	0.0	0.0	0.4	0.0	0.0	0.0
2	0.8	0.7	0.3	0.0	0.3	0.3	71.8	14.3	2.3	3.1	4.3	0.0	0.5	0.7	0.4	0.0	0.4
1	1.0	0.5	0.7	0.0	3.2	0.5	20.7	60.3	9.6	1.7	0.5	0.0	0.2	0.7	0.0	0.0	0.2
12	1.2	2.1	0.6	0.6	3.3	4.7	0.0	0.6	82.0	0.6	0.0	1.2	2.1	0.3	0.3	0.3	0.3
3	2.2	0.0	1.1	0.0	0.5	0.2	4.7	0.9	0.4	67.3	21.9	0.0	0.2	0.0	0.2	0.0	0.5
4	0.0	0.3	1.0	0.3	0.0	0.0	1.0	0.0	0.0	5.8	83.6	7.2	0.0	0.0	0.0	0.0	0.7
5	5.3	0.9	0.9	0.9	0.9	0.9	0.0	0.0	0.4	0.0	26.1	46.5	15.9	0.0	0.4	0.0	0.9
6	2.4	0.0	0.0	0.2	0.0	0.2	0.5	0.7	0.0	1.0	4.2	0.0	0.0	77.8	12.7	0.2	0.0
7	0.7	0.4	0.9	4.9	0.2	0.2	0.5	0.4	0.0	0.7	3.1	0.4	0.0	81.8	5.8	0.0	0.0
8	0.9	0.0	1.5	0.9	1.2	0.6	0.3	0.6	0.0	0.3	0.3	4.8	0.3	11.1	69.1	6.6	1.5
9	5.1	0.4	0.0	0.8	0.4	0.0	0.8	0.8	0.4	0.0	0.4	3.1	0.0	0.4	17.7	50.0	19.7
10	5.9	3.4	0.7	6.8	0.2	1.0	0.0	0.0	0.0	0.2	0.2	0.2	0.0	0.0	0.2	20.5	60.5
This matrix shows the number of genes found in the intersections of all gene sets from the 17 tetrads and the 17 CLGs, in percentage of the CLG gene sets
