# Supplementary material for: Chromosome evolution at the origin of the ancestral vertebrate genome
Source: Genome Biol. 2018 Oct 17;19:166. doi: 10.1186/s13059-018-1559-1 (PMC6193309; doi:10.1186/s13059-018-1559-1)
Supplement: Supplementary file 8 — List of the composition of the 17 ancestral vertebrate chromosomes in terms of Olfactores ancestral genes (Ensembl gene ID). (TXT 459 kb) [file 13059_2018_1559_MOESM8_ESM.txt]

1	ENSGT00530000063608	ENSGT00530000063608.b ENSGT00530000063608.a	ENSG00000082438 ENSG00000106078
1	ENSGT00550000074537.b	ENSGT00550000074537.b.a ENSGT00550000074537.b.b.b ENSGT00550000074537.b.b.a	ENSG00000141738 ENSG00000115290 ENSG00000106070
1	ENSGT00550000074275.D	ENSGT00550000074275.D	ENSG00000132437
1	ENSGT00570000078874.a.a.a	ENSGT00570000078874.a.a.a	ENSG00000132436
1	ENSGT00550000074392.B	ENSGT00550000074392.B.a.b.b ENSGT00550000074392.B.a.b.a ENSGT00550000074392.B.a.a.b ENSGT00550000074392.B.a.a.a	ENSG00000030419 ENSG00000123411 ENSG00000185811 ENSG00000161405
1	ENSGT00620000088090	ENSGT00620000088090	ENSG00000164500
1	ENSGT00450000040255	ENSGT00450000040255.b ENSGT00450000040255.a.b ENSGT00450000040255.a.a	ENSG00000174453 ENSG00000188730
1	ENSGT00390000004400	ENSGT00390000004400.a ENSGT00390000004400.b	ENSG00000007001 ENSG00000183696
1	ENSGT00390000014376	ENSGT00390000014376	ENSG00000164746
1	ENSGT00390000000706	ENSGT00390000000706	ENSG00000188996 ENSG00000136273
1	ENSGT00680000099848.a.b.a.a	ENSGT00680000099848.a.b.a.a	ENSG00000158683
1	ENSGT00620000087781.A	ENSGT00620000087781.A.b ENSGT00620000087781.A.a.a ENSGT00620000087781.A.a.b	ENSG00000079308 ENSG00000111077 ENSG00000136205
1	ENSGT00550000074457	ENSGT00550000074457.d.b ENSGT00550000074457.c.a.a ENSGT00550000074457.c.a.b ENSGT00550000074457.d.a.b ENSGT00550000074457.d.a.a ENSGT00550000074457.c.b	ENSG00000146674 ENSG00000115461 ENSG00000167779 ENSG00000146678 ENSG00000141753 ENSG00000115457
1	ENSGT00680000099709.B	ENSGT00680000099709.B	ENSG00000164742
1	ENSGT00670000097585.B	ENSGT00670000097585.B	ENSG00000155660
1	ENSGT00690000101806.a.b	ENSGT00690000101806.a.b.a.a ENSGT00690000101806.a.b.a.b ENSGT00690000101806.a.b.b	ENSG00000106462 ENSG00000108799
1	ENSGT00550000074299.b	ENSGT00550000074299.b	ENSG00000055130
1	ENSGT00390000016016	ENSGT00390000016016	ENSG00000196511
1	ENSGT00390000001319	ENSGT00390000001319	ENSG00000132432
1	ENSGT00680000099521.A	ENSGT00680000099521.A.b ENSGT00680000099521.A.a.a ENSGT00680000099521.A.a.b	ENSG00000081320 ENSG00000164543
1	ENSGT00570000078981.B	ENSGT00570000078981.B.b ENSGT00570000078981.B.a	ENSG00000138411 ENSG00000002746
1	ENSGT00390000014996	ENSGT00390000014996	ENSG00000106591
1	ENSGT00550000074870	ENSGT00550000074870	ENSG00000256646 ENSG00000106588
1	ENSGT00390000014722	ENSGT00390000014722	ENSG00000136197
1	ENSGT00690000102062.B	ENSGT00690000102062.B.b ENSGT00690000102062.B.a	ENSG00000074047 ENSG00000106571
1	ENSGT00620000087864	ENSGT00620000087864.b ENSGT00620000087864.a.b.c ENSGT00620000087864.a.a ENSGT00620000087864.a.b.d.b ENSGT00620000087864.a.b.d.a	ENSG00000163083 ENSG00000175189 ENSG00000139269 ENSG00000122641
1	ENSGT00530000063418.B	ENSGT00530000063418.B	ENSG00000175600
1	ENSGT00690000102025.b	ENSGT00690000102025.b.a ENSGT00690000102025.b.b	ENSG00000167258 ENSG00000065883
1	ENSGT00690000101697.B	ENSGT00690000101697.B.a ENSGT00690000101697.B.b.b ENSGT00690000101697.B.b.a	ENSG00000006451 ENSG00000144118
1	ENSGT00390000011176	ENSGT00390000011176	ENSG00000241127
1	ENSGT00650000093079.C.a	ENSGT00650000093079.C.a	ENSG00000106536
1	ENSGT00390000000481	ENSGT00390000000481	ENSG00000006715
1	ENSGT00390000017588	ENSGT00390000017588.a.b ENSGT00390000017588.a.a ENSGT00390000017588.b	ENSG00000136717 ENSG00000078053 ENSG00000110934
1	ENSGT00530000063139.a.b	ENSGT00530000063139.a.b	ENSG00000010270
1	ENSGT00530000064036	ENSGT00530000064036	ENSG00000086289
1	ENSGT00560000076776.E	ENSGT00560000076776.E.b ENSGT00560000076776.E.a	ENSG00000106483 ENSG00000162998
1	ENSGT00690000101781.a.b.b.b	ENSGT00690000101781.a.b.b.b.a ENSGT00690000101781.a.b.b.b.b.b ENSGT00690000101781.a.b.b.b.b.a	ENSG00000181322 ENSG00000086288
1	ENSGT00390000008427	ENSGT00390000008427	ENSG00000136250
1	ENSGT00390000008749	ENSGT00390000008749	ENSG00000011426
1	ENSGT00390000004417	ENSGT00390000004417.b ENSGT00390000004417.a	ENSG00000164542 ENSG00000196123
1	ENSGT00390000009677	ENSGT00390000009677	ENSG00000122547
1	ENSGT00620000087649.A	ENSGT00620000087649.A	ENSG00000122545 ENSG00000120555
1	ENSGT00390000017671	ENSGT00390000017671.b ENSGT00390000017671.a	ENSG00000122557 ENSG00000051108
1	ENSGT00690000101843.B	ENSGT00690000101843.B	ENSG00000164532
1	ENSGT00530000063023.B	ENSGT00530000063023.B	ENSG00000173852 ENSG00000177990
1	ENSGT00660000095405.B	ENSGT00660000095405.B	ENSG00000187258
1	ENSGT00690000101825.a	ENSGT00690000101825.a	ENSG00000164619
1	ENSGT00390000000803	ENSGT00390000000803	ENSG00000122507
1	ENSGT00390000012959	ENSGT00390000012959.d ENSGT00390000012959.c	ENSG00000141698 ENSG00000122643
1	ENSGT00530000062784.a.b.b.a	ENSGT00530000062784.a.b.b.a.c.b ENSGT00530000062784.a.b.b.a.d ENSGT00530000062784.a.b.b.a.c.a	ENSG00000122642 ENSG00000141756
1	ENSGT00510000047055	ENSGT00510000047055	ENSG00000164610
1	ENSGT00390000010255	ENSGT00390000010255	ENSG00000105778
1	ENSGT00390000001455	ENSGT00390000001455	ENSG00000106355
1	ENSGT00660000095451	ENSGT00660000095451.b ENSGT00660000095451.a.b ENSGT00660000095451.a.a.b	ENSG00000154678 ENSG00000115252 ENSG00000123360
1	ENSGT00690000101704.A	ENSGT00690000101704.A.b ENSGT00690000101704.A.a	ENSG00000144668 ENSG00000115232
1	ENSGT00530000063564	ENSGT00530000063564.a ENSGT00530000063564.b	ENSG00000093167 ENSG00000124831
1	ENSGT00550000074923	ENSGT00550000074923	ENSG00000076242
1	ENSGT00680000099653.a.b.b.a	ENSGT00680000099653.a.b.b.a	ENSG00000163673
1	ENSGT00390000008822	ENSGT00390000008822.b.d ENSGT00390000008822.b.c ENSGT00390000008822.a	ENSG00000185482 ENSG00000144681 ENSG00000141750
1	ENSGT00440000038338	ENSGT00440000038338.a.b ENSGT00440000038338.b ENSGT00440000038338.a.a.b ENSGT00440000038338.a.a.a	ENSG00000172995 ENSG00000179912 ENSG00000048991
1	ENSGT00670000098017.b	ENSGT00670000098017.b	ENSG00000170248
1	ENSGT00390000001762.A	ENSGT00390000001762.A	ENSG00000163539
1	ENSGT00550000074370.A.a.b.b	ENSGT00550000074370.A.a.b.b	ENSG00000153560
1	ENSGT00680000099566.C	ENSGT00680000099566.C.a ENSGT00680000099566.C.b	ENSG00000108306 ENSG00000153558
1	ENSGT00550000074573.a	ENSGT00550000074573.a.b ENSGT00550000074573.a.a	ENSG00000141696 ENSG00000170275
1	ENSGT00390000010260	ENSGT00390000010260	ENSG00000188167
1	ENSGT00390000006586.c	ENSGT00390000006586.c.a ENSGT00390000006586.c.b	ENSG00000170266 ENSG00000163521
1	ENSGT00550000075117	ENSGT00550000075117	ENSG00000144659
1	ENSGT00390000015036	ENSGT00390000015036	ENSG00000168028 ENSG00000205246
1	ENSGT00390000015789	ENSGT00390000015789.a.b ENSGT00390000015789.a.a	ENSG00000173812 ENSG00000114784
1	ENSGT00390000003132	ENSGT00390000003132.b ENSGT00390000003132.a.a ENSGT00390000003132.a.b	ENSG00000115993 ENSG00000182606 ENSG00000173805
1	ENSGT00390000012469	ENSGT00390000012469	ENSG00000168038
1	ENSGT00680000099702.b.a.a	ENSGT00680000099702.b.a.a	ENSG00000168036
1	ENSGT00390000001296	ENSGT00390000001296	ENSG00000163807
1	ENSGT00690000101739.b.b	ENSGT00690000101739.b.b	ENSG00000163808
1	ENSGT00530000063093.b.b	ENSGT00530000063093.b.b	ENSG00000075914
1	ENSGT00390000015114	ENSGT00390000015114	ENSG00000011376
1	ENSGT00530000063393.a	ENSGT00530000063393.a.b ENSGT00530000063393.a.a.b	ENSG00000211456
1	ENSGT00510000047245	ENSGT00510000047245	ENSG00000167088
1	ENSGT00660000095398.A.b.a	ENSGT00660000095398.A.b.a	ENSG00000163817
1	ENSGT00390000016415	ENSGT00390000016415	ENSG00000163818
1	ENSGT00530000063865	ENSGT00530000063865.b ENSGT00530000063865.a	ENSG00000188282 ENSG00000163820
1	ENSGT00630000089889	ENSGT00630000089889	ENSG00000163781
1	ENSGT00390000000805	ENSGT00390000000805	ENSG00000091527
1	ENSGT00390000006393.A	ENSGT00390000006393.A	ENSG00000113971
1	ENSGT00570000079161.b	ENSGT00570000079161.b	ENSG00000081307
1	ENSGT00680000099596.A	ENSGT00680000099596.A	ENSG00000240303
1	ENSGT00390000017582	ENSGT00390000017582	ENSG00000138246
1	ENSGT00390000011422	ENSGT00390000011422	ENSG00000114686
1	ENSGT00690000101830.b.b.b	ENSGT00690000101830.b.b.b.e.b ENSGT00690000101830.b.b.b.f ENSGT00690000101830.b.b.b.e.a	ENSG00000114670
1	ENSGT00390000010145	ENSGT00390000010145	ENSG00000034533
1	ENSGT00390000016225	ENSGT00390000016225	ENSG00000196455
1	ENSGT00530000063022	ENSGT00530000063022.d ENSGT00530000063022.c.a.b.a ENSGT00530000063022.c.b.a.a ENSGT00530000063022.c.b.b.a.b ENSGT00530000063022.c.a.b.b ENSGT00530000063022.c.a.a ENSGT00530000063022.c.b.b.b ENSGT00530000063022.c.b.a.b	ENSG00000163359 ENSG00000206384 ENSG00000172752 ENSG00000142156 ENSG00000142173 ENSG00000215018
1	ENSGT00690000102131.B	ENSGT00690000102131.B	ENSG00000131375
1	ENSGT00390000018500.B	ENSGT00390000018500.B	ENSG00000131370
1	ENSGT00520000055554.b	ENSGT00520000055554.b	ENSG00000206562
1	ENSGT00390000017724	ENSGT00390000017724.b ENSGT00390000017724.a	ENSG00000145088 ENSG00000144597
1	ENSGT00500000044921	ENSGT00500000044921	ENSG00000006625
1	ENSGT00390000007888	ENSGT00390000007888	ENSG00000188846
1	ENSGT00690000101950.D	ENSGT00690000101950.D	ENSG00000163788
1	ENSGT00690000101699.A	ENSGT00690000101699.A	ENSG00000160746
1	ENSGT00390000016277	ENSGT00390000016277.d ENSGT00390000016277.c	ENSG00000011198 ENSG00000100439
1	ENSGT00390000012832	ENSGT00390000012832	ENSG00000179152
1	ENSGT00550000074377.F	ENSGT00550000074377.F	ENSG00000206557
1	ENSGT00390000001827	ENSGT00390000001827	ENSG00000182973
1	ENSGT00390000008295.a.a	ENSGT00390000008295.a.a	ENSG00000144635
1	ENSGT00510000048725	ENSGT00510000048725	ENSG00000153551
1	ENSGT00390000003114	ENSGT00390000003114.e ENSGT00390000003114.f	ENSG00000152642 ENSG00000167588
1	ENSGT00550000074515.a.b	ENSGT00550000074515.a.b.b ENSGT00550000074515.a.b.a	ENSG00000144909 ENSG00000144645
1	ENSGT00390000015238.a.a	ENSGT00390000015238.a.a	ENSG00000163527
1	ENSGT00550000074275.B	ENSGT00550000074275.B.b ENSGT00550000074275.B.a	ENSG00000139631 ENSG00000144644
1	ENSGT00560000076906.B	ENSGT00560000076906.B	ENSG00000163513
1	ENSGT00630000089747.B	ENSGT00630000089747.B.b ENSGT00630000089747.B.a.b ENSGT00630000089747.B.a.a	ENSG00000076067 ENSG00000153250 ENSG00000144642
1	ENSGT00390000018696	ENSGT00390000018696	ENSG00000187118
1	ENSGT00560000076851	ENSGT00560000076851.a.a.a ENSGT00560000076851.b.a.a ENSGT00560000076851.b.a.b ENSGT00560000076851.b.b ENSGT00560000076851.a.a.b.a ENSGT00560000076851.a.b.b ENSGT00560000076851.a.b.a	ENSG00000033867 ENSG00000144290 ENSG00000050438 ENSG00000080493 ENSG00000113073 ENSG00000188687
1	ENSGT00690000101830.b.b.a.a.b	ENSGT00690000101830.b.b.a.a.b	ENSG00000163491
1	ENSGT00390000003913	ENSGT00390000003913.a ENSGT00390000003913.b.a ENSGT00390000003913.b.b	ENSG00000179796 ENSG00000160233 ENSG00000204913
1	ENSGT00530000063309.b	ENSGT00530000063309.b	ENSG00000151093
1	ENSGT00390000006540	ENSGT00390000006540	ENSG00000151092
1	ENSGT00390000016222	ENSGT00390000016222.a.b ENSGT00390000016222.a.a	ENSG00000131747 ENSG00000077097
1	ENSGT00680000099662.B	ENSGT00680000099662.B.b ENSGT00680000099662.B.a.a ENSGT00680000099662.B.a.b	ENSG00000172819 ENSG00000077092 ENSG00000131759
1	ENSGT00680000099662.A	ENSGT00680000099662.A.a ENSGT00680000099662.A.b	ENSG00000126351 ENSG00000151090
1	ENSGT00680000099616.a	ENSGT00680000099616.a.d ENSGT00680000099616.a.c.b ENSGT00680000099616.a.c.a	ENSG00000126368 ENSG00000174738
1	ENSGT00390000005092	ENSGT00390000005092.b ENSGT00390000005092.a.b ENSGT00390000005092.a.a	ENSG00000174748
1	ENSGT00390000006495	ENSGT00390000006495.a ENSGT00390000006495.b	ENSG00000197885 ENSG00000168256
1	ENSGT00690000102027	ENSGT00690000102027.a.b.a ENSGT00690000102027.a.b.b ENSGT00690000102027.b ENSGT00690000102027.a.a	ENSG00000170142 ENSG00000170035 ENSG00000182247
1	ENSGT00390000002371	ENSGT00390000002371.b.a.a ENSGT00390000002371.b.b ENSGT00390000002371.b.a.b ENSGT00390000002371.a	ENSG00000187595 ENSG00000144331 ENSG00000161642 ENSG00000151789
1	ENSGT00660000095339.a	ENSGT00660000095339.a.b ENSGT00660000095339.a.a	ENSG00000114166 ENSG00000108773
1	ENSGT00640000091139.b	ENSGT00640000091139.b.a.b ENSGT00640000091139.b.a.a.a.a ENSGT00640000091139.b.a.a.a.b	ENSG00000111540 ENSG00000108774 ENSG00000267261 ENSG00000144566
1	ENSGT00390000018067	ENSGT00390000018067	ENSG00000163576
1	ENSGT00680000099929	ENSGT00680000099929.a ENSGT00680000099929.b.b ENSGT00680000099929.b.a	ENSG00000135519 ENSG00000183960 ENSG00000089558
1	ENSGT00510000046400.b.b	ENSGT00510000046400.b.b	ENSG00000131374
1	ENSGT00680000099664.a	ENSGT00680000099664.a.b ENSGT00680000099664.a.a	ENSG00000154822 ENSG00000115896
1	ENSGT00530000063480	ENSGT00530000063480.a ENSGT00530000063480.b	ENSG00000152430 ENSG00000092345 ENSG00000205916 ENSG00000188120 ENSG00000205944 ENSG00000187191
1	ENSGT00390000004280	ENSGT00390000004280	ENSG00000154814
1	ENSGT00390000007225	ENSGT00390000007225	ENSG00000154813
1	ENSGT00690000101817.A	ENSGT00690000101817.A.a ENSGT00690000101817.A.b.a.b ENSGT00690000101817.A.b.a.a ENSGT00690000101817.A.b.b	ENSG00000206560 ENSG00000139645 ENSG00000065413
1	ENSGT00530000063412.a	ENSGT00530000063412.a	ENSG00000131373
1	ENSGT00650000093230.b	ENSGT00650000093230.b.c.b ENSGT00650000093230.b.c.a ENSGT00650000093230.b.d	ENSG00000106086 ENSG00000116095
1	ENSGT00530000062784.a.b.b.b	ENSGT00530000062784.a.b.b.b.a ENSGT00530000062784.a.b.b.b.b	ENSG00000079150 ENSG00000106080
1	ENSGT00390000013474	ENSGT00390000013474.b ENSGT00390000013474.a.b ENSGT00390000013474.a.a	ENSG00000141295 ENSG00000144306 ENSG00000136193
1	ENSGT00690000102034.b	ENSGT00690000102034.b.a.b.a ENSGT00690000102034.b.a.b.b ENSGT00690000102034.b.a.a ENSGT00690000102034.b.b.b ENSGT00690000102034.b.b.a	ENSG00000115935 ENSG00000171475 ENSG00000122574
1	ENSGT00690000101665.A	ENSGT00690000101665.A.c.b ENSGT00690000101665.A.c.a	ENSG00000128656 ENSG00000106069
1	ENSGT00560000077221.a.b	ENSGT00560000077221.a.b	ENSG00000106066
1	ENSGT00390000020106	ENSGT00390000020106.a.b ENSGT00390000020106.a.a.b ENSGT00390000020106.b ENSGT00390000020106.a.a.a	ENSG00000170653 ENSG00000267281 ENSG00000115966 ENSG00000146592
1	ENSGT00390000003635	ENSGT00390000003635	ENSG00000153814
1	ENSGT00530000063216	ENSGT00530000063216.a ENSGT00530000063216.b.a ENSGT00530000063216.b.b	ENSG00000136436 ENSG00000106052 ENSG00000012822
1	ENSGT00530000063270.B	ENSGT00530000063270.B	ENSG00000106049
1	ENSGT00690000102189	ENSGT00690000102189.c ENSGT00690000102189.d	ENSG00000174279 ENSG00000106038
1	ENSGT00670000097683	ENSGT00670000097683.a.b.a ENSGT00670000097683.a.b.b.b ENSGT00670000097683.a.b.b.a.b ENSGT00670000097683.b.a ENSGT00670000097683.b.b ENSGT00670000097683.a.b.b.a.a ENSGT00670000097683.a.a	ENSG00000123364 ENSG00000128714 ENSG00000159184 ENSG00000106031 ENSG00000123407 ENSG00000170178
1	ENSGT00670000097618	ENSGT00670000097618.e.a.b ENSGT00670000097618.e.a.a.a.b.a ENSGT00670000097618.e.a.a.a.b.b ENSGT00670000097618.e.a.a.a.a ENSGT00670000097618.e.a.a.b ENSGT00670000097618.e.b.a.b.b ENSGT00670000097618.e.b.a.b.a ENSGT00670000097618.e.b.a.a	ENSG00000257184 ENSG00000078399 ENSG00000180806 ENSG00000128709 ENSG00000170689 ENSG00000005073 ENSG00000128713 ENSG00000123388
1	ENSGT00680000099867	ENSGT00680000099867.a.b.b.a ENSGT00680000099867.a.b.b.b.b ENSGT00680000099867.a.b.b.b.a ENSGT00680000099867.b ENSGT00680000099867.a.a.b ENSGT00680000099867.a.a.a	ENSG00000120087 ENSG00000122592 ENSG00000120068 ENSG00000037965 ENSG00000175879 ENSG00000197757
1	ENSGT00680000099610.A	ENSGT00680000099610.A.c.a ENSGT00680000099610.A.c.b ENSGT00680000099610.A.d	ENSG00000108511 ENSG00000106006
1	ENSGT00680000099610.B	ENSGT00680000099610.B.a.a ENSGT00680000099610.B.b ENSGT00680000099610.B.a.b	ENSG00000120075 ENSG00000106004
1	ENSGT00690000101757.A	ENSGT00690000101757.A.a.b.a ENSGT00690000101757.A.a.b.b ENSGT00690000101757.A.a.a.b ENSGT00690000101757.A.b ENSGT00690000101757.A.a.a.a	ENSG00000197576 ENSG00000170166 ENSG00000198353 ENSG00000182742
1	ENSGT00680000099515.A.b	ENSGT00680000099515.A.b.b.b ENSGT00680000099515.A.b.b.a.a ENSGT00680000099515.A.b.b.a.b	ENSG00000128652 ENSG00000120093 ENSG00000105997
1	ENSGT00690000101757.B	ENSGT00690000101757.B.e.a ENSGT00690000101757.B.e.b	ENSG00000173917 ENSG00000105996
1	ENSGT00690000102106	ENSGT00690000102106.d ENSGT00690000102106.c.b ENSGT00690000102106.c.a.a ENSGT00690000102106.c.a.b	ENSG00000128645 ENSG00000120094 ENSG00000105991
1	ENSGT00390000017856	ENSGT00390000017856.b ENSGT00390000017856.a	ENSG00000005020 ENSG00000141293
1	ENSGT00650000093174.a	ENSGT00650000093174.a.c ENSGT00650000093174.a.d	ENSG00000086300 ENSG00000002919
1	ENSGT00510000046310.A	ENSGT00510000046310.A.c ENSGT00510000046310.A.d.b ENSGT00510000046310.A.d.a.b ENSGT00510000046310.A.d.a.a	ENSG00000108468 ENSG00000122565 ENSG00000094916
1	ENSGT00550000074399.a.a	ENSGT00550000074399.a.a.a.b ENSGT00550000074399.a.a.a.a.b ENSGT00550000074399.a.a.a.a.a ENSGT00550000074399.a.a.b	ENSG00000082641 ENSG00000050344 ENSG00000123405 ENSG00000116044
1	ENSGT00390000015236	ENSGT00390000015236	ENSG00000153790
1	ENSGT00390000009405	ENSGT00390000009405	ENSG00000172115
1	ENSGT00670000097905	ENSGT00670000097905.a ENSGT00670000097905.b.a ENSGT00670000097905.b.b	ENSG00000079156 ENSG00000070882 ENSG00000006025
1	ENSGT00560000077048.A	ENSGT00560000077048.A.c.b ENSGT00560000077048.A.c.a ENSGT00560000077048.A.d	ENSG00000105926 ENSG00000108852
1	ENSGT00580000081598.B	ENSGT00580000081598.B	ENSG00000188732
1	ENSGT00550000074314.a	ENSGT00550000074314.a.b ENSGT00550000074314.a.a	ENSG00000136527 ENSG00000164548
1	ENSGT00530000063171	ENSGT00530000063171.b ENSGT00530000063171.a.a ENSGT00530000063171.a.b	ENSG00000159217 ENSG00000136231 ENSG00000073792
1	ENSGT00390000015035	ENSGT00390000015035	ENSG00000156928
1	ENSGT00390000000118	ENSGT00390000000118	ENSG00000136243
1	ENSGT00390000011295	ENSGT00390000011295.b ENSGT00390000011295.a	ENSG00000122591 ENSG00000155744
1	ENSGT00390000014833	ENSGT00390000014833	ENSG00000196683
1	ENSGT00560000077091	ENSGT00560000077091.b ENSGT00560000077091.a.a ENSGT00560000077091.a.b.a ENSGT00560000077091.a.b.b	ENSG00000091428 ENSG00000136237 ENSG00000108352 ENSG00000079337
1	ENSGT00390000014657	ENSGT00390000014657.a.a ENSGT00390000014657.a.b	ENSG00000144354 ENSG00000164649
1	ENSGT00690000101750.A.e.b	ENSGT00690000101750.A.e.b	ENSG00000105877
1	ENSGT00680000099668.B	ENSGT00680000099668.B.b.b.a.a ENSGT00680000099668.B.b.b.a.b ENSGT00680000099668.B.b.b.b ENSGT00680000099668.B.b.a	ENSG00000167182 ENSG00000185591 ENSG00000172845 ENSG00000105866
1	ENSGT00670000097746.B	ENSGT00670000097746.B.b.a ENSGT00670000097746.B.b.b ENSGT00670000097746.B.a	ENSG00000164651 ENSG00000217236 ENSG00000170374
1	ENSGT00530000062896.c.a	ENSGT00530000062896.c.a.c.b ENSGT00530000062896.c.a.d ENSGT00530000062896.c.a.c.a	ENSG00000085563 ENSG00000005471 ENSG00000004846
1	ENSGT00690000102039.B.a.b	ENSGT00690000102039.B.a.b	ENSG00000105855
1	ENSGT00390000013151	ENSGT00390000013151.b ENSGT00390000013151.a	ENSG00000130147 ENSG00000183742
1	ENSGT00390000005553	ENSGT00390000005553	ENSG00000105849
1	ENSGT00680000099574.B	ENSGT00680000099574.B	ENSG00000146618
1	ENSGT00690000101840.B	ENSGT00690000101840.B.a.a.b ENSGT00690000101840.B.a.b ENSGT00690000101840.B.a.a.a	ENSG00000122691 ENSG00000233608
1	ENSGT00530000062809.b	ENSGT00530000062809.b.a ENSGT00530000062809.b.b.a.b ENSGT00530000062809.b.b.b ENSGT00530000062809.b.b.a.a.b ENSGT00530000062809.b.b.a.a.a	ENSG00000061273 ENSG00000108840 ENSG00000048052 ENSG00000068024
1	ENSGT00530000062922.a.b.a	ENSGT00530000062922.a.b.a	ENSG00000071189
1	ENSGT00690000102126	ENSGT00690000102126.b ENSGT00690000102126.a.b ENSGT00690000102126.a.a.b	ENSG00000106546 ENSG00000063438
1	ENSGT00500000044851	ENSGT00500000044851.b ENSGT00500000044851.a	ENSG00000106537 ENSG00000135452
1	ENSGT00390000012561	ENSGT00390000012561.a ENSGT00390000012561.b	ENSG00000136261 ENSG00000082153
1	ENSGT00390000016820	ENSGT00390000016820	ENSG00000106524
1	ENSGT00510000048843	ENSGT00510000048843	ENSG00000205858
1	ENSGT00390000006412	ENSGT00390000006412	ENSG00000214960
1	ENSGT00660000095141.E	ENSGT00660000095141.E.a ENSGT00660000095141.E.b	ENSG00000005102 ENSG00000106511
1	ENSGT00440000033807	ENSGT00440000033807	ENSG00000187546
1	ENSGT00660000095180.D	ENSGT00660000095180.D.a.a ENSGT00660000095180.D.a.b ENSGT00660000095180.D.b	ENSG00000136267 ENSG00000058866 ENSG00000065357
1	ENSGT00670000097523.B	ENSGT00670000097523.B.c ENSGT00670000097523.B.d.b.b ENSGT00670000097523.B.d.b.a ENSGT00670000097523.B.d.a	ENSG00000175906 ENSG00000122644 ENSG00000188042
1	ENSGT00660000095436.A	ENSGT00660000095436.A
1	ENSGT00390000013076	ENSGT00390000013076.a ENSGT00390000013076.b.b ENSGT00390000013076.b.a	ENSG00000184988 ENSG00000134291 ENSG00000106460
1	ENSGT00640000091268.A.b	ENSGT00640000091268.A.b.c ENSGT00640000091268.A.b.d.a ENSGT00640000091268.A.b.d.b	ENSG00000144229 ENSG00000005108
1	ENSGT00690000102091.A	ENSGT00690000102091.A	ENSG00000106443
1	ENSGT00390000010457	ENSGT00390000010457.b ENSGT00390000010457.a	ENSG00000189043 ENSG00000185633
1	ENSGT00390000005530	ENSGT00390000005530.b ENSGT00390000005530.a	ENSG00000163596 ENSG00000003147
1	ENSGT00390000005655	ENSGT00390000005655.a.a ENSGT00390000005655.a.b ENSGT00390000005655.b	ENSG00000121104 ENSG00000106415 ENSG00000138439
1	ENSGT00390000008029	ENSGT00390000008029	ENSG00000106399
1	ENSGT00390000015038	ENSGT00390000015038	ENSG00000164654
1	ENSGT00530000063264.A	ENSGT00530000063264.A	ENSG00000106392
1	ENSGT00390000001994	ENSGT00390000001994	ENSG00000070669
1	ENSGT00390000010029	ENSGT00390000010029	ENSG00000196636
1	ENSGT00690000101796.b	ENSGT00690000101796.b.a.a ENSGT00690000101796.b.a.b ENSGT00690000101796.b.b	ENSG00000105880 ENSG00000064195 ENSG00000115844
1	ENSGT00690000101796.a	ENSGT00690000101796.a.a.b ENSGT00690000101796.a.a.a ENSGT00690000101796.a.b	ENSG00000006377 ENSG00000144355
1	ENSGT00390000018216	ENSGT00390000018216	ENSG00000127922
1	ENSGT00530000062944.a.a.b	ENSGT00530000062944.a.a.b	ENSG00000004864
1	ENSGT00690000101848.B	ENSGT00690000101848.B.d ENSGT00690000101848.B.c.a ENSGT00690000101848.B.c.b	ENSG00000077380 ENSG00000158560
1	ENSGT00390000008932	ENSGT00390000008932	ENSG00000105854 ENSG00000105852 ENSG00000005421
1	ENSGT00390000010033	ENSGT00390000010033.b ENSGT00390000010033.a.d.a ENSGT00390000010033.a.c.b ENSGT00390000010033.a.c.a	ENSG00000158528 ENSG00000167100
1	ENSGT00390000005672	ENSGT00390000005672.a ENSGT00390000005672.b	ENSG00000108823 ENSG00000127990
1	ENSGT00390000004037	ENSGT00390000004037	ENSG00000127995
1	ENSGT00570000079186.a	ENSGT00570000079186.a	ENSG00000105829
1	ENSGT00650000093116.B	ENSGT00650000093116.B.b ENSGT00650000093116.B.a	ENSG00000064989 ENSG00000004948
1	ENSGT00390000003442	ENSGT00390000003442	ENSG00000004766
1	ENSGT00690000101791.a.b	ENSGT00690000101791.a.b.a.b ENSGT00690000101791.a.b.a.a	ENSG00000105810 ENSG00000135446
1	ENSGT00690000102159.a	ENSGT00690000102159.a	ENSG00000234545 ENSG00000179083
1	ENSGT00670000098053	ENSGT00670000098053	ENSG00000034239
1	ENSGT00390000004541	ENSGT00390000004541	ENSG00000127993
1	ENSGT00550000075032	ENSGT00550000075032	ENSG00000127980
1	ENSGT00390000018554	ENSGT00390000018554	ENSG00000157259
1	ENSGT00620000087656.b.a	ENSGT00620000087656.b.a	ENSG00000001629
1	ENSGT00530000063721.B	ENSGT00530000063721.B	ENSG00000001631
1	ENSGT00680000099850.C.b	ENSGT00680000099850.C.b	ENSG00000240720
1	ENSGT00660000095370.a	ENSGT00660000095370.a	ENSG00000001630
1	ENSGT00660000095356.a	ENSGT00660000095356.a.a ENSGT00660000095356.a.b.a ENSGT00660000095356.a.b.b	ENSG00000155760 ENSG00000157240 ENSG00000180340
1	ENSGT00600000083998.A	ENSGT00600000083998.A.b ENSGT00600000083998.A.a	ENSG00000138395 ENSG00000058091
1	ENSGT00530000063429.a	ENSGT00530000063429.a	ENSG00000105793
1	ENSGT00390000014274	ENSGT00390000014274	ENSG00000105792
1	ENSGT00620000087734.a.a.a	ENSGT00620000087734.a.a.a.a.a ENSGT00620000087734.a.a.a.a.b	ENSG00000115271 ENSG00000075142
1	ENSGT00390000000106	ENSGT00390000000106.a ENSGT00390000000106.b	ENSG00000075303 ENSG00000013306
1	ENSGT00550000074345.b.a	ENSGT00550000074345.b.a	ENSG00000005469
1	ENSGT00680000099745.a.a	ENSGT00680000099745.a.a.d ENSGT00680000099745.a.a.c	ENSG00000155368 ENSG00000176244
1	ENSGT00390000017837	ENSGT00390000017837.a ENSGT00390000017837.b	ENSG00000152465 ENSG00000136448
1	ENSGT00690000101704.B	ENSGT00690000101704.B.a ENSGT00690000101704.B.b.a.a.c ENSGT00690000101704.B.b.a.a.d ENSGT00690000101704.B.b.a.b ENSGT00690000101704.B.b.b	ENSG00000138448 ENSG00000161638 ENSG00000077943 ENSG00000005961
1	ENSGT00530000063283.A	ENSGT00530000063283.A	ENSG00000148481
1	ENSGT00390000006960	ENSGT00390000006960	ENSG00000165983
1	ENSGT00660000095190.A	ENSGT00660000095190.A	ENSG00000148484
1	ENSGT00690000101897.b	ENSGT00690000101897.b	ENSG00000107611
1	ENSGT00390000016416	ENSGT00390000016416	ENSG00000107614
1	ENSGT00660000095344	ENSGT00660000095344.a.a.b ENSGT00660000095344.a.a.a ENSGT00660000095344.b ENSGT00660000095344.a.b.a ENSGT00660000095344.a.b.b	ENSG00000026025 ENSG00000131095 ENSG00000175084 ENSG00000135406
1	ENSGT00530000062962.b.a	ENSGT00530000062962.b.a.a ENSGT00530000062962.b.a.b	ENSG00000206527 ENSG00000165996
1	ENSGT00600000084427	ENSGT00600000084427.a ENSGT00600000084427.b	ENSG00000136738 ENSG00000115145
1	ENSGT00690000101706	ENSGT00690000101706.c.a.a ENSGT00690000101706.d	ENSG00000183748 ENSG00000120586
1	ENSGT00680000099672.A.a	ENSGT00680000099672.A.a	ENSG00000148482
1	ENSGT00390000002740	ENSGT00390000002740.c.b.b ENSGT00390000002740.c.b.a ENSGT00390000002740.c.a.a ENSGT00390000002740.c.a.b	ENSG00000165995 ENSG00000067191 ENSG00000182389 ENSG00000167535
1	ENSGT00660000095341.b.b	ENSGT00660000095341.b.b	ENSG00000241058
1	ENSGT00600000084214.a.b.a.a.a	ENSGT00600000084214.a.b.a.a.a	ENSG00000165997
1	ENSGT00570000078878.C	ENSGT00570000078878.C	ENSG00000204740
1	ENSGT00440000033408	ENSGT00440000033408.b ENSGT00440000033408.a	ENSG00000161381 ENSG00000120594
1	ENSGT00530000062924.a.b.b	ENSGT00530000062924.a.b.b.c.a ENSGT00530000062924.a.b.b.d ENSGT00530000062924.a.b.b.c.b	ENSG00000078114 ENSG00000183091
1	ENSGT00690000102091.B	ENSGT00690000102091.B.a ENSGT00690000102091.B.b	ENSG00000078403 ENSG00000108292
1	ENSGT00530000063419.b	ENSGT00530000063419.b	ENSG00000136770
1	ENSGT00390000015971	ENSGT00390000015971	ENSG00000148444
1	ENSGT00550000074463.D	ENSGT00550000074463.D.b ENSGT00550000074463.D.a	ENSG00000168283 ENSG00000056661
1	ENSGT00610000085982.A	ENSGT00610000085982.A	ENSG00000077327
1	ENSGT00690000102069	ENSGT00690000102069.b ENSGT00690000102069.a.b ENSGT00690000102069.a.a	ENSG00000150867 ENSG00000141720 ENSG00000166908
1	ENSGT00680000099702.a	ENSGT00680000099702.a	ENSG00000165309
1	ENSGT00690000101686.C	ENSGT00690000101686.C.b ENSGT00690000101686.C.a	ENSG00000107863 ENSG00000225485
1	ENSGT00390000009461	ENSGT00390000009461	ENSG00000151023
1	ENSGT00530000063879.b	ENSGT00530000063879.b	ENSG00000185875
1	ENSGT00390000010934	ENSGT00390000010934.a.b ENSGT00390000010934.a.a	ENSG00000151025 ENSG00000188888
1	ENSGT00690000101734.b	ENSGT00690000101734.b.a.a ENSGT00690000101734.b.b ENSGT00690000101734.b.a.b	ENSG00000071909 ENSG00000095777
1	ENSGT00550000074537.a	ENSGT00550000074537.a.a ENSGT00550000074537.a.b	ENSG00000077420 ENSG00000173166
1	ENSGT00530000063378.a	ENSGT00530000063378.a	ENSG00000148459
1	ENSGT00390000003756	ENSGT00390000003756.a.a ENSGT00390000003756.b ENSGT00390000003756.a.b	ENSG00000138443 ENSG00000136754 ENSG00000108798
1	ENSGT00680000099745.a.b.b	ENSGT00680000099745.a.b.b.a.a ENSGT00680000099745.a.b.b.a.b ENSGT00680000099745.a.b.b.b	ENSG00000181513 ENSG00000107897
1	ENSGT00650000093398	ENSGT00650000093398	ENSG00000120539
1	ENSGT00550000074836	ENSGT00550000074836	ENSG00000136758
1	ENSGT00690000101800.A	ENSGT00690000101800.A	ENSG00000099246
1	ENSGT00680000099702.b.b	ENSGT00680000099702.b.b	ENSG00000169126
1	ENSGT00560000077018.A	ENSGT00560000077018.A.a.a ENSGT00560000077018.A.a.b ENSGT00560000077018.A.b	ENSG00000150054 ENSG00000161647 ENSG00000082126
1	ENSGT00440000037780	ENSGT00440000037780	ENSG00000095787
1	ENSGT00680000099665.a	ENSGT00680000099665.a	ENSG00000107968
1	ENSGT00550000074490.C.a	ENSGT00550000074490.C.a	ENSG00000107951
1	ENSGT00660000095502.B	ENSGT00660000095502.B	ENSG00000197321
1	ENSGT00630000089829	ENSGT00630000089829.a.b ENSGT00630000089829.a.a	ENSG00000148516 ENSG00000169554
1	ENSGT00690000101686.B	ENSGT00690000101686.B.a.a ENSGT00690000101686.B.a.b ENSGT00690000101686.B.b.a.a ENSGT00690000101686.B.b.a.b	ENSG00000123329 ENSG00000075884 ENSG00000159314 ENSG00000165322
1	ENSGT00690000101739.b.a	ENSGT00690000101739.b.a.b ENSGT00690000101739.b.a.a.b ENSGT00690000101739.b.a.a.a.a ENSGT00690000101739.b.a.a.a.b	ENSG00000168280 ENSG00000155980 ENSG00000170759
1	ENSGT00390000013262	ENSGT00390000013262.a ENSGT00390000013262.b	ENSG00000135999 ENSG00000120616
1	ENSGT00690000101683	ENSGT00690000101683.b.b ENSGT00690000101683.a.b.b ENSGT00690000101683.a.a ENSGT00690000101683.b.a.b ENSGT00690000101683.b.a.a ENSGT00690000101683.a.b.a	ENSG00000150093 ENSG00000160255 ENSG00000139626 ENSG00000259207 ENSG00000259753 ENSG00000082781 ENSG00000115221
1	ENSGT00690000102139	ENSGT00690000102139.b ENSGT00690000102139.a	ENSG00000116117 ENSG00000148498
1	ENSGT00550000074299.a.a.a	ENSGT00550000074299.a.a.a	ENSG00000108094
1	ENSGT00390000008655	ENSGT00390000008655.b ENSGT00390000008655.a.a.b ENSGT00390000008655.a.b.b ENSGT00390000008655.a.a.a ENSGT00390000008655.a.b.a.a	ENSG00000118260 ENSG00000123268 ENSG00000095794
1	ENSGT00390000006626	ENSGT00390000006626.a ENSGT00390000006626.b	ENSG00000182632 ENSG00000163249 ENSG00000108100
1	ENSGT00640000091490	ENSGT00640000091490.a.a.a ENSGT00640000091490.a.b.b ENSGT00640000091490.b ENSGT00640000091490.a.a.b	ENSG00000176402 ENSG00000177291
1	ENSGT00660000095421.a.b.a	ENSGT00660000095421.a.b.a	ENSG00000177283
1	ENSGT00680000099657.A.a	ENSGT00680000099657.A.a.a ENSGT00680000099657.A.a.b	ENSG00000118263 ENSG00000067082
1	ENSGT00390000018381	ENSGT00390000018381	ENSG00000107959
1	ENSGT00390000013209	ENSGT00390000013209.d ENSGT00390000013209.c.b.b ENSGT00390000013209.c.b.a ENSGT00390000013209.c.a	ENSG00000067057 ENSG00000141959 ENSG00000152556
1	ENSGT00550000074412.B.a	ENSGT00550000074412.B.a.a.a ENSGT00550000074412.B.a.a.b	ENSG00000197381 ENSG00000185736
1	ENSGT00640000091456.b	ENSGT00640000091456.b	ENSG00000047056
1	ENSGT00390000008527	ENSGT00390000008527	ENSG00000067064 ENSG00000148377
1	ENSGT00390000018475	ENSGT00390000018475	ENSG00000107937
1	ENSGT00530000063417	ENSGT00530000063417.a ENSGT00530000063417.b	ENSG00000107929 ENSG00000161813
1	ENSGT00390000005268.a.b.b	ENSGT00390000005268.a.b.b	ENSG00000151240
1	ENSGT00530000063428.A	ENSGT00530000063428.A	ENSG00000015171 ENSG00000259741
1	ENSGT00390000013743	ENSGT00390000013743	ENSG00000126870
1	ENSGT00550000074417.a.a.a	ENSGT00550000074417.a.a.a.a.b ENSGT00550000074417.a.a.a.a.a ENSGT00550000074417.a.a.a.b	ENSG00000158220 ENSG00000139641 ENSG00000117868
1	ENSGT00490000043432	ENSGT00490000043432	ENSG00000146918
1	ENSGT00690000102184	ENSGT00690000102184.e ENSGT00690000102184.f	ENSG00000155093 ENSG00000054356
1	ENSGT00550000074668.a.a	ENSGT00550000074668.a.a	ENSG00000009335
1	ENSGT00660000095141.C	ENSGT00660000095141.C.a.b ENSGT00660000095141.C.a.a ENSGT00660000095141.C.b	ENSG00000130675
1	ENSGT00550000075087	ENSGT00550000075087	ENSG00000146909
1	ENSGT00390000007809	ENSGT00390000007809.a ENSGT00390000007809.b	ENSG00000139636 ENSG00000105983
1	ENSGT00390000003759	ENSGT00390000003759	ENSG00000105982
1	ENSGT00390000001117	ENSGT00390000001117.a.b.a.b ENSGT00390000001117.a.b.a.a ENSGT00390000001117.a.a ENSGT00390000001117.a.b.b	ENSG00000139549 ENSG00000163501 ENSG00000164690
1	ENSGT00390000009749	ENSGT00390000009749.b ENSGT00390000009749.a	ENSG00000144785 ENSG00000257727 ENSG00000146910
1	ENSGT00680000099870.A	ENSGT00680000099870.A.h ENSGT00680000099870.A.g.b ENSGT00680000099870.A.g.a	ENSG00000163064 ENSG00000164778
1	ENSGT00650000092921.C	ENSGT00650000092921.C.b ENSGT00650000092921.C.a	ENSG00000157219
1	ENSGT00600000084454.B	ENSGT00600000084454.B	ENSG00000157212
1	ENSGT00530000062751.a.a	ENSGT00530000062751.a.a.c ENSGT00530000062751.a.a.d.b	ENSG00000175497 ENSG00000130226
1	ENSGT00550000074695.a.b.a.a	ENSGT00550000074695.a.b.a.a	ENSG00000133627 ENSG00000106526
1	ENSGT00690000101661.a.a.a.b.a.a	ENSGT00690000101661.a.a.a.b.a.a	ENSG00000055609
1	ENSGT00680000099551.D	ENSGT00680000099551.D.b ENSGT00680000099551.D.a	ENSG00000178234 ENSG00000106648
1	ENSGT00390000009849	ENSGT00390000009849.b ENSGT00390000009849.a.a ENSGT00390000009849.a.b	ENSG00000181929 ENSG00000115592 ENSG00000106617
1	ENSGT00660000095554	ENSGT00660000095554.b ENSGT00660000095554.a	ENSG00000106615 ENSG00000167550
1	ENSGT00390000010557	ENSGT00390000010557	ENSG00000013374
1	ENSGT00390000010821	ENSGT00390000010821	ENSG00000093217
1	ENSGT00560000076906.C	ENSGT00560000076906.C.e ENSGT00560000076906.C.d.b ENSGT00560000076906.C.d.a	ENSG00000121989 ENSG00000114739
1	ENSGT00530000063772.b	ENSGT00530000063772.b	ENSG00000157036
1	ENSGT00650000092939.A	ENSGT00650000092939.A.d ENSGT00650000092939.A.c.a ENSGT00650000092939.A.c.b	ENSG00000136546 ENSG00000185313 ENSG00000168356
1	ENSGT00520000055738	ENSGT00520000055738	ENSG00000114742
1	ENSGT00390000008686.b.a	ENSGT00390000008686.b.a	ENSG00000114745
1	ENSGT00390000005979	ENSGT00390000005979.a ENSGT00390000005979.b	ENSG00000123607 ENSG00000168026
1	ENSGT00680000099880.B	ENSGT00680000099880.B.d ENSGT00680000099880.B.c	ENSG00000139629 ENSG00000115339
1	ENSGT00390000000685	ENSGT00390000000685	ENSG00000183283
1	ENSGT00650000093079.C.b	ENSGT00650000093079.C.b	ENSG00000184271
1	ENSGT00550000074370.A.a.b.a	ENSGT00550000074370.A.a.b.a	ENSG00000135457
1	ENSGT00390000015510	ENSGT00390000015510.b ENSGT00390000015510.a.b ENSGT00390000015510.a.a	ENSG00000110925 ENSG00000178662 ENSG00000144655
1	ENSGT00390000018328	ENSGT00390000018328	ENSG00000050426
1	ENSGT00390000006526	ENSGT00390000006526.d ENSGT00390000006526.c	ENSG00000110911 ENSG00000018280
1	ENSGT00390000017194.a	ENSGT00390000017194.a.a.a ENSGT00390000017194.a.a.b ENSGT00390000017194.a.b	ENSG00000175215 ENSG00000144579 ENSG00000144677
1	ENSGT00620000087675.B	ENSGT00620000087675.B.a.b ENSGT00620000087675.B.a.a ENSGT00620000087675.B.b	ENSG00000135407 ENSG00000127831
1	ENSGT00390000016293	ENSGT00390000016293	ENSG00000257921 ENSG00000123297
1	ENSGT00390000017840	ENSGT00390000017840	ENSG00000037897
1	ENSGT00690000102002	ENSGT00690000102002.a ENSGT00690000102002.b.b ENSGT00690000102002.b.a.a.a ENSGT00690000102002.b.a.b	ENSG00000135439 ENSG00000133612 ENSG00000204149 ENSG00000204169 ENSG00000174194 ENSG00000188234 ENSG00000172650 ENSG00000198035 ENSG00000204172 ENSG00000157985
1	ENSGT00660000095528.C.f	ENSGT00660000095528.C.f	ENSG00000144671
1	ENSGT00680000099731.b	ENSGT00680000099731.b.a ENSGT00680000099731.b.b	ENSG00000198648 ENSG00000172939
1	ENSGT00510000048324	ENSGT00510000048324	ENSG00000172936
1	ENSGT00620000087956.a	ENSGT00620000087956.a	ENSG00000060971
1	ENSGT00390000006098	ENSGT00390000006098	ENSG00000008226
1	ENSGT00390000016949	ENSGT00390000016949	ENSG00000106105
1	ENSGT00650000093116.A.a	ENSGT00650000093116.A.a.b ENSGT00650000093116.A.a.a	ENSG00000106113 ENSG00000120088
1	ENSGT00530000063283.C	ENSGT00530000063283.C	ENSG00000106125
1	ENSGT00510000046833.a	ENSGT00510000046833.a.a ENSGT00510000046833.a.b	ENSG00000121542 ENSG00000093183
1	ENSGT00550000074595.b.a	ENSGT00550000074595.b.a.b ENSGT00550000074595.b.a.a	ENSG00000138398 ENSG00000114857
1	ENSGT00390000000596	ENSGT00390000000596	ENSG00000244607
1	ENSGT00390000006465	ENSGT00390000006465	ENSG00000181873
1	ENSGT00690000102224	ENSGT00690000102224	ENSG00000143774
1	ENSGT00390000010309	ENSGT00390000010309	ENSG00000162910
1	ENSGT00650000093078.b.a.b	ENSGT00650000093078.b.a.b	ENSG00000143761
1	ENSGT00690000101771.B	ENSGT00690000101771.B.a ENSGT00690000101771.B.b	ENSG00000108379 ENSG00000154342
1	ENSGT00690000101857.D	ENSGT00690000101857.D.d ENSGT00690000101857.D.c.a ENSGT00690000101857.D.c.b	ENSG00000143816 ENSG00000158955
1	ENSGT00530000063579.A	ENSGT00530000063579.A	ENSG00000081692
1	ENSGT00670000097734.A	ENSGT00670000097734.A.a.a ENSGT00670000097734.A.a.b ENSGT00670000097734.A.b	ENSG00000178038 ENSG00000003393
1	ENSGT00590000082921	ENSGT00590000082921.d.a.a.a.c ENSGT00590000082921.d.a.a.a.d ENSGT00590000082921.d.a.a.b.c.a ENSGT00590000082921.d.a.a.b.c.b ENSGT00590000082921.d.a.b ENSGT00590000082921.d.a.a.b.d ENSGT00590000082921.d.b	ENSG00000092841 ENSG00000196465 ENSG00000198336 ENSG00000160808 ENSG00000168530
1	ENSGT00650000093116.A.b	ENSGT00650000093116.A.b.a ENSGT00650000093116.A.b.b.a ENSGT00650000093116.A.b.b.b	ENSG00000144407 ENSG00000160801
1	ENSGT00390000011619	ENSGT00390000011619	ENSG00000160799
1	ENSGT00670000097722.B.a.b	ENSGT00670000097722.B.a.b.a ENSGT00670000097722.B.a.b.b	ENSG00000160796 ENSG00000144426
1	ENSGT00690000101882.B	ENSGT00690000101882.B	ENSG00000181555
1	ENSGT00680000099922.b.a.b	ENSGT00680000099922.b.a.b	ENSG00000088727
1	ENSGT00570000078759.B	ENSGT00570000078759.B	ENSG00000114648
1	ENSGT00670000098017.a	ENSGT00670000098017.a	ENSG00000076201
1	ENSGT00390000000003	ENSGT00390000000003	ENSG00000114650
1	ENSGT00390000018166	ENSGT00390000018166.a.b ENSGT00390000018166.a.a	ENSG00000139613 ENSG00000173473
1	ENSGT00550000074257.B	ENSGT00550000074257.B	ENSG00000132153
1	ENSGT00530000063491	ENSGT00530000063491.a ENSGT00530000063491.b.a ENSGT00530000063491.b.b	ENSG00000186868 ENSG00000078018 ENSG00000047849
1	ENSGT00390000014069	ENSGT00390000014069.a ENSGT00390000014069.b	ENSG00000164897 ENSG00000168591
1	ENSGT00660000095141.A	ENSGT00660000095141.A.a ENSGT00660000095141.A.b	ENSG00000168505 ENSG00000164900
1	ENSGT00570000078874.a.b	ENSGT00570000078874.a.b.b ENSGT00570000078874.a.b.a	ENSG00000132321
1	ENSGT00640000091455	ENSGT00640000091455.d ENSGT00640000091455.c.b ENSGT00640000091455.c.a	ENSG00000196374 ENSG00000101812 ENSG00000123569 ENSG00000146047
1	ENSGT00630000089910	ENSGT00630000089910	ENSG00000033050
1	ENSGT00530000062787.C	ENSGT00530000062787.C.a ENSGT00530000062787.C.b	ENSG00000033100 ENSG00000123989
1	ENSGT00390000017809	ENSGT00390000017809.f ENSGT00390000017809.e.b ENSGT00390000017809.e.a	ENSG00000082014 ENSG00000108604 ENSG00000066117
1	ENSGT00610000086076.a.b	ENSGT00610000086076.a.b	ENSG00000198231
1	ENSGT00390000013997	ENSGT00390000013997	ENSG00000108588 ENSG00000125695
1	ENSGT00680000099731.a	ENSGT00680000099731.a.a.a ENSGT00680000099731.a.a.b ENSGT00680000099731.a.b	ENSG00000266173 ENSG00000082146
1	ENSGT00390000016292	ENSGT00390000016292	ENSG00000125352 ENSG00000139797
1	ENSGT00680000099743.D	ENSGT00680000099743.D.b ENSGT00680000099743.D.a	ENSG00000169967 ENSG00000198909
1	ENSGT00390000012820	ENSGT00390000012820	ENSG00000136463
1	ENSGT00390000006939	ENSGT00390000006939	ENSG00000136485
1	ENSGT00680000099663.B	ENSGT00680000099663.B	ENSG00000173826
1	ENSGT00520000055576.B	ENSGT00520000055576.B	ENSG00000264813 ENSG00000159640
1	ENSGT00390000010986.A	ENSGT00390000010986.A	ENSG00000008283
1	ENSGT00690000102018.D	ENSGT00690000102018.D.b ENSGT00690000102018.D.a	ENSG00000170921 ENSG00000115183
1	ENSGT00530000063836	ENSGT00530000063836.b ENSGT00530000063836.a	ENSG00000173838 ENSG00000136536
1	ENSGT00620000087848.b	ENSGT00620000087848.b.a ENSGT00620000087848.b.b	ENSG00000146872 ENSG00000198586
1	ENSGT00520000055554.a	ENSGT00520000055554.a.b ENSGT00520000055554.a.a	ENSG00000165055 ENSG00000087995 ENSG00000123600
1	ENSGT00490000043403	ENSGT00490000043403	ENSG00000108433 ENSG00000262633
1	ENSGT00530000064085	ENSGT00530000064085	ENSG00000073969
1	ENSGT00530000063301.a	ENSGT00530000063301.a	ENSG00000108671
1	ENSGT00390000008812	ENSGT00390000008812.b ENSGT00390000008812.a	ENSG00000176749 ENSG00000171450
1	ENSGT00690000101741.a.a.a	ENSGT00690000101741.a.a.a	ENSG00000176658
1	ENSGT00680000099743.A	ENSGT00680000099743.A
1	ENSGT00680000099564.A	ENSGT00680000099564.A.a ENSGT00680000099564.A.b.a.a ENSGT00680000099564.A.b.b ENSGT00680000099564.A.b.a.b	ENSG00000161791 ENSG00000157827 ENSG00000184922
1	ENSGT00390000002808.b	ENSGT00390000002808.b	ENSG00000186834
1	ENSGT00550000075038	ENSGT00550000075038	ENSG00000172992
1	ENSGT00620000088065	ENSGT00620000088065	ENSG00000108883
1	ENSGT00390000015009	ENSGT00390000015009	ENSG00000180329
1	ENSGT00390000003267	ENSGT00390000003267	ENSG00000180336
1	ENSGT00470000042293	ENSGT00470000042293	ENSG00000030582
1	ENSGT00530000063934	ENSGT00530000063934	ENSG00000108312
1	ENSGT00390000012202	ENSGT00390000012202	ENSG00000087152 ENSG00000253719
1	ENSGT00390000005602	ENSGT00390000005602	ENSG00000161653
1	ENSGT00390000009488	ENSGT00390000009488	ENSG00000115459
1	ENSGT00390000017613	ENSGT00390000017613	ENSG00000042445
1	ENSGT00550000074503.a.b.a.b	ENSGT00550000074503.a.b.a.b	ENSG00000136504
1	ENSGT00530000063090.a.a	ENSGT00530000063090.a.a	ENSG00000121073
1	ENSGT00390000000361.C	ENSGT00390000000361.C.a ENSGT00390000000361.C.b	ENSG00000144228 ENSG00000121067
1	ENSGT00550000074770	ENSGT00550000074770	ENSG00000167085
1	ENSGT00390000007741	ENSGT00390000007741.a ENSGT00390000007741.b	ENSG00000144362 ENSG00000173868
1	ENSGT00390000007843	ENSGT00390000007843	ENSG00000159210
1	ENSGT00680000099547.b.b.a.b	ENSGT00680000099547.b.b.a.b	ENSG00000159202
1	ENSGT00390000006210	ENSGT00390000006210.b.b.b.a ENSGT00390000006210.b.a ENSGT00390000006210.b.b.a.a ENSGT00390000006210.b.b.a.b	ENSG00000154518 ENSG00000135390 ENSG00000159199
1	ENSGT00670000097704.D.a	ENSGT00670000097704.D.a.a ENSGT00670000097704.D.a.b	ENSG00000213471 ENSG00000170703
1	ENSGT00390000004405	ENSGT00390000004405.c ENSGT00390000004405.d	ENSG00000111481 ENSG00000005243
1	ENSGT00390000000713	ENSGT00390000000713	ENSG00000108465
1	ENSGT00390000011219	ENSGT00390000011219	ENSG00000108439
1	ENSGT00670000097746.C	ENSGT00670000097746.C	ENSG00000189120
1	ENSGT00590000083127.b	ENSGT00590000083127.b	ENSG00000141294
1	ENSGT00390000000603	ENSGT00390000000603	ENSG00000159111
1	ENSGT00550000074898	ENSGT00550000074898	ENSG00000108424
1	ENSGT00620000087820.a	ENSGT00620000087820.a	ENSG00000174093 ENSG00000141279
1	ENSGT00390000012679	ENSGT00390000012679	ENSG00000174100
1	ENSGT00690000102175.a	ENSGT00690000102175.a	ENSG00000174111
1	ENSGT00390000012399.a	ENSGT00390000012399.a	ENSG00000017373
1	ENSGT00390000004574	ENSGT00390000004574	ENSG00000230055
1	ENSGT00550000074820	ENSGT00550000074820	ENSG00000108294
1	ENSGT00440000039055	ENSGT00440000039055	ENSG00000108296
1	ENSGT00390000004450	ENSGT00390000004450	ENSG00000214556
1	ENSGT00390000004690	ENSGT00390000004690	ENSG00000125691
1	ENSGT00530000062924.b	ENSGT00530000062924.b	ENSG00000002834
1	ENSGT00600000084214.a.b.a.b	ENSGT00600000084214.a.b.a.b	ENSG00000141748
1	ENSGT00390000012628	ENSGT00390000012628	ENSG00000108298
1	ENSGT00550000074370.A.b	ENSGT00550000074370.A.b
1	ENSGT00660000095569	ENSGT00660000095569.b ENSGT00660000095569.a	ENSG00000204539 ENSG00000125686
1	ENSGT00530000063139.a.a.a	ENSGT00530000063139.a.a.a	ENSG00000131748
1	ENSGT00390000001304	ENSGT00390000001304	ENSG00000161395
1	ENSGT00390000010440	ENSGT00390000010440	ENSG00000141741
1	ENSGT00390000015817	ENSGT00390000015817.a ENSGT00390000015817.b.b ENSGT00390000015817.b.a	ENSG00000172057 ENSG00000123353 ENSG00000128699
1	ENSGT00490000043406	ENSGT00490000043406	ENSG00000108344
1	ENSGT00390000016438	ENSGT00390000016438	ENSG00000008838
1	ENSGT00390000018292	ENSGT00390000018292	ENSG00000188895
1	ENSGT00390000006930	ENSGT00390000006930	ENSG00000108349
1	ENSGT00530000063498.a.a	ENSGT00530000063498.a.a	ENSG00000094804
1	ENSGT00620000087781.B	ENSGT00620000087781.B	ENSG00000131746
1	ENSGT00390000003628	ENSGT00390000003628	ENSG00000073584
1	ENSGT00680000099702.b.a.b	ENSGT00680000099702.b.a.b	ENSG00000173801
1	ENSGT00570000078759.E	ENSGT00570000078759.E	ENSG00000161594
1	ENSGT00680000099705.A	ENSGT00680000099705.A.d ENSGT00680000099705.A.c	ENSG00000178502 ENSG00000185972
1	ENSGT00530000063275.b	ENSGT00530000063275.b	ENSG00000131473
1	ENSGT00390000007911	ENSGT00390000007911
1	ENSGT00690000101768.b	ENSGT00690000101768.b	ENSG00000168259
1	ENSGT00510000046789.A	ENSGT00510000046789.A.a ENSGT00510000046789.A.b.b ENSGT00510000046789.A.b.a	ENSG00000107201 ENSG00000108771 ENSG00000115267
1	ENSGT00550000074337.a.a.b	ENSGT00550000074337.a.a.b	ENSG00000173757 ENSG00000126561
1	ENSGT00550000074337.a.b	ENSGT00550000074337.a.b.b ENSGT00550000074337.a.b.a.a.b ENSGT00550000074337.a.b.a.a.a.a ENSGT00550000074337.a.b.a.a.a.b	ENSG00000168610 ENSG00000138378 ENSG00000115415 ENSG00000170581
1	ENSGT00390000005900	ENSGT00390000005900	ENSG00000108784
1	ENSGT00550000075078	ENSGT00550000075078	ENSG00000068120
1	ENSGT00530000063219.B	ENSGT00530000063219.B	ENSG00000108788
1	ENSGT00390000006890	ENSGT00390000006890	ENSG00000131470
1	ENSGT00530000063251.b	ENSGT00530000063251.b	ENSG00000131462 ENSG00000037042
1	ENSGT00390000007630.A	ENSGT00390000007630.A	ENSG00000068137
1	ENSGT00390000014892	ENSGT00390000014892	ENSG00000131475
1	ENSGT00550000074385.E	ENSGT00550000074385.E
1	ENSGT00390000016262	ENSGT00390000016262	ENSG00000183978
1	ENSGT00440000033966	ENSGT00440000033966	ENSG00000176563
1	ENSGT00390000008164	ENSGT00390000008164	ENSG00000126581
1	ENSGT00510000046374	ENSGT00510000046374.b.b ENSGT00510000046374.b.a ENSGT00510000046374.a	ENSG00000131467 ENSG00000092010 ENSG00000100911
1	ENSGT00510000046465	ENSGT00510000046465.b.a ENSGT00510000046465.a ENSGT00510000046465.b.b	ENSG00000141349 ENSG00000131482 ENSG00000152254
1	ENSGT00510000046493.a.b	ENSGT00510000046493.a.b	ENSG00000108825 ENSG00000267060 ENSG00000266967
1	ENSGT00390000007311	ENSGT00390000007311	ENSG00000198863
1	ENSGT00390000010721	ENSGT00390000010721	ENSG00000131469
1	ENSGT00690000101711.b	ENSGT00690000101711.b.b ENSGT00690000101711.b.a	ENSG00000108830 ENSG00000115963
1	ENSGT00440000034289	ENSGT00440000034289	ENSG00000012048
1	ENSGT00690000101892.a	ENSGT00690000101892.a	ENSG00000067596
1	ENSGT00390000018148	ENSGT00390000018148	ENSG00000231256
1	ENSGT00670000098180	ENSGT00670000098180
1	ENSGT00690000102123.B	ENSGT00690000102123.B	ENSG00000158186
1	ENSGT00390000010354	ENSGT00390000010354	ENSG00000144120
1	ENSGT00690000101728.a.b.a.b.a.a.a.a	ENSGT00690000101728.a.b.a.b.a.a.a.a	ENSG00000088179
1	ENSGT00690000101895.A	ENSGT00690000101895.A.e ENSGT00690000101895.A.d	ENSG00000115109 ENSG00000095203
1	ENSGT00550000074370.A.a.a	ENSGT00550000074370.A.a.a	ENSG00000115112
1	ENSGT00390000001762.B	ENSGT00390000001762.B	ENSG00000074054
1	ENSGT00390000011515	ENSGT00390000011515	ENSG00000155438
1	ENSGT00390000014517	ENSGT00390000014517	ENSG00000211460
1	ENSGT00390000002188	ENSGT00390000002188	ENSG00000173226
1	ENSGT00530000062914.A.a.a	ENSGT00530000062914.A.a.a	ENSG00000169087
1	ENSGT00530000062892.C	ENSGT00530000062892.C	ENSG00000138463
1	ENSGT00690000102028.b	ENSGT00690000102028.b	ENSG00000065485
1	ENSGT00680000099709.A	ENSGT00680000099709.A.b ENSGT00680000099709.A.a.a ENSGT00680000099709.A.a.b	ENSG00000174233 ENSG00000173175
1	ENSGT00680000099521.C	ENSGT00680000099521.C	ENSG00000065534
1	ENSGT00390000017916	ENSGT00390000017916	ENSG00000175455
1	ENSGT00390000001856	ENSGT00390000001856	ENSG00000114491
1	ENSGT00500000044972	ENSGT00500000044972	ENSG00000173706
1	ENSGT00560000077088.B	ENSGT00560000077088.B	ENSG00000221955
1	ENSGT00530000063144.b	ENSGT00530000063144.b	ENSG00000114520
1	ENSGT00390000008796	ENSGT00390000008796	ENSG00000185621
1	ENSGT00440000035370.b.b.a	ENSGT00440000035370.b.b.a	ENSG00000163840
1	ENSGT00390000007364	ENSGT00390000007364	ENSG00000158234
1	ENSGT00390000006925	ENSGT00390000006925	ENSG00000163075
1	ENSGT00390000015352	ENSGT00390000015352	ENSG00000186132
1	ENSGT00390000011294	ENSGT00390000011294	ENSG00000125633
1	ENSGT00680000100037	ENSGT00680000100037	ENSG00000088205
1	ENSGT00550000074695.a.a	ENSGT00550000074695.a.a	ENSG00000115091
1	ENSGT00390000005949	ENSGT00390000005949	ENSG00000115084
1	ENSGT00390000012263.a.a	ENSGT00390000012263.a.a	ENSG00000152127
1	ENSGT00390000001170	ENSGT00390000001170	ENSG00000152128
1	ENSGT00490000043417	ENSGT00490000043417	ENSG00000153086
1	ENSGT00690000102036.A	ENSGT00690000102036.A.c ENSGT00690000102036.A.d	ENSG00000082258 ENSG00000129315
1	ENSGT00680000099743.C	ENSGT00680000099743.C	ENSG00000176601
1	ENSGT00390000006705	ENSGT00390000006705	ENSG00000115839
1	ENSGT00630000089754.b.a.b	ENSGT00630000089754.b.a.b	ENSG00000121988
1	ENSGT00530000063500.A	ENSGT00530000063500.A	ENSG00000144224
1	ENSGT00550000074860	ENSGT00550000074860	ENSG00000076003
1	ENSGT00550000074880	ENSGT00550000074880	ENSG00000115866
1	ENSGT00690000101907.A	ENSGT00690000101907.A.b ENSGT00690000101907.A.a.b ENSGT00690000101907.A.a.a	ENSG00000123384 ENSG00000168702
1	ENSGT00390000008033	ENSGT00390000008033	ENSG00000115919
1	ENSGT00390000006631	ENSGT00390000006631	ENSG00000121964
1	ENSGT00390000016542	ENSGT00390000016542	ENSG00000115947
1	ENSGT00390000015050	ENSGT00390000015050	ENSG00000168288
1	ENSGT00690000101914.B	ENSGT00690000101914.B	ENSG00000123610
1	ENSGT00390000012204	ENSGT00390000012204	ENSG00000080345
1	ENSGT00600000084214.a.b.a.a.b	ENSGT00600000084214.a.b.a.a.b	ENSG00000162980
1	ENSGT00530000062987.a.a	ENSGT00530000062987.a.a.b ENSGT00530000062987.a.a.a.a ENSGT00530000062987.a.a.a.b	ENSG00000110844 ENSG00000196504
1	ENSGT00660000095297.B	ENSGT00660000095297.B.a ENSGT00660000095297.B.b	ENSG00000144278 ENSG00000141429
1	ENSGT00690000101708.B	ENSGT00690000101708.B	ENSG00000162989
1	ENSGT00640000091364	ENSGT00640000091364.b.a.a ENSGT00640000091364.b.a.b ENSGT00640000091364.b.b ENSGT00640000091364.a	ENSG00000153234 ENSG00000119508 ENSG00000123358
1	ENSGT00390000001718	ENSGT00390000001718	ENSG00000115159
1	ENSGT00680000099551.C	ENSGT00680000099551.C	ENSG00000136542
1	ENSGT00530000063734	ENSGT00530000063734.b ENSGT00530000063734.a	ENSG00000115165 ENSG00000161835
1	ENSGT00560000076615.A	ENSGT00560000076615.A.a.b ENSGT00560000076615.A.a.a ENSGT00560000076615.A.b	ENSG00000135503 ENSG00000123612 ENSG00000106799
1	ENSGT00670000098005	ENSGT00670000098005.b ENSGT00670000098005.a	ENSG00000139567 ENSG00000115170
1	ENSGT00520000056330	ENSGT00520000056330	ENSG00000153237
1	ENSGT00690000101801.A.b	ENSGT00690000101801.A.b	ENSG00000196151
1	ENSGT00660000095335.B	ENSGT00660000095335.B.a.a ENSGT00660000095335.B.a.b	ENSG00000123636 ENSG00000076108
1	ENSGT00550000074674.b.a	ENSGT00550000074674.b.a	ENSG00000115233
1	ENSGT00530000062751.a.b	ENSGT00530000062751.a.b.a ENSGT00530000062751.a.b.b	ENSG00000197635 ENSG00000078098
1	ENSGT00680000099663.C	ENSGT00680000099663.C	ENSG00000184611
1	ENSGT00570000078874.a.a.b	ENSGT00570000078874.a.a.b.a.a ENSGT00570000078874.a.a.b.a.b	ENSG00000182263
1	ENSGT00650000093172.a	ENSGT00650000093172.a	ENSG00000169507
1	ENSGT00550000074401.b.c	ENSGT00550000074401.b.c.b ENSGT00550000074401.b.c.a	ENSG00000139624 ENSG00000172292
1	ENSGT00510000048120	ENSGT00510000048120	ENSG00000163072
1	ENSGT00530000062896.c.b	ENSGT00530000062896.c.b	ENSG00000073734
1	ENSGT00690000102140	ENSGT00690000102140.e.a ENSGT00690000102140.f ENSGT00690000102140.e.b	ENSG00000135424 ENSG00000091409
1	ENSGT00390000002689	ENSGT00390000002689	ENSG00000258311 ENSG00000135441
1	ENSGT00630000089521.c.a	ENSGT00630000089521.c.a	ENSG00000135404
1	ENSGT00690000101907.B	ENSGT00690000101907.B	ENSG00000081479
1	ENSGT00390000002753	ENSGT00390000002753	ENSG00000251569 ENSG00000163093
1	ENSGT00530000063266.C	ENSGT00530000063266.C	ENSG00000138399
1	ENSGT00550000074599.B	ENSGT00550000074599.B	ENSG00000154479
1	ENSGT00530000063464.a	ENSGT00530000063464.a	ENSG00000138385
1	ENSGT00390000000227	ENSGT00390000000227	ENSG00000138382
1	ENSGT00530000063055.b	ENSGT00530000063055.b	ENSG00000144357
1	ENSGT00670000097746.A	ENSGT00670000097746.A	ENSG00000204335
1	ENSGT00390000017846	ENSGT00390000017846	ENSG00000204334
1	ENSGT00390000008686.a	ENSGT00390000008686.a	ENSG00000115806
1	ENSGT00530000062944.a.a.a	ENSGT00530000062944.a.a.a	ENSG00000115840
1	ENSGT00390000007069	ENSGT00390000007069	ENSG00000128708
1	ENSGT00390000002284.b	ENSGT00390000002284.b	ENSG00000172878
1	ENSGT00690000101754.B	ENSGT00690000101754.B	ENSG00000091436
1	ENSGT00390000000673	ENSGT00390000000673	ENSG00000138430
1	ENSGT00690000102159.b	ENSGT00690000102159.b	ENSG00000138433
1	ENSGT00390000004153	ENSGT00390000004153	ENSG00000163328
1	ENSGT00630000089708.D	ENSGT00630000089708.D	ENSG00000138435
1	ENSGT00390000001859	ENSGT00390000001859	ENSG00000144320
1	ENSGT00530000063166.B	ENSGT00530000063166.B	ENSG00000128654
1	ENSGT00530000063515.b	ENSGT00530000063515.b	ENSG00000018510
1	ENSGT00390000010116	ENSGT00390000010116	ENSG00000196659 ENSG00000197557
1	ENSGT00690000102141.B	ENSGT00690000102141.B	ENSG00000128655
1	ENSGT00680000100059	ENSGT00680000100059	ENSG00000155636
1	ENSGT00530000063014.A	ENSGT00530000063014.A.b ENSGT00530000063014.A.a	ENSG00000180228 ENSG00000139546
1	ENSGT00690000101872.A	ENSGT00690000101872.A	ENSG00000155657
1	ENSGT00690000101970	ENSGT00690000101970.a.a.b ENSGT00690000101970.a.a.a.a ENSGT00690000101970.a.a.a.b ENSGT00690000101970.a.b ENSGT00690000101970.b	ENSG00000124006 ENSG00000154358 ENSG00000072195
1	ENSGT00680000100064	ENSGT00680000100064	ENSG00000187231
1	ENSGT00650000093379	ENSGT00650000093379	ENSG00000163510
1	ENSGT00690000101761.b.a.b	ENSGT00690000101761.b.a.b	ENSG00000188452
1	ENSGT00690000101874.A	ENSGT00690000101874.A	ENSG00000077232
1	ENSGT00390000016619	ENSGT00390000016619.a ENSGT00390000016619.b	ENSG00000061676 ENSG00000123338
1	ENSGT00690000101696.B	ENSGT00690000101696.B	ENSG00000162999
1	ENSGT00390000005923	ENSGT00390000005923	ENSG00000163002
1	ENSGT00390000015818	ENSGT00390000015818	ENSG00000065548
1	ENSGT00390000006826	ENSGT00390000006826	ENSG00000163012
1	ENSGT00680000099554.B	ENSGT00680000099554.B	ENSG00000003436
1	ENSGT00530000062937.A	ENSGT00530000062937.A	ENSG00000144366
1	ENSGT00390000006303	ENSGT00390000006303	ENSG00000115368
1	ENSGT00390000015143	ENSGT00390000015143.a.a ENSGT00390000015143.a.b	ENSG00000138449
1	ENSGT00390000012446	ENSGT00390000012446	ENSG00000138381
1	ENSGT00680000100065	ENSGT00680000100065.d ENSGT00680000100065.c.a	ENSG00000151687
1	ENSGT00550000075001	ENSGT00550000075001	ENSG00000128694
1	ENSGT00530000063289.a	ENSGT00530000063289.a	ENSG00000064933
1	ENSGT00620000087687.B	ENSGT00620000087687.B.b ENSGT00620000087687.B.a	ENSG00000138379 ENSG00000135414
1	ENSGT00570000079226	ENSGT00570000079226	ENSG00000198130
1	ENSGT00530000063599.B	ENSGT00530000063599.B	ENSG00000151690
1	ENSGT00390000002174	ENSGT00390000002174.a ENSGT00390000002174.b	ENSG00000166881 ENSG00000189362
1	ENSGT00390000006330	ENSGT00390000006330.d ENSGT00390000006330.c	ENSG00000138386 ENSG00000166886
1	ENSGT00390000010463	ENSGT00390000010463.e.b.a ENSGT00390000010463.e.a ENSGT00390000010463.e.b.b.a ENSGT00390000010463.f	ENSG00000115419 ENSG00000135423
1	ENSGT00690000101926.D	ENSGT00690000101926.D.b ENSGT00690000101926.D.a.b ENSGT00690000101926.D.a.a	ENSG00000166866 ENSG00000128641
1	ENSGT00390000001913	ENSGT00390000001913.a ENSGT00390000001913.b	ENSG00000173559 ENSG00000139579
1	ENSGT00680000099672.B	ENSGT00680000099672.B.a.a ENSGT00680000099672.B.a.b	ENSG00000141424 ENSG00000196950
1	ENSGT00680000099593.C	ENSGT00680000099593.C	ENSG00000118997
1	ENSGT00390000005285	ENSGT00390000005285	ENSG00000144395
1	ENSGT00390000016929	ENSGT00390000016929	ENSG00000119041
1	ENSGT00390000016484	ENSGT00390000016484	ENSG00000197121
1	ENSGT00390000018393	ENSGT00390000018393	ENSG00000115524
1	ENSGT00390000006193	ENSGT00390000006193.b ENSGT00390000006193.a.a ENSGT00390000006193.a.b	ENSG00000135469 ENSG00000115520
1	ENSGT00390000005727	ENSGT00390000005727	ENSG00000144381
1	ENSGT00390000006350	ENSGT00390000006350	ENSG00000115541
1	ENSGT00390000012143	ENSGT00390000012143	ENSG00000115540
1	ENSGT00390000005581	ENSGT00390000005581.b ENSGT00390000005581.a	ENSG00000160282 ENSG00000226124
1	ENSGT00390000005550	ENSGT00390000005550	ENSG00000178074
1	ENSGT00530000062914.A.b.a	ENSGT00530000062914.A.b.a	ENSG00000162971
1	ENSGT00390000004145	ENSGT00390000004145	ENSG00000162972
1	ENSGT00390000001138	ENSGT00390000001138.a ENSGT00390000001138.b	ENSG00000123352 ENSG00000196141
1	ENSGT00670000097762.D	ENSGT00670000097762.D	ENSG00000240344
1	ENSGT00390000003590	ENSGT00390000003590	ENSG00000196290
1	ENSGT00390000015228	ENSGT00390000015228	ENSG00000115942
1	ENSGT00390000010316	ENSGT00390000010316	ENSG00000119013
1	ENSGT00680000099510.b	ENSGT00680000099510.b.c.b ENSGT00680000099510.b.d ENSGT00680000099510.b.c.a	ENSG00000003400 ENSG00000064012
1	ENSGT00400000022323	ENSGT00400000022323	ENSG00000155749
1	ENSGT00410000026432	ENSGT00410000026432	ENSG00000182329
1	ENSGT00690000102274	ENSGT00690000102274
1	ENSGT00390000018808.a	ENSGT00390000018808.a	ENSG00000116030
1	ENSGT00550000074998	ENSGT00550000074998	ENSG00000055044
1	ENSGT00560000076906.A.a.a	ENSGT00560000076906.A.a.a	ENSG00000204217
1	ENSGT00640000091456.a	ENSGT00640000091456.a	ENSG00000138442
1	ENSGT00390000003964	ENSGT00390000003964	ENSG00000149646
1	ENSGT00390000017619	ENSGT00390000017619
1	ENSGT00500000044939	ENSGT00500000044939	ENSG00000119004
1	ENSGT00650000093346.b	ENSGT00650000093346.b	ENSG00000114933
1	ENSGT00390000018768	ENSGT00390000018768	ENSG00000023228
1	ENSGT00390000011747.b.a	ENSGT00390000011747.b.a	ENSG00000114942
1	ENSGT00550000074400.A	ENSGT00550000074400.A	ENSG00000232125
1	ENSGT00530000063410.b	ENSGT00530000063410.b	ENSG00000138400
1	ENSGT00550000074572.b.b	ENSGT00550000074572.b.b	ENSG00000144401
1	ENSGT00660000095421.a.a	ENSGT00660000095421.a.a	ENSG00000163251
1	ENSGT00550000074570.A	ENSGT00550000074570.A.b ENSGT00550000074570.A.a	ENSG00000178385 ENSG00000225190
1	ENSGT00390000012547.b	ENSGT00390000012547.b	ENSG00000138413
1	ENSGT00670000097904.b	ENSGT00670000097904.b	ENSG00000115020
1	ENSGT00640000091496	ENSGT00640000091496	ENSG00000144406
1	ENSGT00390000001447	ENSGT00390000001447	ENSG00000197713
1	ENSGT00530000063688.b	ENSGT00530000063688.b	ENSG00000144445
1	ENSGT00680000099623.B	ENSGT00680000099623.B	ENSG00000115361
1	ENSGT00390000015604.a.a	ENSGT00390000015604.a.a	ENSG00000021826
1	ENSGT00680000100048	ENSGT00680000100048	ENSG00000144451
1	ENSGT00390000004553	ENSGT00390000004553	ENSG00000138363
1	ENSGT00510000049434	ENSGT00510000049434.a
1	ENSGT00630000089859.b	ENSGT00630000089859.b	ENSG00000258984 ENSG00000184182
1	ENSGT00390000000977	ENSGT00390000000977	ENSG00000198612
1	ENSGT00670000097791.A	ENSGT00670000097791.A.c ENSGT00670000097791.A.d	ENSG00000144476 ENSG00000166856
1	ENSGT00650000093200.c.a	ENSGT00650000093200.c.a.a ENSGT00650000093200.c.a.b	ENSG00000142185 ENSG00000144481
1	ENSGT00390000002204	ENSGT00390000002204	ENSG00000163161
1	ENSGT00690000101945.a.a.a	ENSGT00690000101945.a.a.a	ENSG00000115425
1	ENSGT00390000015276	ENSGT00390000015276	ENSG00000163449
1	ENSGT00390000015674	ENSGT00390000015674	ENSG00000079246
1	ENSGT00630000089754.b.a.a	ENSGT00630000089754.b.a.a	ENSG00000138375
1	ENSGT00390000016988	ENSGT00390000016988	ENSG00000197756
1	ENSGT00390000016794	ENSGT00390000016794	ENSG00000163466
1	ENSGT00690000102167.b	ENSGT00690000102167.b	ENSG00000127837
1	ENSGT00500000044791.a.a.b.c	ENSGT00500000044791.a.a.b.c.a.b ENSGT00500000044791.a.a.b.c.b	ENSG00000135472 ENSG00000135926
1	ENSGT00400000022242	ENSGT00400000022242	ENSG00000158428
1	ENSGT00440000033542	ENSGT00440000033542.a.b ENSGT00440000033542.a.a	ENSG00000135913 ENSG00000131864 ENSG00000134588
1	ENSGT00390000001225	ENSGT00390000001225	ENSG00000144580
1	ENSGT00690000102160.b	ENSGT00690000102160.b	ENSG00000115568
1	ENSGT00390000005415	ENSGT00390000005415	ENSG00000074582
1	ENSGT00390000001557	ENSGT00390000001557	ENSG00000163481
1	ENSGT00690000101878.b	ENSGT00690000101878.b	ENSG00000163482
1	ENSGT00690000101771.A.b	ENSGT00690000101771.A.b	ENSG00000115596
1	ENSGT00690000101771.A.a	ENSGT00690000101771.A.a.b ENSGT00690000101771.A.a.a	ENSG00000135925 ENSG00000169884
1	ENSGT00690000101770.B.a.a	ENSGT00690000101770.B.a.a	ENSG00000163497
1	ENSGT00430000031142	ENSGT00430000031142	ENSG00000181378
1	ENSGT00390000015686.A	ENSGT00390000015686.A	ENSG00000213901
1	ENSGT00390000000862	ENSGT00390000000862	ENSG00000115649
1	ENSGT00440000033373.b	ENSGT00440000033373.b	ENSG00000115657
1	ENSGT00390000014839	ENSGT00390000014839.b ENSGT00390000014839.a	ENSG00000198925
1	ENSGT00390000005911	ENSGT00390000005911	ENSG00000163516
1	ENSGT00550000075037	ENSGT00550000075037	ENSG00000115661
1	ENSGT00690000101819.A	ENSGT00690000101819.A
1	ENSGT00390000003164	ENSGT00390000003164	ENSG00000123992
1	ENSGT00530000063581.b	ENSGT00530000063581.b	ENSG00000144591
1	ENSGT00670000097605.B	ENSGT00670000097605.B	ENSG00000161800
1	ENSGT00640000091217	ENSGT00640000091217.b ENSGT00640000091217.a.a.a ENSGT00640000091217.a.a.b ENSGT00640000091217.a.b	ENSG00000108684 ENSG00000110881 ENSG00000213199 ENSG00000072182
1	ENSGT00390000016940.a	ENSGT00390000016940.a	ENSG00000188760
1	ENSGT00530000063625.A	ENSGT00530000063625.A	ENSG00000144589
1	ENSGT00530000063603.A	ENSGT00530000063603.A	ENSG00000135506
1	ENSGT00440000035370.b.b.b	ENSGT00440000035370.b.b.b	ENSG00000178498
1	ENSGT00390000003427	ENSGT00390000003427	ENSG00000175203
1	ENSGT00550000075017	ENSGT00550000075017	ENSG00000166986
1	ENSGT00660000095182.B	ENSGT00660000095182.B	ENSG00000111087
1	ENSGT00390000002762.b	ENSGT00390000002762.b	ENSG00000182199
1	ENSGT00550000074337.a.a.a	ENSGT00550000074337.a.a.a	ENSG00000166888
1	ENSGT00390000011466	ENSGT00390000011466	ENSG00000198056
1	ENSGT00440000033468	ENSGT00440000033468.d ENSGT00440000033468.c	ENSG00000253506 ENSG00000196531 ENSG00000136274
1	ENSGT00510000046493.a.a	ENSGT00510000046493.a.a	ENSG00000110958
1	ENSGT00550000074800	ENSGT00550000074800	ENSG00000110955
1	ENSGT00390000015124.a	ENSGT00390000015124.a	ENSG00000111602
1	ENSGT00390000013978	ENSGT00390000013978	ENSG00000135473
1	ENSGT00390000006813	ENSGT00390000006813.g.b ENSGT00390000006813.g.a ENSGT00390000006813.h	ENSG00000062485
1	ENSGT00680000099836.b	ENSGT00680000099836.b	ENSG00000139540
1	ENSGT00530000063647.B	ENSGT00530000063647.B	ENSG00000181852
1	ENSGT00390000005669	ENSGT00390000005669	ENSG00000135482
1	ENSGT00530000063220.b	ENSGT00530000063220.b	ENSG00000170515 ENSG00000257411
1	ENSGT00390000002517	ENSGT00390000002517	ENSG00000197728
1	ENSGT00390000003749	ENSGT00390000003749	ENSG00000139531
1	ENSGT00570000079156.b	ENSGT00570000079156.b	ENSG00000170473
1	ENSGT00570000079061.B	ENSGT00570000079061.B.b ENSGT00570000079061.B.a	ENSG00000123342
1	ENSGT00390000016940.b	ENSGT00390000016940.b
1	ENSGT00690000102256	ENSGT00690000102256	ENSG00000135392 ENSG00000257390
1	ENSGT00390000002944	ENSGT00390000002944	ENSG00000205323
1	ENSGT00390000014918	ENSGT00390000014918	ENSG00000186666
1	ENSGT00530000063406.A	ENSGT00530000063406.A	ENSG00000063046
1	ENSGT00530000063160.a	ENSGT00530000063160.a	ENSG00000167778
1	ENSGT00390000012629	ENSGT00390000012629	ENSG00000182544
1	ENSGT00390000004990	ENSGT00390000004990	ENSG00000135476
1	ENSGT00390000008783	ENSGT00390000008783	ENSG00000123349
1	ENSGT00390000010265	ENSGT00390000010265	ENSG00000139637
1	ENSGT00390000009446	ENSGT00390000009446	ENSG00000094914
1	ENSGT00560000076906.A.a.b	ENSGT00560000076906.A.a.b	ENSG00000135409
1	ENSGT00440000039014	ENSGT00440000039014	ENSG00000205352
1	ENSGT00680000099647.E	ENSGT00680000099647.E.b ENSGT00680000099647.E.a.a ENSGT00680000099647.E.a.b	ENSG00000139625 ENSG00000073803
1	ENSGT00680000099610.C	ENSGT00680000099610.C	ENSG00000172789
1	ENSGT00390000004897	ENSGT00390000004897	ENSG00000123415
1	ENSGT00650000093442	ENSGT00650000093442	ENSG00000139572
1	ENSGT00530000063662	ENSGT00530000063662.b ENSGT00530000063662.a.b ENSGT00530000063662.a.a	ENSG00000170627 ENSG00000124196
1	ENSGT00530000063825.e	ENSGT00530000063825.e	ENSG00000111405
1	ENSGT00390000002307	ENSGT00390000002307	ENSG00000211584
1	ENSGT00680000099585.a.b	ENSGT00680000099585.a.b.a.b.b ENSGT00680000099585.a.b.a.b.a ENSGT00680000099585.a.b.a.a ENSGT00680000099585.a.b.b	ENSG00000111424 ENSG00000143257 ENSG00000144852
1	ENSGT00530000062941.b	ENSGT00530000062941.b.b ENSGT00530000062941.b.a	ENSG00000079387 ENSG00000163904
1	ENSGT00390000005268.a.a	ENSGT00390000005268.a.a.a.a ENSGT00390000005268.a.a.a.b	ENSG00000160305 ENSG00000066084
1	ENSGT00390000016511	ENSGT00390000016511	ENSG00000123395
1	ENSGT00390000006722	ENSGT00390000006722	ENSG00000139644
1	ENSGT00650000093346.a	ENSGT00650000093346.a	ENSG00000139620
1	ENSGT00390000010327	ENSGT00390000010327	ENSG00000257987
1	ENSGT00690000102171.a	ENSGT00690000102171.a	ENSG00000174243
1	ENSGT00530000063699.A	ENSGT00530000063699.A	ENSG00000139537
1	ENSGT00530000062784.a.b.a	ENSGT00530000062784.a.b.a	ENSG00000134285
1	ENSGT00650000093078.b.a.a	ENSGT00650000093078.b.a.a	ENSG00000134287 ENSG00000228696
1	ENSGT00690000101967.A.b	ENSGT00690000101967.A.b	ENSG00000125084
1	ENSGT00690000101661.a.a.a.b.a.b	ENSGT00690000101661.a.a.a.b.a.b	ENSG00000167548
1	ENSGT00690000101720.a.b.a.b	ENSGT00690000101720.a.b.a.b.b ENSGT00690000101720.a.b.a.b.a.b.b.a.a ENSGT00690000101720.a.b.a.b.a.b.a ENSGT00690000101720.a.b.a.b.a.b.b.b ENSGT00690000101720.a.b.a.b.a.b.b.a.b ENSGT00690000101720.a.b.a.b.a.a	ENSG00000123416 ENSG00000167552
1	ENSGT00690000101720.a.b.a.a	ENSGT00690000101720.a.b.a.a	ENSG00000167553
1	ENSGT00390000012136	ENSGT00390000012136	ENSG00000178401
1	ENSGT00390000005536	ENSGT00390000005536	ENSG00000187778
2	ENSGT00390000015713	ENSGT00390000015713.c.a.a ENSGT00390000015713.c.b ENSGT00390000015713.c.a.b	ENSG00000180638 ENSG00000142494
2	ENSGT00390000002825	ENSGT00390000002825.a ENSGT00390000002825.b	ENSG00000072210 ENSG00000108602 ENSG00000132746
2	ENSGT00690000102064.B	ENSGT00690000102064.B.a.a ENSGT00690000102064.B.a.b	ENSG00000177169 ENSG00000083290
2	ENSGT00690000102167.a	ENSGT00690000102167.a	ENSG00000073536
2	ENSGT00390000015077	ENSGT00390000015077	ENSG00000108599
2	ENSGT00390000001189	ENSGT00390000001189.a ENSGT00390000001189.b	ENSG00000132744 ENSG00000108381
2	ENSGT00390000010693	ENSGT00390000010693	ENSG00000197417
2	ENSGT00390000005338	ENSGT00390000005338	ENSG00000040531
2	ENSGT00390000002877	ENSGT00390000002877	ENSG00000213977
2	ENSGT00390000003917	ENSGT00390000003917	ENSG00000127774
2	ENSGT00550000074658.a.a	ENSGT00550000074658.a.a.a.b ENSGT00550000074658.a.a.a.a ENSGT00550000074658.a.a.b	ENSG00000263563 ENSG00000170315 ENSG00000150991
2	ENSGT00390000003183	ENSGT00390000003183	ENSG00000166582
2	ENSGT00390000018434	ENSGT00390000018434	ENSG00000108474
2	ENSGT00550000074554.a	ENSGT00550000074554.a.a ENSGT00550000074554.a.b	ENSG00000141027 ENSG00000196498
2	ENSGT00390000009194	ENSGT00390000009194	ENSG00000011295
2	ENSGT00530000062761.A	ENSGT00530000062761.A.b ENSGT00530000062761.A.a	ENSG00000128487 ENSG00000100014
2	ENSGT00390000016067	ENSGT00390000016067	ENSG00000177370
2	ENSGT00670000097605.A.b.b.a	ENSGT00670000097605.A.b.b.a	ENSG00000159842
2	ENSGT00390000008688	ENSGT00390000008688	ENSG00000108587
2	ENSGT00680000099831.A	ENSGT00680000099831.A	ENSG00000108582
2	ENSGT00390000001735	ENSGT00390000001735	ENSG00000108578
2	ENSGT00690000101944.B	ENSGT00690000101944.B	ENSG00000108576
2	ENSGT00680000100047	ENSGT00680000100047	ENSG00000126653
2	ENSGT00390000009150	ENSGT00390000009150	ENSG00000176927
2	ENSGT00690000101696.A.a.b	ENSGT00690000101696.A.a.b.a.a ENSGT00690000101696.A.a.b.a.b	ENSG00000141298 ENSG00000084112
2	ENSGT00550000074317.a.b	ENSGT00550000074317.a.b.a.a.a.b ENSGT00550000074317.a.b.a.a.a.a ENSGT00550000074317.a.b.a.a.b ENSGT00550000074317.a.b.a.b	ENSG00000172725 ENSG00000110880 ENSG00000102879 ENSG00000167549
2	ENSGT00410000025381.A	ENSGT00410000025381.A.a.a ENSGT00410000025381.A.a.b ENSGT00410000025381.A.b	ENSG00000172932 ENSG00000198720 ENSG00000076513
2	ENSGT00690000101753.c.b.a.b.a.a	ENSGT00690000101753.c.b.a.b.a.a	ENSG00000108262
2	ENSGT00390000008202	ENSGT00390000008202	ENSG00000167543
2	ENSGT00530000062981.b	ENSGT00530000062981.b	ENSG00000168792
2	ENSGT00690000101752.A	ENSGT00690000101752.A.a.b ENSGT00690000101752.A.a.a.a.a ENSGT00690000101752.A.b ENSGT00690000101752.A.a.a.b	ENSG00000135090 ENSG00000149930 ENSG00000160551
2	ENSGT00650000093350	ENSGT00650000093350.a ENSGT00650000093350.b	ENSG00000196535 ENSG00000133454
2	ENSGT00390000011000	ENSGT00390000011000	ENSG00000179761
2	ENSGT00690000101659.B	ENSGT00690000101659.B.b.a.a.a ENSGT00690000101659.B.b.a.a.b ENSGT00690000101659.B.a ENSGT00690000101659.B.b.a.b	ENSG00000196352 ENSG00000174938 ENSG00000100095 ENSG00000063015
2	ENSGT00440000033777	ENSGT00440000033777	ENSG00000109118
2	ENSGT00570000078948.a.a.a.a.a	ENSGT00570000078948.a.a.a.a.a	ENSG00000167536
2	ENSGT00560000077232.B	ENSGT00560000077232.B	ENSG00000132589
2	ENSGT00390000013800	ENSGT00390000013800	ENSG00000132591
2	ENSGT00550000074359.A	ENSGT00550000074359.A	ENSG00000076604
2	ENSGT00690000101830.b.b.a.a.a	ENSGT00690000101830.b.b.a.a.a	ENSG00000160602
2	ENSGT00520000055611	ENSGT00520000055611.b ENSGT00520000055611.a	ENSG00000185561 ENSG00000160606
2	ENSGT00390000003263	ENSGT00390000003263	ENSG00000198242
2	ENSGT00600000084435	ENSGT00600000084435.a ENSGT00600000084435.b	ENSG00000100228 ENSG00000109113
2	ENSGT00530000063569	ENSGT00530000063569.d ENSGT00530000063569.c	ENSG00000100078 ENSG00000167525
2	ENSGT00510000047446	ENSGT00510000047446	ENSG00000109111
2	ENSGT00510000046663	ENSGT00510000046663.a ENSGT00510000046663.b	ENSG00000128228 ENSG00000132581
2	ENSGT00600000084481	ENSGT00600000084481	ENSG00000007202
2	ENSGT00630000089924	ENSGT00630000089924	ENSG00000167524
2	ENSGT00390000010235	ENSGT00390000010235.c.b ENSGT00390000010235.c.a ENSGT00390000010235.d	ENSG00000109107 ENSG00000149925 ENSG00000136872
2	ENSGT00390000017203	ENSGT00390000017203	ENSG00000087111
2	ENSGT00390000014595	ENSGT00390000014595.a.a ENSGT00390000014595.a.b	ENSG00000175970 ENSG00000109103
2	ENSGT00670000097767.B	ENSGT00670000097767.B.b ENSGT00670000097767.B.a	ENSG00000139445 ENSG00000109101
2	ENSGT00530000063076.c.b	ENSGT00530000063076.c.b	ENSG00000076351
2	ENSGT00390000004155	ENSGT00390000004155	ENSG00000004139
2	ENSGT00390000014591	ENSGT00390000014591	ENSG00000244045
2	ENSGT00390000010198	ENSGT00390000010198
2	ENSGT00550000074945	ENSGT00550000074945	ENSG00000167721
2	ENSGT00550000075026	ENSGT00550000075026	ENSG00000167720
2	ENSGT00560000077120.B	ENSGT00560000077120.B	ENSG00000070366
2	ENSGT00390000003541	ENSGT00390000003541	ENSG00000214014 ENSG00000262664
2	ENSGT00550000075112	ENSGT00550000075112	ENSG00000108963
2	ENSGT00390000012403	ENSGT00390000012403	ENSG00000132383
2	ENSGT00530000063077.B	ENSGT00530000063077.B	ENSG00000186532
2	ENSGT00390000003969	ENSGT00390000003969	ENSG00000167716
2	ENSGT00530000063416.B	ENSGT00530000063416.B	ENSG00000183773
2	ENSGT00390000015210	ENSGT00390000015210	ENSG00000174231
2	ENSGT00530000063269	ENSGT00530000063269.b ENSGT00530000063269.a.a ENSGT00530000063269.a.b	ENSG00000188026 ENSG00000150977 ENSG00000167705
2	ENSGT00530000063043.b	ENSGT00530000063043.b.b.a ENSGT00530000063043.b.b.b	ENSG00000149150 ENSG00000167703
2	ENSGT00550000074351.A	ENSGT00550000074351.A.b ENSGT00550000074351.A.a.b ENSGT00550000074351.A.a.a	ENSG00000174238 ENSG00000180957
2	ENSGT00690000101693.a.b	ENSGT00690000101693.a.b.a ENSGT00690000101693.a.b.b	ENSG00000132376 ENSG00000185133
2	ENSGT00690000101926.A	ENSGT00690000101926.A.c.b ENSGT00690000101926.A.d ENSGT00690000101926.A.c.a	ENSG00000197879
2	ENSGT00390000001475	ENSGT00390000001475.a ENSGT00390000001475.b	ENSG00000167193 ENSG00000099942
2	ENSGT00690000101991.b	ENSGT00690000101991.b	ENSG00000108953
2	ENSGT00430000031027	ENSGT00430000031027.a ENSGT00430000031027.b	ENSG00000119242
2	ENSGT00390000012485	ENSGT00390000012485	ENSG00000132361
2	ENSGT00690000101801.C	ENSGT00690000101801.C	ENSG00000007168
2	ENSGT00390000016694	ENSGT00390000016694	ENSG00000127804
2	ENSGT00510000048287	ENSGT00510000048287	ENSG00000070444
2	ENSGT00550000074386.a.a.a.a.b	ENSGT00550000074386.a.a.a.a.b.a.a ENSGT00550000074386.a.a.a.a.b.b ENSGT00550000074386.a.a.a.a.b.a.b	ENSG00000141258 ENSG00000167037
2	ENSGT00530000063071	ENSGT00530000063071.c.b ENSGT00530000063071.c.a ENSGT00530000063071.d	ENSG00000174943 ENSG00000109079 ENSG00000110906
2	ENSGT00390000003413	ENSGT00390000003413	ENSG00000109083
2	ENSGT00390000007149	ENSGT00390000007149	ENSG00000109084
2	ENSGT00550000074298.a.a.b	ENSGT00550000074298.a.a.b	ENSG00000087095
2	ENSGT00620000087711.a.b.a	ENSGT00620000087711.a.b.a	ENSG00000007171
2	ENSGT00690000102084.a	ENSGT00690000102084.a.b ENSGT00690000102084.a.a	ENSG00000176871 ENSG00000109046
2	ENSGT00550000074797	ENSGT00550000074797	ENSG00000196712
2	ENSGT00690000102271	ENSGT00690000102271	ENSG00000126861
2	ENSGT00390000001360	ENSGT00390000001360	ENSG00000121057
2	ENSGT00690000102341	ENSGT00690000102341
2	ENSGT00690000101744.B	ENSGT00690000101744.B.a ENSGT00690000101744.B.b	ENSG00000135097 ENSG00000153944
2	ENSGT00390000009030	ENSGT00390000009030	ENSG00000181610
2	ENSGT00390000006762	ENSGT00390000006762	ENSG00000180891
2	ENSGT00690000101797.D.a	ENSGT00690000101797.D.a	ENSG00000136450
2	ENSGT00390000000378.a.a.a.a	ENSGT00390000000378.a.a.a.a	ENSG00000121083
2	ENSGT00390000016675	ENSGT00390000016675	ENSG00000068097
2	ENSGT00530000063140.a	ENSGT00530000063140.a.a.a ENSGT00530000063140.a.a.b	ENSG00000135100 ENSG00000108753
2	ENSGT00550000074863	ENSGT00550000074863	ENSG00000141141
2	ENSGT00390000010789	ENSGT00390000010789	ENSG00000006114
2	ENSGT00690000101833.B	ENSGT00690000101833.B.c.b ENSGT00690000101833.B.c.a	ENSG00000161326 ENSG00000167065 ENSG00000189037
2	ENSGT00530000063657.b	ENSGT00530000063657.b	ENSG00000108264
2	ENSGT00550000074703	ENSGT00550000074703.a.b ENSGT00550000074703.a.a	ENSG00000076555 ENSG00000132142
2	ENSGT00690000102463	ENSGT00690000102463
2	ENSGT00390000000288	ENSGT00390000000288	ENSG00000108270
2	ENSGT00670000097581.B	ENSGT00670000097581.B.c.b.b ENSGT00670000097581.B.c.a	ENSG00000089116 ENSG00000132130
2	ENSGT00390000018761	ENSGT00390000018761	ENSG00000129282
2	ENSGT00640000091086.a	ENSGT00640000091086.a	ENSG00000108272
2	ENSGT00390000009552	ENSGT00390000009552	ENSG00000005955
2	ENSGT00390000013520	ENSGT00390000013520	ENSG00000184886
2	ENSGT00690000101741.b.a.b	ENSGT00690000101741.b.a.b	ENSG00000141140
2	ENSGT00390000010822	ENSGT00390000010822	ENSG00000108278
2	ENSGT00660000095258.B	ENSGT00660000095258.B.f ENSGT00660000095258.B.e.b ENSGT00660000095258.B.e.a	ENSG00000167434
2	ENSGT00680000099843.B	ENSGT00680000099843.B	ENSG00000170832 ENSG00000129204
2	ENSGT00390000010722	ENSGT00390000010722	ENSG00000062725
2	ENSGT00650000093052.a.a.b	ENSGT00650000093052.a.a.b	ENSG00000170836
2	ENSGT00390000006454	ENSGT00390000006454	ENSG00000141376
2	ENSGT00690000102019.B	ENSGT00690000102019.B.a ENSGT00690000102019.B.b	ENSG00000135111 ENSG00000121068
2	ENSGT00690000101827.B	ENSGT00690000101827.B.b ENSGT00690000101827.B.a.b ENSGT00690000101827.B.a.a	ENSG00000089225 ENSG00000121075
2	ENSGT00530000063199.b.a.b	ENSGT00530000063199.b.a.b	ENSG00000136492
2	ENSGT00390000011888	ENSGT00390000011888	ENSG00000108506
2	ENSGT00390000013680	ENSGT00390000013680.a ENSGT00390000013680.b	ENSG00000123066 ENSG00000108510
2	ENSGT00390000014213	ENSGT00390000014213.a ENSGT00390000014213.b	ENSG00000189050 ENSG00000135119
2	ENSGT00690000102179	ENSGT00690000102179.d ENSGT00690000102179.c	ENSG00000108443 ENSG00000175634
2	ENSGT00530000063251.a	ENSGT00530000063251.a	ENSG00000108423
2	ENSGT00390000007230	ENSGT00390000007230	ENSG00000062716
2	ENSGT00390000015991	ENSGT00390000015991	ENSG00000141378
2	ENSGT00400000022107	ENSGT00400000022107.a ENSGT00400000022107.b	ENSG00000070371 ENSG00000141367
2	ENSGT00690000101892.b.a.b	ENSGT00690000101892.b.a.b	ENSG00000108406
2	ENSGT00390000008364.b	ENSGT00390000008364.b.b.a ENSGT00390000008364.b.b.b ENSGT00390000008364.b.a.a ENSGT00390000008364.b.a.b	ENSG00000090238 ENSG00000166793 ENSG00000175155 ENSG00000100027
2	ENSGT00510000046745	ENSGT00510000046745.a ENSGT00510000046745.b	ENSG00000153982 ENSG00000102886
2	ENSGT00390000018533	ENSGT00390000018533	ENSG00000167447 ENSG00000265303
2	ENSGT00440000034287	ENSGT00440000034287	ENSG00000068489
2	ENSGT00410000025800	ENSGT00410000025800	ENSG00000108395
2	ENSGT00690000101775.a.a	ENSGT00690000101775.a.a.b ENSGT00690000101775.a.a.a	ENSG00000100034 ENSG00000175175
2	ENSGT00550000074609.b.b	ENSGT00550000074609.b.b	ENSG00000108384
2	ENSGT00690000101751.A	ENSGT00690000101751.A.b ENSGT00690000101751.A.a.a ENSGT00690000101751.A.a.b.b ENSGT00690000101751.A.a.b.a.b ENSGT00690000101751.A.a.b.a.a	ENSG00000262359 ENSG00000149927 ENSG00000089169
2	ENSGT00440000034248	ENSGT00440000034248	ENSG00000181031
2	ENSGT00390000015165	ENSGT00390000015165	ENSG00000141252
2	ENSGT00510000046654	ENSGT00510000046654.b ENSGT00510000046654.a	ENSG00000149926 ENSG00000167695
2	ENSGT00390000012340	ENSGT00390000012340	ENSG00000167699
2	ENSGT00390000017317	ENSGT00390000017317	ENSG00000171861
2	ENSGT00530000063279.B	ENSGT00530000063279.B	ENSG00000167693
2	ENSGT00530000063743	ENSGT00530000063743.d ENSGT00530000063743.c	ENSG00000029725 ENSG00000177548
2	ENSGT00390000015063	ENSGT00390000015063	ENSG00000108559
2	ENSGT00390000006416	ENSGT00390000006416	ENSG00000129197
2	ENSGT00390000018406	ENSGT00390000018406	ENSG00000108561
2	ENSGT00690000102054.B	ENSGT00690000102054.B	ENSG00000005100
2	ENSGT00530000063156.b	ENSGT00530000063156.b.b ENSGT00530000063156.b.a	ENSG00000072849 ENSG00000099958
2	ENSGT00530000063214	ENSGT00530000063214.a ENSGT00530000063214.b	ENSG00000004660 ENSG00000110931
2	ENSGT00560000076887.b.b.b.b.a	ENSGT00560000076887.b.b.b.b.a	ENSG00000074370
2	ENSGT00530000063049.a.b	ENSGT00530000063049.a.b	ENSG00000167740
2	ENSGT00690000102150.B	ENSGT00690000102150.B	ENSG00000185722
2	ENSGT00530000063258.b.a	ENSGT00530000063258.b.a	ENSG00000132388
2	ENSGT00390000005976	ENSGT00390000005976.d ENSGT00390000005976.c.a ENSGT00390000005976.c.b	ENSG00000182557 ENSG00000183018 ENSG00000169682
2	ENSGT00390000017457	ENSGT00390000017457	ENSG00000132382
2	ENSGT00530000063406.B	ENSGT00530000063406.B	ENSG00000106682
2	ENSGT00550000075050	ENSGT00550000075050	ENSG00000049541
2	ENSGT00690000101935.A	ENSGT00690000101935.A.a ENSGT00690000101935.A.b	ENSG00000130779 ENSG00000106665
2	ENSGT00690000101779.b.b	ENSGT00690000101779.b.b	ENSG00000174374
2	ENSGT00670000097647.c.b.a.a.a	ENSGT00670000097647.c.b.a.a.a	ENSG00000185274
2	ENSGT00690000101705.A	ENSGT00690000101705.A.c.b.b ENSGT00690000101705.A.d.b ENSGT00690000101705.A.c.a.a ENSGT00690000101705.A.c.a.b ENSGT00690000101705.A.c.b.a.b ENSGT00690000101705.A.c.b.a.a ENSGT00690000101705.A.d.a	ENSG00000105507 ENSG00000157782 ENSG00000175544 ENSG00000167791 ENSG00000183166 ENSG00000100314
2	ENSGT00510000047059	ENSGT00510000047059	ENSG00000198874
2	ENSGT00390000008135	ENSGT00390000008135	ENSG00000126524
2	ENSGT00650000092953.A	ENSGT00650000092953.A.b ENSGT00650000092953.A.a	ENSG00000186575
2	ENSGT00530000064130	ENSGT00530000064130	ENSG00000239789 ENSG00000249773
2	ENSGT00530000063035.a	ENSGT00530000063035.a.b ENSGT00530000063035.a.a	ENSG00000184117 ENSG00000146729
2	ENSGT00390000003115	ENSGT00390000003115	ENSG00000146733
2	ENSGT00550000074743	ENSGT00550000074743	ENSG00000146731 ENSG00000132141
2	ENSGT00390000008983.b	ENSGT00390000008983.b	ENSG00000129103
2	ENSGT00680000100008	ENSGT00680000100008.b ENSGT00680000100008.a	ENSG00000164776 ENSG00000156873
2	ENSGT00440000038159	ENSGT00440000038159.a ENSGT00440000038159.b	ENSG00000250479 ENSG00000106153
2	ENSGT00390000002103.b	ENSGT00390000002103.b	ENSG00000196715
2	ENSGT00390000001752	ENSGT00390000001752	ENSG00000169919
2	ENSGT00390000014045	ENSGT00390000014045	ENSG00000126522 ENSG00000249319
2	ENSGT00390000014189	ENSGT00390000014189	ENSG00000241258
2	ENSGT00390000006030	ENSGT00390000006030.d ENSGT00390000006030.c	ENSG00000169902 ENSG00000128294
2	ENSGT00610000085802.b.b.b	ENSGT00610000085802.b.b.b
2	ENSGT00530000063341.a	ENSGT00530000063341.a	ENSG00000243335 ENSG00000154710
2	ENSGT00390000005624	ENSGT00390000005624	ENSG00000106609
2	ENSGT00390000005712	ENSGT00390000005712	ENSG00000074356
2	ENSGT00530000062761.B	ENSGT00530000062761.B.b.a.b ENSGT00530000062761.B.b.b ENSGT00530000062761.B.b.a.a	ENSG00000214872 ENSG00000188176 ENSG00000183963
2	ENSGT00390000016344.B.a.a	ENSGT00390000016344.B.a.a	ENSG00000167858
2	ENSGT00510000048837	ENSGT00510000048837	ENSG00000177294
2	ENSGT00390000015531	ENSGT00390000015531	ENSG00000108590
2	ENSGT00390000012195	ENSGT00390000012195	ENSG00000129235
2	ENSGT00550000074351.B	ENSGT00550000074351.B.a.b.b ENSGT00550000074351.B.a.b.a ENSGT00550000074351.B.a.a	ENSG00000090975 ENSG00000091622 ENSG00000110697
2	ENSGT00550000074325.C.c.b.b	ENSGT00550000074325.C.c.b.b.b ENSGT00550000074325.C.c.b.b.a	ENSG00000005381 ENSG00000121053 ENSG00000167419
2	ENSGT00390000017228	ENSGT00390000017228.a.a.b.a ENSGT00390000017228.a.a.b.b ENSGT00390000017228.a.b ENSGT00390000017228.b	ENSG00000005379 ENSG00000183246 ENSG00000196934 ENSG00000196622 ENSG00000060709
2	ENSGT00390000018559	ENSGT00390000018559	ENSG00000213246
2	ENSGT00530000063291.a	ENSGT00530000063291.a.b ENSGT00530000063291.a.a	ENSG00000183579 ENSG00000108375
2	ENSGT00670000097670.A	ENSGT00670000097670.A.b ENSGT00670000097670.A.a.a ENSGT00670000097670.A.a.b	ENSG00000108389 ENSG00000100330
2	ENSGT00390000015880	ENSGT00390000015880	ENSG00000106077
2	ENSGT00530000063975	ENSGT00530000063975	ENSG00000165171
2	ENSGT00690000102270	ENSGT00690000102270	ENSG00000049540
2	ENSGT00530000063025.a.a	ENSGT00530000063025.a.a.a ENSGT00530000063025.a.a.b	ENSG00000106683 ENSG00000182541
2	ENSGT00620000087649.B.b	ENSGT00620000087649.B.b.b.a ENSGT00620000087649.B.b.b.b ENSGT00620000087649.B.b.a	ENSG00000180096 ENSG00000108387 ENSG00000184702
2	ENSGT00550000074334.a.b.a.b	ENSGT00550000074334.a.b.a.b.a ENSGT00550000074334.a.b.a.b.b	ENSG00000106089 ENSG00000099365
2	ENSGT00390000014737	ENSGT00390000014737	ENSG00000071462
2	ENSGT00510000048685	ENSGT00510000048685	ENSG00000176410
2	ENSGT00530000063219.A	ENSGT00530000063219.A.a ENSGT00530000063219.A.b	ENSG00000009950 ENSG00000175727
2	ENSGT00390000013836	ENSGT00390000013836	ENSG00000106638
2	ENSGT00390000002172	ENSGT00390000002172.b ENSGT00390000002172.a.a ENSGT00390000002172.a.b	ENSG00000106635 ENSG00000099385 ENSG00000110987
2	ENSGT00660000095335.C	ENSGT00660000095335.C	ENSG00000009954
2	ENSGT00660000095421.a.b.b.a.a	ENSGT00660000095421.a.b.b.a.a.b ENSGT00660000095421.a.b.b.a.a.a	ENSG00000111432 ENSG00000188763
2	ENSGT00680000099998.B	ENSGT00680000099998.B	ENSG00000077800
2	ENSGT00550000074709.a.a	ENSGT00550000074709.a.a	ENSG00000130305
2	ENSGT00690000101776.b.b.a	ENSGT00690000101776.b.b.a	ENSG00000182356 ENSG00000217261 ENSG00000183169 ENSG00000239511 ENSG00000196313 ENSG00000135213 ENSG00000158553
2	ENSGT00550000074542.a	ENSGT00550000074542.a.c ENSGT00550000074542.a.d	ENSG00000130787 ENSG00000127946
2	ENSGT00390000013187	ENSGT00390000013187	ENSG00000128581
2	ENSGT00590000082808.B	ENSGT00590000082808.B.b ENSGT00590000082808.B.a.a ENSGT00590000082808.B.a.b	ENSG00000111245 ENSG00000180209 ENSG00000106436
2	ENSGT00530000063019.A.b	ENSGT00530000063019.A.b	ENSG00000257923
2	ENSGT00690000102509	ENSGT00690000102509
2	ENSGT00530000063355	ENSGT00530000063355.a.a ENSGT00530000063355.a.b ENSGT00530000063355.b	ENSG00000178188 ENSG00000160999 ENSG00000111252
2	ENSGT00390000005003	ENSGT00390000005003	ENSG00000128563
2	ENSGT00390000015354	ENSGT00390000015354.b ENSGT00390000015354.a.a ENSGT00390000015354.a.b	ENSG00000175938 ENSG00000160991 ENSG00000182500
2	ENSGT00390000006344	ENSGT00390000006344	ENSG00000160993
2	ENSGT00390000008446	ENSGT00390000008446	ENSG00000161036
2	ENSGT00550000074975	ENSGT00550000074975	ENSG00000005075 ENSG00000267645 ENSG00000228049
2	ENSGT00600000084336.b	ENSGT00600000084336.b.b ENSGT00600000084336.b.a	ENSG00000111344 ENSG00000105808 ENSG00000170667
2	ENSGT00440000035370.a	ENSGT00440000035370.a.a.a ENSGT00440000035370.a.a.b ENSGT00440000035370.a.b	ENSG00000135144 ENSG00000110042 ENSG00000091073
2	ENSGT00650000093061.A	ENSGT00650000093061.A.b.a ENSGT00650000093061.A.b.b ENSGT00650000093061.A.a.b ENSGT00650000093061.A.a.a	ENSG00000221843 ENSG00000167978 ENSG00000177679 ENSG00000139767
2	ENSGT00390000016686	ENSGT00390000016686	ENSG00000146701
2	ENSGT00390000010113	ENSGT00390000010113	ENSG00000127952
2	ENSGT00390000007848	ENSGT00390000007848.b ENSGT00390000007848.a	ENSG00000188735
2	ENSGT00620000087711.b	ENSGT00620000087711.b	ENSG00000127948
2	ENSGT00530000063105.f.a	ENSGT00530000063105.f.a.b ENSGT00530000063105.f.a.a.b ENSGT00530000063105.f.a.a.a	ENSG00000172660 ENSG00000089280
2	ENSGT00390000002205.a	ENSGT00390000002205.a.b ENSGT00390000002205.a.a	ENSG00000132139 ENSG00000185340
2	ENSGT00640000091328.E	ENSGT00640000091328.E.b ENSGT00640000091328.E.a	ENSG00000141150 ENSG00000100276
2	ENSGT00530000063138.a	ENSGT00530000063138.a.d ENSGT00530000063138.a.c.b ENSGT00530000063138.a.c.a	ENSG00000100280 ENSG00000006125
2	ENSGT00390000016209	ENSGT00390000016209	ENSG00000108733
2	ENSGT00690000102180	ENSGT00690000102180.a ENSGT00690000102180.b	ENSG00000141161 ENSG00000140553
2	ENSGT00550000074609.b.a.a	ENSGT00550000074609.b.a.a	ENSG00000185379
2	ENSGT00390000012719	ENSGT00390000012719.a ENSGT00390000012719.b	ENSG00000092871 ENSG00000267618 ENSG00000170633
2	ENSGT00680000099983.b	ENSGT00680000099983.b	ENSG00000005156
2	ENSGT00550000074550	ENSGT00550000074550.a.b.b.a.a.b ENSGT00550000074550.a.a ENSGT00550000074550.a.b.b.a.a.a ENSGT00550000074550.a.b.b.a.b ENSGT00550000074550.a.b.a	ENSG00000006118 ENSG00000181291 ENSG00000181234 ENSG00000151952 ENSG00000139364
2	ENSGT00670000098040.c	ENSGT00670000098040.c	ENSG00000099994
2	ENSGT00570000078945.a.b.a.a	ENSGT00570000078945.a.b.a.a.c.a ENSGT00570000078945.a.b.a.a.d ENSGT00570000078945.a.b.a.a.c.b	ENSG00000183762 ENSG00000131650
2	ENSGT00390000017751	ENSGT00390000017751	ENSG00000100219
2	ENSGT00390000008206	ENSGT00390000008206	ENSG00000100209
2	ENSGT00570000079241	ENSGT00570000079241	ENSG00000183765
2	ENSGT00530000063126.A.b	ENSGT00530000063126.A.b	ENSG00000100154
2	ENSGT00390000012739	ENSGT00390000012739	ENSG00000100109
2	ENSGT00390000003948	ENSGT00390000003948	ENSG00000100104
2	ENSGT00390000007349	ENSGT00390000007349	ENSG00000100099
2	ENSGT00530000063281.b	ENSGT00530000063281.b.a.b ENSGT00530000063281.b.b ENSGT00530000063281.b.a.a	ENSG00000128203 ENSG00000174939
2	ENSGT00550000074318.C	ENSGT00550000074318.C.a ENSGT00550000074318.C.b	ENSG00000100077 ENSG00000173020
2	ENSGT00690000101753.c.b.a.b.a.b	ENSGT00690000101753.c.b.a.b.a.b	ENSG00000139436
2	ENSGT00550000074599.A.a.a	ENSGT00550000074599.A.a.a	ENSG00000139437
2	ENSGT00650000093396	ENSGT00650000093396	ENSG00000139433
2	ENSGT00390000011860	ENSGT00390000011860	ENSG00000110921
2	ENSGT00390000008432	ENSGT00390000008432	ENSG00000139428
2	ENSGT00550000074668.a.b	ENSGT00550000074668.a.b	ENSG00000151148
2	ENSGT00690000101926.B	ENSGT00690000101926.B	ENSG00000174527
2	ENSGT00390000003405	ENSGT00390000003405	ENSG00000076248
2	ENSGT00550000075075	ENSGT00550000075075	ENSG00000135093
2	ENSGT00550000074384.B	ENSGT00550000074384.B	ENSG00000166111
2	ENSGT00390000015813	ENSGT00390000015813	ENSG00000136003
2	ENSGT00550000074656.b.b	ENSGT00550000074656.b.b	ENSG00000075856
2	ENSGT00390000008873	ENSGT00390000008873	ENSG00000198855
2	ENSGT00390000012250	ENSGT00390000012250.d ENSGT00390000012250.c	ENSG00000179314 ENSG00000075035
2	ENSGT00690000101756.B.b	ENSGT00690000101756.B.b	ENSG00000179295
2	ENSGT00390000003682	ENSGT00390000003682	ENSG00000089009
2	ENSGT00390000003496	ENSGT00390000003496	ENSG00000111300
2	ENSGT00390000018566	ENSGT00390000018566	ENSG00000089248
2	ENSGT00550000074510.a.a.b	ENSGT00550000074510.a.a.b	ENSG00000089022
2	ENSGT00550000074289.a.c.a	ENSGT00550000074289.a.c.a.b ENSGT00550000074289.a.c.a.a	ENSG00000111275 ENSG00000257767 ENSG00000137124
2	ENSGT00680000099596.B	ENSGT00680000099596.B	ENSG00000111271
2	ENSGT00500000044909	ENSGT00500000044909	ENSG00000089234
2	ENSGT00530000063565	ENSGT00530000063565.b ENSGT00530000063565.a	ENSG00000204842 ENSG00000168488
2	ENSGT00530000063019.A.a	ENSGT00530000063019.A.a	ENSG00000111249
2	ENSGT00530000063852.a	ENSGT00530000063852.a	ENSG00000173093
2	ENSGT00530000062911.a	ENSGT00530000062911.a	ENSG00000186298
2	ENSGT00570000079101.A	ENSGT00570000079101.A.a ENSGT00570000079101.A.b	ENSG00000204852 ENSG00000119977
2	ENSGT00390000011937	ENSGT00390000011937	ENSG00000196850
2	ENSGT00390000005767	ENSGT00390000005767.b ENSGT00390000005767.a	ENSG00000151164 ENSG00000172613
2	ENSGT00390000012669	ENSGT00390000012669	ENSG00000111237
2	ENSGT00550000074942	ENSGT00550000074942	ENSG00000111231
2	ENSGT00390000018018	ENSGT00390000018018	ENSG00000111229
2	ENSGT00390000005482	ENSGT00390000005482	ENSG00000196510 ENSG00000258210
2	ENSGT00560000076887.b.b.b.a	ENSGT00560000076887.b.b.b.a	ENSG00000174437
2	ENSGT00390000000999	ENSGT00390000000999	ENSG00000122970
2	ENSGT00390000018674	ENSGT00390000018674	ENSG00000089053
2	ENSGT00550000074396.a	ENSGT00550000074396.a.b ENSGT00550000074396.a.a.b ENSGT00550000074396.a.a.a	ENSG00000173120 ENSG00000089094 ENSG00000099364
2	ENSGT00600000084242.B	ENSGT00600000084242.B	ENSG00000139714
2	ENSGT00690000101661.a.b	ENSGT00690000101661.a.b.b ENSGT00690000101661.a.b.a	ENSG00000099381 ENSG00000139718
2	ENSGT00530000063474.B	ENSGT00530000063474.B	ENSG00000158104
2	ENSGT00390000004147	ENSGT00390000004147	ENSG00000256950 ENSG00000110801
2	ENSGT00390000013370	ENSGT00390000013370	ENSG00000158023
2	ENSGT00390000008994	ENSGT00390000008994	ENSG00000158113
2	ENSGT00530000063488.b	ENSGT00530000063488.b	ENSG00000139719 ENSG00000256861
2	ENSGT00390000011475	ENSGT00390000011475	ENSG00000033030
2	ENSGT00690000101650.B	ENSGT00690000101650.B	ENSG00000111011
2	ENSGT00390000007883	ENSGT00390000007883	ENSG00000184445
2	ENSGT00390000014349	ENSGT00390000014349	ENSG00000139726
2	ENSGT00400000022269	ENSGT00400000022269	ENSG00000130783
2	ENSGT00550000074497.a.b.a	ENSGT00550000074497.a.b.a.b.b ENSGT00550000074497.a.b.a.a ENSGT00550000074497.a.b.a.b.a	ENSG00000150967 ENSG00000250264 ENSG00000204267 ENSG00000168394
2	ENSGT00390000016796	ENSGT00390000016796	ENSG00000111325
2	ENSGT00390000009670	ENSGT00390000009670	ENSG00000182196
2	ENSGT00390000012759	ENSGT00390000012759	ENSG00000130921
2	ENSGT00390000006964	ENSGT00390000006964.a ENSGT00390000006964.b	ENSG00000111328 ENSG00000167797
2	ENSGT00410000025501	ENSGT00410000025501	ENSG00000183955
2	ENSGT00530000063750.a	ENSGT00530000063750.a	ENSG00000184209
2	ENSGT00670000097656.a	ENSGT00670000097656.a	ENSG00000086598
2	ENSGT00550000074969	ENSGT00550000074969	ENSG00000111364
2	ENSGT00550000074853	ENSGT00550000074853	ENSG00000111361
2	ENSGT00390000013143	ENSGT00390000013143	ENSG00000111358
2	ENSGT00570000079101.B	ENSGT00570000079101.B	ENSG00000168778
2	ENSGT00560000077296.a.a	ENSGT00560000077296.a.a
2	ENSGT00690000102053.a.a	ENSGT00690000102053.a.a	ENSG00000197653
2	ENSGT00530000062927.A	ENSGT00530000062927.A	ENSG00000073060
2	ENSGT00550000074985	ENSGT00550000074985.a.b ENSGT00550000074985.a.a ENSGT00550000074985.b	ENSG00000150990
2	ENSGT00680000100056	ENSGT00680000100056	ENSG00000081760
2	ENSGT00390000016790	ENSGT00390000016790	ENSG00000151948
2	ENSGT00550000074334.a.b.a.a	ENSGT00550000074334.a.b.a.a.b ENSGT00550000074334.a.b.a.a.a.a ENSGT00550000074334.a.b.a.a.a.b	ENSG00000166900 ENSG00000111450
2	ENSGT00690000102143.b.b	ENSGT00690000102143.b.b	ENSG00000132341
2	ENSGT00570000079144.b	ENSGT00570000079144.b	ENSG00000061936
2	ENSGT00650000092862.b.a.a	ENSGT00650000092862.b.a.a.a ENSGT00650000092862.b.a.a.b	ENSG00000008516 ENSG00000198598
2	ENSGT00510000047706	ENSGT00510000047706	ENSG00000177192
2	ENSGT00530000063427	ENSGT00530000063427.a ENSGT00530000063427.b	ENSG00000183495 ENSG00000185684 ENSG00000080603
2	ENSGT00390000016776	ENSGT00390000016776	ENSG00000184967
2	ENSGT00670000097647.c.b.a.a.b	ENSGT00670000097647.c.b.a.a.b	ENSG00000182870
2	ENSGT00670000098099	ENSGT00670000098099	ENSG00000090615
2	ENSGT00390000016767	ENSGT00390000016767	ENSG00000176915
2	ENSGT00390000004796	ENSGT00390000004796	ENSG00000247077
2	ENSGT00550000074293.a.b.b	ENSGT00550000074293.a.b.b.a.a ENSGT00550000074293.a.b.b.a.b ENSGT00550000074293.a.b.b.b	ENSG00000099904 ENSG00000156599 ENSG00000163958
2	ENSGT00690000102083.a.a	ENSGT00690000102083.a.a	ENSG00000099901
2	ENSGT00390000015977	ENSGT00390000015977	ENSG00000128191
2	ENSGT00390000012733	ENSGT00390000012733	ENSG00000183597
2	ENSGT00690000101851.a	ENSGT00690000101851.a.c.a ENSGT00690000101851.a.c.b	ENSG00000099889 ENSG00000198561
2	ENSGT00390000011316.B	ENSGT00390000011316.B	ENSG00000093010
2	ENSGT00390000007578.b.a.a	ENSGT00390000007578.b.a.a	ENSG00000184470
2	ENSGT00390000018606	ENSGT00390000018606	ENSG00000185838
2	ENSGT00690000102019.A	ENSGT00690000102019.A.a.b ENSGT00690000102019.A.a.a	ENSG00000184058 ENSG00000167800
2	ENSGT00390000009662	ENSGT00390000009662	ENSG00000093009
2	ENSGT00390000002408	ENSGT00390000002408	ENSG00000070010
2	ENSGT00390000002511	ENSGT00390000002511	ENSG00000242259
2	ENSGT00390000010239	ENSGT00390000010239	ENSG00000185608
2	ENSGT00550000074919	ENSGT00550000074919	ENSG00000100084
2	ENSGT00670000097658.b.a.a	ENSGT00670000097658.b.a.a	ENSG00000100023
2	ENSGT00550000074298.b	ENSGT00550000074298.b.a ENSGT00550000074298.b.b	ENSG00000102882 ENSG00000100030
2	ENSGT00530000063430.a.b	ENSGT00530000063430.a.b	ENSG00000100038
2	ENSGT00390000002575	ENSGT00390000002575	ENSG00000161179
2	ENSGT00680000099863.B	ENSGT00680000099863.B	ENSG00000185651
2	ENSGT00550000074798	ENSGT00550000074798	ENSG00000241973
2	ENSGT00510000048053	ENSGT00510000048053	ENSG00000099940
2	ENSGT00550000074856	ENSGT00550000074856	ENSG00000100075
2	ENSGT00390000009387	ENSGT00390000009387	ENSG00000100056
2	ENSGT00690000101877.d.a.a.b	ENSGT00690000101877.d.a.a.b	ENSG00000212122 ENSG00000206203
2	ENSGT00390000017655	ENSGT00390000017655	ENSG00000070413
2	ENSGT00390000015147	ENSGT00390000015147	ENSG00000169314
2	ENSGT00650000092862.b.b	ENSGT00650000092862.b.b	ENSG00000099953
2	ENSGT00440000038585	ENSGT00440000038585	ENSG00000099956
2	ENSGT00530000063544.B	ENSGT00530000063544.B	ENSG00000240972
2	ENSGT00550000075141	ENSGT00550000075141	ENSG00000185163
2	ENSGT00540000069741	ENSGT00540000069741	ENSG00000184674 ENSG00000099984 ENSG00000133433
2	ENSGT00530000063544.A	ENSGT00530000063544.A	ENSG00000099977 ENSG00000099974
2	ENSGT00390000008529	ENSGT00390000008529	ENSG00000099991
2	ENSGT00610000085732.a	ENSGT00610000085732.a	ENSG00000099910
2	ENSGT00670000098037.b	ENSGT00670000098037.b	ENSG00000099917
2	ENSGT00390000007249	ENSGT00390000007249	ENSG00000152076 ENSG00000163040
2	ENSGT00390000006044	ENSGT00390000006044	ENSG00000136699
2	ENSGT00550000074591.a.a.a.a	ENSGT00550000074591.a.a.a.a	ENSG00000099998
2	ENSGT00550000074591.a.a.b	ENSGT00550000074591.a.a.b.g.a ENSGT00550000074591.a.a.b.h	ENSG00000149435 ENSG00000100031 ENSG00000100121 ENSG00000133475 ENSG00000183038
2	ENSGT00610000086153	ENSGT00610000086153	ENSG00000100028
2	ENSGT00390000000571	ENSGT00390000000571	ENSG00000138867
2	ENSGT00390000004906	ENSGT00390000004906	ENSG00000100024
2	ENSGT00670000097605.A.b.b.b	ENSGT00670000097605.A.b.b.b	ENSG00000186716
2	ENSGT00690000101958.b	ENSGT00690000101958.b	ENSG00000128266
2	ENSGT00500000044989	ENSGT00500000044989	ENSG00000100218
2	ENSGT00390000016559	ENSGT00390000016559	ENSG00000100150
2	ENSGT00520000055626	ENSGT00520000055626.a ENSGT00520000055626.b	ENSG00000156858 ENSG00000183530
2	ENSGT00390000013484	ENSGT00390000013484	ENSG00000241878
2	ENSGT00390000018445	ENSGT00390000018445	ENSG00000198089
2	ENSGT00390000012071	ENSGT00390000012071	ENSG00000184708
2	ENSGT00550000075013	ENSGT00550000075013	ENSG00000185721
2	ENSGT00390000014107	ENSGT00390000014107.d ENSGT00390000014107.c	ENSG00000138942 ENSG00000204308
2	ENSGT00530000062920.a.b	ENSGT00530000062920.a.b	ENSG00000157837
2	ENSGT00680000099623.D	ENSGT00680000099623.D	ENSG00000122971
2	ENSGT00390000016504	ENSGT00390000016504	ENSG00000110917
2	ENSGT00390000012331	ENSGT00390000012331	ENSG00000167272
2	ENSGT00390000001731	ENSGT00390000001731	ENSG00000022840
2	ENSGT00390000001654	ENSGT00390000001654	ENSG00000110871
2	ENSGT00390000000378.a.a.a.b	ENSGT00390000000378.a.a.a.b	ENSG00000088986
2	ENSGT00690000101797.D.b	ENSGT00690000101797.D.b	ENSG00000111786
2	ENSGT00390000018351	ENSGT00390000018351	ENSG00000257218 ENSG00000111780
2	ENSGT00390000010642	ENSGT00390000010642	ENSG00000170855
2	ENSGT00390000002756	ENSGT00390000002756.c ENSGT00390000002756.d.a	ENSG00000226976 ENSG00000111775 ENSG00000156885
2	ENSGT00680000099776.b.b	ENSGT00680000099776.b.b	ENSG00000089163
2	ENSGT00690000102107.A	ENSGT00690000102107.A.b.a.a ENSGT00690000102107.A.b.a.b ENSGT00690000102107.A.a ENSGT00690000102107.A.b.b	ENSG00000089159 ENSG00000140682 ENSG00000110031
2	ENSGT00390000017839	ENSGT00390000017839	ENSG00000089157
2	ENSGT00390000011675	ENSGT00390000011675	ENSG00000089154
2	ENSGT00690000101715.b.b	ENSGT00690000101715.b.b	ENSG00000111737
2	ENSGT00560000077255	ENSGT00560000077255.a ENSGT00560000077255.b	ENSG00000135127 ENSG00000162069
2	ENSGT00690000101990.A	ENSGT00690000101990.A	ENSG00000122966
2	ENSGT00390000001416	ENSGT00390000001416.c ENSGT00390000001416.d	ENSG00000111725 ENSG00000131791
2	ENSGT00390000015428	ENSGT00390000015428	ENSG00000183273
2	ENSGT00530000063177.B	ENSGT00530000063177.B	ENSG00000111707
2	ENSGT00530000063241.D	ENSGT00530000063241.D	ENSG00000089220
2	ENSGT00550000075072	ENSGT00550000075072	ENSG00000111445
2	ENSGT00620000087711.a.b.b	ENSGT00620000087711.a.b.b.b ENSGT00620000087711.a.b.b.a	ENSG00000089250 ENSG00000164867
2	ENSGT00390000005653	ENSGT00390000005653	ENSG00000135108
2	ENSGT00670000097956.A	ENSGT00670000097956.A	ENSG00000088992
2	ENSGT00390000008031	ENSGT00390000008031	ENSG00000111412
2	ENSGT00550000074656.a	ENSGT00550000074656.a	ENSG00000122965
2	ENSGT00550000074775	ENSGT00550000074775.a ENSGT00550000074775.b	ENSG00000139410 ENSG00000257606 ENSG00000135094
2	ENSGT00530000063509.c	ENSGT00530000063509.c	ENSG00000151176
2	ENSGT00560000077023.a	ENSGT00560000077023.a	ENSG00000089060
2	ENSGT00530000063660.B	ENSGT00530000063660.B	ENSG00000186815
2	ENSGT00530000063904.b	ENSGT00530000063904.b	ENSG00000166578
2	ENSGT00390000013005	ENSGT00390000013005	ENSG00000139405
2	ENSGT00550000075100	ENSGT00550000075100	ENSG00000123064
2	ENSGT00530000063105.f.b	ENSGT00530000063105.f.b	ENSG00000182944
2	ENSGT00390000013777	ENSGT00390000013777	ENSG00000100296
2	ENSGT00390000009869	ENSGT00390000009869	ENSG00000100319
2	ENSGT00390000014052	ENSGT00390000014052	ENSG00000184076
2	ENSGT00390000018806	ENSGT00390000018806	ENSG00000100325
2	ENSGT00640000091701	ENSGT00640000091701
2	ENSGT00690000101684.b	ENSGT00690000101684.b.b ENSGT00690000101684.b.a.a ENSGT00690000101684.b.a.b	ENSG00000099992 ENSG00000248751 ENSG00000169221 ENSG00000175463
2	ENSGT00570000079144.a	ENSGT00570000079144.a	ENSG00000099995
2	ENSGT00390000013684	ENSGT00390000013684	ENSG00000187860
2	ENSGT00530000063291.b	ENSGT00530000063291.b	ENSG00000099999
2	ENSGT00550000074580.a.b	ENSGT00550000074580.a.b	ENSG00000100003 ENSG00000249590 ENSG00000133488 ENSG00000214491 ENSG00000100012
2	ENSGT00390000004019	ENSGT00390000004019	ENSG00000242114
2	ENSGT00390000002626	ENSGT00390000002626	ENSG00000100029
2	ENSGT00530000063370	ENSGT00530000063370.a.a.b ENSGT00530000063370.a.a.a ENSGT00530000063370.a.b ENSGT00530000063370.b	ENSG00000134827 ENSG00000134812 ENSG00000185339
2	ENSGT00690000102190.A	ENSGT00690000102190.A	ENSG00000100036
2	ENSGT00670000097735.b	ENSGT00670000097735.b.b ENSGT00670000097735.b.a	ENSG00000184792 ENSG00000110048
2	ENSGT00550000074658.a.b	ENSGT00550000074658.a.b.b ENSGT00550000074658.a.b.a.a ENSGT00550000074658.a.b.a.b	ENSG00000187608 ENSG00000213886
2	ENSGT00390000010194	ENSGT00390000010194	ENSG00000177084
2	ENSGT00530000063005.b	ENSGT00530000063005.b	ENSG00000176894
2	ENSGT00670000097946.a.a	ENSGT00670000097946.a.a	ENSG00000149136
2	ENSGT00530000063043.a	ENSGT00530000063043.a	ENSG00000134802
2	ENSGT00390000003068	ENSGT00390000003068	ENSG00000134809
2	ENSGT00390000000344	ENSGT00390000000344	ENSG00000172409
2	ENSGT00390000001774	ENSGT00390000001774	ENSG00000156603
2	ENSGT00390000003751	ENSGT00390000003751	ENSG00000213593 ENSG00000254462
2	ENSGT00520000055649	ENSGT00520000055649.a ENSGT00520000055649.b	ENSG00000166889 ENSG00000229474
2	ENSGT00390000002038	ENSGT00390000002038	ENSG00000166902
2	ENSGT00690000102009.b.a	ENSGT00690000102009.b.a	ENSG00000110107
2	ENSGT00690000102119	ENSGT00690000102119.b.c.a ENSGT00690000102119.b.c.b ENSGT00690000102119.b.d ENSGT00690000102119.a	ENSG00000138131 ENSG00000013725
2	ENSGT00530000063036.C.b	ENSGT00530000063036.C.b	ENSG00000167992
2	ENSGT00530000063396.b	ENSGT00530000063396.b	ENSG00000167986
2	ENSGT00390000015415	ENSGT00390000015415	ENSG00000149476
2	ENSGT00390000018587	ENSGT00390000018587	ENSG00000149483
2	ENSGT00390000001149	ENSGT00390000001149	ENSG00000167985 ENSG00000256591
2	ENSGT00390000003127	ENSGT00390000003127	ENSG00000162148
2	ENSGT00620000087641.C	ENSGT00620000087641.C	ENSG00000011347
2	ENSGT00530000063682.B	ENSGT00530000063682.B	ENSG00000134780
2	ENSGT00390000010089	ENSGT00390000010089	ENSG00000134825
2	ENSGT00640000091478.b.a	ENSGT00640000091478.b.a	ENSG00000168496
2	ENSGT00510000046574	ENSGT00510000046574.a.b.a.a ENSGT00510000046574.b ENSGT00510000046574.a.b.a.b.a ENSGT00510000046574.a.b.a.b.b.a ENSGT00510000046574.a.a ENSGT00510000046574.a.b.b ENSGT00510000046574.a.b.a.b.b.b.a ENSGT00510000046574.a.b.a.b.b.b.b	ENSG00000134824 ENSG00000221968 ENSG00000149485
2	ENSGT00560000076974	ENSGT00560000076974.g.b ENSGT00560000076974.g.a.a ENSGT00560000076974.g.a.b ENSGT00560000076974.h	ENSG00000132446 ENSG00000181867 ENSG00000167996
2	ENSGT00660000095160.a	ENSGT00660000095160.a	ENSG00000149503
2	ENSGT00530000062911.b.a.a	ENSGT00530000062911.b.a.a	ENSG00000172531
2	ENSGT00690000101696.A.a.a	ENSGT00690000101696.A.a.a	ENSG00000172830
2	ENSGT00390000013368	ENSGT00390000013368	ENSG00000132207 ENSG00000181625
2	ENSGT00510000047760	ENSGT00510000047760	ENSG00000183336 ENSG00000169627
2	ENSGT00690000101843.C	ENSGT00690000101843.C	ENSG00000149922
2	ENSGT00550000074618.b	ENSGT00550000074618.b	ENSG00000149923
2	ENSGT00390000002866.a	ENSGT00390000002866.a.a ENSGT00390000002866.a.b	ENSG00000103549 ENSG00000155827
2	ENSGT00390000017659	ENSGT00390000017659	ENSG00000196118
2	ENSGT00390000012483	ENSGT00390000012483	ENSG00000169217
2	ENSGT00390000009109	ENSGT00390000009109	ENSG00000140691
2	ENSGT00560000076887.b.b.b.b.b	ENSGT00560000076887.b.b.b.b.b	ENSG00000196296
2	ENSGT00550000074682.a	ENSGT00550000074682.a	ENSG00000178952
2	ENSGT00550000074334.a.b.b	ENSGT00550000074334.a.b.b	ENSG00000103496
2	ENSGT00550000074557.b.b.a	ENSGT00550000074557.b.b.a	ENSG00000099377
3	ENSGT00550000074369.a.a	ENSGT00550000074369.a.a.a.b ENSGT00550000074369.a.a.a.a ENSGT00550000074369.a.a.b.a ENSGT00550000074369.a.a.b.b	ENSG00000149499 ENSG00000143924 ENSG00000125746 ENSG00000066629
3	ENSGT00580000081398.B	ENSGT00580000081398.B.b.b ENSGT00580000081398.B.b.a ENSGT00580000081398.B.a.b.a ENSGT00580000081398.B.a.a	ENSG00000182979 ENSG00000057935 ENSG00000149480
3	ENSGT00390000013008	ENSGT00390000013008	ENSG00000162882
3	ENSGT00530000063262	ENSGT00530000063262.e.a ENSGT00530000063262.e.b.b ENSGT00530000063262.e.b.a.a ENSGT00530000063262.e.b.a.b ENSGT00530000063262.f	ENSG00000152518 ENSG00000128016 ENSG00000185650
3	ENSGT00390000015500	ENSGT00390000015500	ENSG00000115970
3	ENSGT00390000007630.B	ENSGT00390000007630.B.a ENSGT00390000007630.B.b	ENSG00000152527 ENSG00000054690
3	ENSGT00390000010498	ENSGT00390000010498	ENSG00000138036
3	ENSGT00690000102113.D	ENSGT00690000102113.D.a.a ENSGT00690000102113.D.a.b ENSGT00690000102113.D.b	ENSG00000138075 ENSG00000143921
3	ENSGT00390000016775	ENSGT00390000016775	ENSG00000138095
3	ENSGT00650000093052.a.a.a	ENSGT00650000093052.a.a.a.b ENSGT00650000093052.a.a.a.a.a ENSGT00650000093052.a.a.a.a.b	ENSG00000138032 ENSG00000100614 ENSG00000213889
3	ENSGT00530000063127.b	ENSGT00530000063127.b	ENSG00000138079
3	ENSGT00530000063426.b	ENSGT00530000063426.b	ENSG00000138078
3	ENSGT00390000002168	ENSGT00390000002168	ENSG00000143919
3	ENSGT00540000070251.B.a.b	ENSGT00540000070251.B.a.b	ENSG00000138083
3	ENSGT00540000070251.D	ENSGT00540000070251.D	ENSG00000170577
3	ENSGT00510000047850	ENSGT00510000047850	ENSG00000068784
3	ENSGT00640000091170.B	ENSGT00640000091170.B.a ENSGT00640000091170.B.b	ENSG00000171132 ENSG00000027075
3	ENSGT00650000093281	ENSGT00650000093281.a.a.b ENSGT00650000093281.a.a.a ENSGT00650000093281.a.b	ENSG00000100644 ENSG00000124440 ENSG00000116016
3	ENSGT00680000099829.b	ENSGT00680000099829.b.b ENSGT00680000099829.b.a	ENSG00000119729 ENSG00000126785
3	ENSGT00390000016617	ENSGT00390000016617	ENSG00000151665
3	ENSGT00390000002260	ENSGT00390000002260	ENSG00000119878
3	ENSGT00690000101716.a	ENSGT00690000101716.a.c.a ENSGT00690000101716.a.c.b ENSGT00690000101716.a.d	ENSG00000171150 ENSG00000180008
3	ENSGT00390000003130	ENSGT00390000003130	ENSG00000180398
3	ENSGT00390000014400	ENSGT00390000014400.b ENSGT00390000014400.a	ENSG00000165914 ENSG00000068724
3	ENSGT00390000008095	ENSGT00390000008095	ENSG00000239605
3	ENSGT00690000101867	ENSGT00690000101867.c.a.a.b ENSGT00690000101867.c.a.a.a ENSGT00690000101867.c.b.a ENSGT00690000101867.c.b.b ENSGT00690000101867.d	ENSG00000178363 ENSG00000160014 ENSG00000198668 ENSG00000143933
3	ENSGT00550000074867	ENSGT00550000074867	ENSG00000095002
3	ENSGT00680000099680.B	ENSGT00680000099680.B.a.a ENSGT00680000099680.B.b ENSGT00680000099680.B.a.b	ENSG00000152315 ENSG00000184261
3	ENSGT00550000075024	ENSGT00550000075024	ENSG00000116062
3	ENSGT00530000063425.d	ENSGT00530000063425.d	ENSG00000138081
3	ENSGT00670000097767.A	ENSGT00670000097767.A.a ENSGT00670000097767.A.b	ENSG00000170802 ENSG00000053254
3	ENSGT00390000006820	ENSGT00390000006820	ENSG00000162869
3	ENSGT00530000063152.a.b.a.b	ENSGT00530000063152.a.b.a.b	ENSG00000068781 ENSG00000243244
3	ENSGT00650000092962.B	ENSGT00650000092962.B.a ENSGT00650000092962.B.b.a ENSGT00650000092962.B.b.b	ENSG00000165409 ENSG00000170820 ENSG00000138039
3	ENSGT00560000076996	ENSGT00560000076996.a.a.b.a.b.a ENSGT00560000076996.a.b ENSGT00560000076996.b ENSGT00560000076996.a.a.b.a.a ENSGT00560000076996.a.a.b.b ENSGT00560000076996.a.a.a.d ENSGT00560000076996.a.a.a.c.a	ENSG00000021645 ENSG00000110076 ENSG00000179915
3	ENSGT00390000003855.a	ENSGT00390000003855.a	ENSG00000143942
3	ENSGT00530000063603.B	ENSGT00530000063603.B	ENSG00000068912
3	ENSGT00390000011433	ENSGT00390000011433	ENSG00000068878
3	ENSGT00390000011103.B	ENSGT00390000011103.B	ENSG00000170634
3	ENSGT00390000005045	ENSGT00390000005045	ENSG00000177994
3	ENSGT00550000074369.a.b	ENSGT00550000074369.a.b.a.a ENSGT00550000074369.a.b.a.b ENSGT00550000074369.a.b.b	ENSG00000214595 ENSG00000165521
3	ENSGT00390000009934	ENSGT00390000009934.d ENSGT00390000009934.c.b ENSGT00390000009934.c.a.b ENSGT00390000009934.c.a.a	ENSG00000115310 ENSG00000133318 ENSG00000139970 ENSG00000125744
3	ENSGT00390000016690	ENSGT00390000016690	ENSG00000162994
3	ENSGT00550000074763	ENSGT00550000074763	ENSG00000143947
3	ENSGT00550000074932	ENSGT00550000074932	ENSG00000085760
3	ENSGT00440000033965	ENSGT00440000033965
3	ENSGT00690000101702.B	ENSGT00690000101702.B.a.a ENSGT00690000101702.B.b ENSGT00690000101702.B.a.b	ENSG00000015133 ENSG00000168071 ENSG00000115355
3	ENSGT00390000012785	ENSGT00390000012785	ENSG00000163001
3	ENSGT00390000018199	ENSGT00390000018199.a.a ENSGT00390000018199.a.b	ENSG00000100796 ENSG00000138041
3	ENSGT00390000014001	ENSGT00390000014001	ENSG00000138035
3	ENSGT00690000101700.E.a.b	ENSGT00690000101700.E.a.b.a ENSGT00690000101700.E.a.b.b.b.a ENSGT00690000101700.E.a.b.b.a ENSGT00690000101700.E.a.b.b.b.b	ENSG00000140092 ENSG00000172638 ENSG00000115380
3	ENSGT00390000003531	ENSGT00390000003531.b ENSGT00390000003531.a.b.b ENSGT00390000003531.a.b.a ENSGT00390000003531.a.a	ENSG00000205476 ENSG00000055813 ENSG00000175602
3	ENSGT00690000101669.D	ENSGT00690000101669.D.c.b ENSGT00690000101669.D.c.a ENSGT00690000101669.D.d	ENSG00000100749 ENSG00000028116 ENSG00000105053
3	ENSGT00390000005537	ENSGT00390000005537	ENSG00000115392
3	ENSGT00530000063542	ENSGT00530000063542.a ENSGT00530000063542.b.a.a ENSGT00530000063542.b.a.b	ENSG00000170684 ENSG00000127152 ENSG00000119866
3	ENSGT00390000017928	ENSGT00390000017928.b ENSGT00390000017928.a	ENSG00000090060 ENSG00000218823 ENSG00000115421
3	ENSGT00500000044765.B	ENSGT00500000044765.B.a.a.b ENSGT00500000044765.B.a.a.a ENSGT00500000044765.B.a.b	ENSG00000162924 ENSG00000173039 ENSG00000104856
3	ENSGT00390000007529	ENSGT00390000007529	ENSG00000162927
3	ENSGT00390000016883	ENSGT00390000016883	ENSG00000162928
3	ENSGT00390000008178	ENSGT00390000008178	ENSG00000162929
3	ENSGT00390000006429	ENSGT00390000006429.b ENSGT00390000006429.a	ENSG00000100591 ENSG00000173209
3	ENSGT00650000093229.B	ENSGT00650000093229.B	ENSG00000115464
3	ENSGT00390000000572	ENSGT00390000000572	ENSG00000082898
3	ENSGT00530000063901.b	ENSGT00530000063901.b	ENSG00000170264
3	ENSGT00550000074956	ENSGT00550000074956	ENSG00000115484
3	ENSGT00390000006643	ENSGT00390000006643	ENSG00000186889
3	ENSGT00670000097878.a	ENSGT00670000097878.a.a.a ENSGT00670000097878.a.b ENSGT00670000097878.a.a.b	ENSG00000173442 ENSG00000115504
3	ENSGT00390000016551	ENSGT00390000016551	ENSG00000143951
3	ENSGT00530000063410.a	ENSGT00530000063410.a	ENSG00000014641
3	ENSGT00390000003174	ENSGT00390000003174	ENSG00000169764
3	ENSGT00390000000583	ENSGT00390000000583	ENSG00000143952
3	ENSGT00390000007680.B	ENSGT00390000007680.B.b ENSGT00390000007680.B.a	ENSG00000139946 ENSG00000197329
3	ENSGT00690000101847.A.d	ENSGT00690000101847.A.d	ENSG00000119862
3	ENSGT00390000017835	ENSGT00390000017835	ENSG00000119844
3	ENSGT00680000099813.A	ENSGT00680000099813.A.b.b ENSGT00680000099813.A.b.a	ENSG00000105281 ENSG00000115902
3	ENSGT00690000101715.a.a.b	ENSGT00690000101715.a.a.b	ENSG00000138069
3	ENSGT00600000084408.a	ENSGT00600000084408.a.a.b ENSGT00600000084408.a.b	ENSG00000138071
3	ENSGT00390000003347	ENSGT00390000003347.b.a ENSGT00390000003347.a ENSGT00390000003347.b.b	ENSG00000198369 ENSG00000166068 ENSG00000188766
3	ENSGT00550000074260.A	ENSGT00550000074260.A	ENSG00000143995
3	ENSGT00390000015405	ENSGT00390000015405	ENSG00000197223
3	ENSGT00670000097611.a.a.b	ENSGT00670000097611.a.a.b	ENSG00000221823 ENSG00000243667
3	ENSGT00390000018052	ENSGT00390000018052	ENSG00000115946
3	ENSGT00670000097611.a.a.a	ENSGT00670000097611.a.a.a	ENSG00000188386
3	ENSGT00390000004284	ENSGT00390000004284	ENSG00000119865
3	ENSGT00390000006543	ENSGT00390000006543.b ENSGT00390000006543.a	ENSG00000100558 ENSG00000115956
3	ENSGT00390000010591	ENSGT00390000010591	ENSG00000169621
3	ENSGT00600000084064.a.a.b	ENSGT00600000084064.a.a.b	ENSG00000125851
3	ENSGT00390000007046	ENSGT00390000007046.c ENSGT00390000007046.d	ENSG00000077312 ENSG00000125870
3	ENSGT00690000101722.a.a.b.a	ENSGT00690000101722.a.a.b.a	ENSG00000089177
3	ENSGT00690000101680.E	ENSGT00690000101680.E.c.a ENSGT00690000101680.E.d ENSGT00690000101680.E.c.b	ENSG00000126500 ENSG00000125848 ENSG00000185070
3	ENSGT00530000063170.a	ENSGT00530000063170.a.a ENSGT00530000063170.a.b	ENSG00000071537 ENSG00000101251
3	ENSGT00390000014687	ENSGT00390000014687	ENSG00000101247
3	ENSGT00390000004881	ENSGT00390000004881	ENSG00000089048
3	ENSGT00530000063034.C	ENSGT00530000063034.C	ENSG00000089123
3	ENSGT00550000074678	ENSGT00550000074678.c ENSGT00550000074678.d	ENSG00000100596 ENSG00000172296
3	ENSGT00550000074511.B	ENSGT00550000074511.B.b.b ENSGT00550000074511.B.b.a	ENSG00000132640 ENSG00000184887
3	ENSGT00690000101644.A	ENSGT00690000101644.A.a.a.b ENSGT00690000101644.A.a.b ENSGT00690000101644.A.a.a.a.b.a.b	ENSG00000101384 ENSG00000184916
3	ENSGT00390000012186	ENSGT00390000012186.e ENSGT00390000012186.f	ENSG00000132639 ENSG00000092531
3	ENSGT00390000018179	ENSGT00390000018179	ENSG00000132623
3	ENSGT00670000097939	ENSGT00670000097939.f.a.b ENSGT00670000097939.f.b ENSGT00670000097939.f.a.a ENSGT00670000097939.e	ENSG00000130669 ENSG00000101349 ENSG00000137843
3	ENSGT00670000097542.E	ENSGT00670000097542.E	ENSG00000101333
3	ENSGT00670000097542.D	ENSGT00670000097542.D.a.a ENSGT00670000097542.D.a.b ENSGT00670000097542.D.b	ENSG00000182621 ENSG00000149782 ENSG00000137841
3	ENSGT00540000073417	ENSGT00540000073417.b ENSGT00540000073417.a
3	ENSGT00390000011580	ENSGT00390000011580.c ENSGT00390000011580.d	ENSG00000139921 ENSG00000125827
3	ENSGT00390000018717.b	ENSGT00390000018717.b	ENSG00000101323
3	ENSGT00690000101685.a	ENSGT00690000101685.a.d ENSGT00690000101685.a.c.a ENSGT00690000101685.a.c.b	ENSG00000125378 ENSG00000125845
3	ENSGT00390000013444	ENSGT00390000013444.a.a ENSGT00390000013444.a.b.a ENSGT00390000013444.a.b.b ENSGT00390000013444.b	ENSG00000073712 ENSG00000101311 ENSG00000149781
3	ENSGT00390000001607	ENSGT00390000001607	ENSG00000088766
3	ENSGT00630000089832.b	ENSGT00630000089832.b	ENSG00000125885
3	ENSGT00390000008327	ENSGT00390000008327	ENSG00000089195
3	ENSGT00440000033970	ENSGT00440000033970	ENSG00000125772
3	ENSGT00390000005826	ENSGT00390000005826.a ENSGT00390000005826.b	ENSG00000105402 ENSG00000125814
3	ENSGT00680000099807.A	ENSGT00680000099807.A.b ENSGT00680000099807.A.a	ENSG00000125798 ENSG00000129514
3	ENSGT00680000099553.D	ENSGT00680000099553.D.a.b ENSGT00680000099553.D.a.a ENSGT00680000099553.D.b	ENSG00000125813 ENSG00000198807
3	ENSGT00690000101811.B	ENSGT00690000101811.B	ENSG00000125820
3	ENSGT00670000098098	ENSGT00670000098098	ENSG00000088930
3	ENSGT00390000017866.B	ENSGT00390000017866.B.b ENSGT00390000017866.B.a	ENSG00000188559 ENSG00000174373
3	ENSGT00530000064190	ENSGT00530000064190.a.b ENSGT00530000064190.a.a ENSGT00530000064190.b	ENSG00000173404 ENSG00000168348
3	ENSGT00390000004987	ENSGT00390000004987	ENSG00000089101
3	ENSGT00550000074931	ENSGT00550000074931	ENSG00000101343
3	ENSGT00550000075046	ENSGT00550000075046	ENSG00000173418
3	ENSGT00530000063053.B	ENSGT00530000063053.B.a.a ENSGT00530000063053.B.a.b.a ENSGT00530000063053.B.a.b.b	ENSG00000132669 ENSG00000187994 ENSG00000100599
3	ENSGT00560000076876.A.a	ENSGT00560000076876.A.a.a ENSGT00560000076876.A.a.b	ENSG00000140090 ENSG00000185052
3	ENSGT00390000008298	ENSGT00390000008298	ENSG00000125821
3	ENSGT00390000006916	ENSGT00390000006916.a ENSGT00390000006916.b	ENSG00000100934 ENSG00000101310
3	ENSGT00390000009679	ENSGT00390000009679	ENSG00000132664
3	ENSGT00390000000549	ENSGT00390000000549	ENSG00000089091
3	ENSGT00390000001146	ENSGT00390000001146	ENSG00000149474
3	ENSGT00390000015315.b	ENSGT00390000015315.b.b ENSGT00390000015315.b.a	ENSG00000172818 ENSG00000125850
3	ENSGT00390000003349	ENSGT00390000003349	ENSG00000125871
3	ENSGT00550000074512.b.a	ENSGT00550000074512.b.a.a ENSGT00550000074512.b.a.b	ENSG00000172803 ENSG00000089006
3	ENSGT00530000063895	ENSGT00530000063895.a ENSGT00530000063895.b	ENSG00000125844 ENSG00000126777
3	ENSGT00440000033289	ENSGT00440000033289.a.a ENSGT00440000033289.a.b.a ENSGT00440000033289.a.b.b	ENSG00000125868 ENSG00000165410 ENSG00000172757
3	ENSGT00530000063742.A	ENSGT00530000063742.A	ENSG00000137200
3	ENSGT00570000078878.A	ENSGT00570000078878.A.d ENSGT00570000078878.A.c.b ENSGT00570000078878.A.c.a	ENSG00000112139 ENSG00000139915
3	ENSGT00550000074511.E	ENSGT00550000074511.E	ENSG00000183826
3	ENSGT00390000009312	ENSGT00390000009312	ENSG00000124767
3	ENSGT00690000101750.B.a	ENSGT00690000101750.B.a	ENSG00000124721
3	ENSGT00390000004313	ENSGT00390000004313	ENSG00000112167
3	ENSGT00650000092968	ENSGT00650000092968.c.a.a.b ENSGT00650000092968.c.a.b ENSGT00650000092968.c.b ENSGT00650000092968.c.a.a.a ENSGT00650000092968.d.b ENSGT00650000092968.d.a.a ENSGT00650000092968.d.a.b	ENSG00000124780 ENSG00000095981 ENSG00000164626 ENSG00000100433 ENSG00000082482 ENSG00000182450
3	ENSGT00680000099922.b.a.a	ENSGT00680000099922.b.a.a	ENSG00000164627
3	ENSGT00680000099669.B	ENSGT00680000099669.B.b ENSGT00680000099669.B.a	ENSG00000146122 ENSG00000100592
3	ENSGT00390000016567	ENSGT00390000016567	ENSG00000124615
3	ENSGT00670000098011.A	ENSGT00670000098011.A	ENSG00000163798
3	ENSGT00390000005743	ENSGT00390000005743	ENSG00000171174
3	ENSGT00390000004208	ENSGT00390000004208	ENSG00000158019
3	ENSGT00550000074426.A	ENSGT00550000074426.A.a.b.a.a ENSGT00550000074426.A.a.b.b ENSGT00550000074426.A.a.a ENSGT00550000074426.A.a.b.a.b	ENSG00000075426 ENSG00000170345 ENSG00000125740 ENSG00000175592
3	ENSGT00530000063883	ENSGT00530000063883.e.b ENSGT00530000063883.f	ENSG00000163803
3	ENSGT00530000062911.b.a.b.b	ENSGT00530000062911.b.a.b.b	ENSG00000213639
3	ENSGT00420000029723	ENSGT00420000029723.b ENSGT00420000029723.a	ENSG00000204710 ENSG00000214300 ENSG00000205238 ENSG00000173678 ENSG00000136206 ENSG00000183318 ENSG00000163806
3	ENSGT00390000004254	ENSGT00390000004254	ENSG00000163811
3	ENSGT00390000012217	ENSGT00390000012217.b ENSGT00390000012217.a	ENSG00000198718 ENSG00000189350
3	ENSGT00690000101935.B	ENSGT00690000101935.B.a.a ENSGT00690000101935.B.a.b	ENSG00000115295 ENSG00000105270
3	ENSGT00690000101799.B	ENSGT00690000101799.B.b ENSGT00690000101799.B.a	ENSG00000062524 ENSG00000171094
3	ENSGT00390000008364.a	ENSGT00390000008364.a	ENSG00000119801
3	ENSGT00530000062943.b	ENSGT00530000062943.b	ENSG00000172954
3	ENSGT00690000101678.B	ENSGT00690000101678.B.d.d ENSGT00690000101678.B.d.c.b ENSGT00690000101678.B.d.c.a	ENSG00000162949 ENSG00000214711
3	ENSGT00660000095297.A	ENSGT00660000095297.A.b.a ENSGT00660000095297.A.b.b ENSGT00660000095297.A.a	ENSG00000143641 ENSG00000100626 ENSG00000158089
3	ENSGT00690000101690.A.a.a.a	ENSGT00690000101690.A.a.a.a.a ENSGT00690000101690.A.a.a.a.b	ENSG00000110047 ENSG00000013016
3	ENSGT00690000101983	ENSGT00690000101983.a.b ENSGT00690000101983.b ENSGT00690000101983.a.a.b ENSGT00690000101983.a.a.a	ENSG00000198752 ENSG00000143776 ENSG00000171219 ENSG00000104936
3	ENSGT00550000074739	ENSGT00550000074739.a ENSGT00550000074739.b	ENSG00000123815 ENSG00000163050
3	ENSGT00390000016593	ENSGT00390000016593.d ENSGT00390000016593.c	ENSG00000080815 ENSG00000143801
3	ENSGT00390000017438	ENSGT00390000017438.b ENSGT00390000017438.a.b ENSGT00390000017438.a.a.b ENSGT00390000017438.a.a.a	ENSG00000143772 ENSG00000086544 ENSG00000137825
3	ENSGT00390000008003	ENSGT00390000008003	ENSG00000203685
3	ENSGT00390000017341.C	ENSGT00390000017341.C	ENSG00000143799
3	ENSGT00390000003188	ENSGT00390000003188	ENSG00000183814
3	ENSGT00530000063651.a	ENSGT00530000063651.a	ENSG00000182827
3	ENSGT00670000097754.a.a.b.a	ENSGT00670000097754.a.a.b.a	ENSG00000188375 ENSG00000132475
3	ENSGT00670000097754.a.a.b.b.b	ENSGT00670000097754.a.a.b.b.b
3	ENSGT00530000063402.b	ENSGT00530000063402.b	ENSG00000143751
3	ENSGT00390000010056	ENSGT00390000010056	ENSG00000143768 ENSG00000243709
3	ENSGT00390000011855	ENSGT00390000011855.a.b.b.a ENSGT00390000011855.a.b.a ENSGT00390000011855.a.a ENSGT00390000011855.a.b.b.b.b ENSGT00390000011855.b	ENSG00000165548 ENSG00000196187 ENSG00000137216
3	ENSGT00390000002210.C	ENSGT00390000002210.C	ENSG00000143819
3	ENSGT00390000018505	ENSGT00390000018505	ENSG00000143742
3	ENSGT00440000039080	ENSGT00440000039080.a.b ENSGT00440000039080.a.a ENSGT00440000039080.b	ENSG00000125753 ENSG00000154380 ENSG00000196405
3	ENSGT00390000000417.b	ENSGT00390000000417.b.b.b ENSGT00390000000417.b.b.a	ENSG00000143815 ENSG00000149809
3	ENSGT00680000099593.F	ENSGT00680000099593.F	ENSG00000115423
3	ENSGT00390000015751.b	ENSGT00390000015751.b.c ENSGT00390000015751.b.d.b ENSGT00390000015751.b.d.a	ENSG00000100528 ENSG00000143786 ENSG00000174871
3	ENSGT00530000063585.a	ENSGT00530000063585.a	ENSG00000162923
3	ENSGT00390000015751.a	ENSGT00390000015751.a	ENSG00000143771
3	ENSGT00570000079239	ENSGT00570000079239	ENSG00000143748
3	ENSGT00390000013448	ENSGT00390000013448.f ENSGT00390000013448.e	ENSG00000168350 ENSG00000143753
3	ENSGT00390000002970	ENSGT00390000002970	ENSG00000143756
3	ENSGT00680000099694	ENSGT00680000099694.a ENSGT00680000099694.b.a ENSGT00680000099694.b.b	ENSG00000104881 ENSG00000088808 ENSG00000143514
3	ENSGT00670000097644	ENSGT00670000097644.b.b.a ENSGT00670000097644.b.b.b.b ENSGT00670000097644.b.b.b.a ENSGT00670000097644.b.a ENSGT00670000097644.a	ENSG00000135773 ENSG00000092529 ENSG00000014216 ENSG00000162909 ENSG00000203697
3	ENSGT00530000063208.c	ENSGT00530000063208.c.a ENSGT00530000063208.c.b	ENSG00000154309 ENSG00000140323
3	ENSGT00390000016736	ENSGT00390000016736.b ENSGT00390000016736.a	ENSG00000151327 ENSG00000197520
3	ENSGT00390000006681	ENSGT00390000006681	ENSG00000162819
3	ENSGT00390000016465	ENSGT00390000016465	ENSG00000186063
3	ENSGT00530000063635	ENSGT00530000063635.b ENSGT00530000063635.a	ENSG00000154305 ENSG00000150527 ENSG00000258941 ENSG00000212710 ENSG00000225932 ENSG00000244693 ENSG00000236761
3	ENSGT00690000101696.C	ENSGT00690000101696.C	ENSG00000143507
3	ENSGT00690000101937.A.a	ENSGT00690000101937.A.a	ENSG00000136630
3	ENSGT00530000063150.B	ENSGT00530000063150.B	ENSG00000117791 ENSG00000186205
3	ENSGT00690000101885	ENSGT00690000101885.b.b ENSGT00690000101885.b.a ENSGT00690000101885.a.c ENSGT00690000101885.a.d	ENSG00000116141 ENSG00000072518 ENSG00000075413 ENSG00000007047
3	ENSGT00390000005794	ENSGT00390000005794	ENSG00000118873
3	ENSGT00550000074910	ENSGT00550000074910	ENSG00000067704
3	ENSGT00530000063462.B	ENSGT00530000063462.B	ENSG00000162813
3	ENSGT00550000074815	ENSGT00550000074815	ENSG00000136628
3	ENSGT00550000074381.a.b.a	ENSGT00550000074381.a.b.a	ENSG00000196660
3	ENSGT00390000009648.b	ENSGT00390000009648.b	ENSG00000143353
3	ENSGT00620000087687.A	ENSGT00620000087687.A.a.b ENSGT00620000087687.A.a.a.a ENSGT00620000087687.A.a.a.b	ENSG00000119699 ENSG00000105329 ENSG00000092969
3	ENSGT00390000001960	ENSGT00390000001960	ENSG00000067533
3	ENSGT00390000011270	ENSGT00390000011270	ENSG00000162814
3	ENSGT00410000025698	ENSGT00410000025698.b ENSGT00410000025698.a	ENSG00000092978 ENSG00000089916
3	ENSGT00640000091197.a	ENSGT00640000091197.a.a.a.a ENSGT00640000091197.a.a.b ENSGT00640000091197.a.a.a.b	ENSG00000119715 ENSG00000196482 ENSG00000173153
3	ENSGT00690000101764.b.b.b	ENSGT00690000101764.b.b.b	ENSG00000042781
3	ENSGT00390000013581	ENSGT00390000013581.b ENSGT00390000013581.a	ENSG00000136636 ENSG00000160410
3	ENSGT00690000101728.a.b.a.a	ENSGT00690000101728.a.b.a.a	ENSG00000152104
3	ENSGT00530000063077.A.c.a	ENSGT00530000063077.A.c.a.a ENSGT00530000063077.A.c.a.b	ENSG00000185420 ENSG00000143499
3	ENSGT00530000063507	ENSGT00530000063507.a.b ENSGT00530000063507.a.a	ENSG00000119608 ENSG00000117707
3	ENSGT00530000063268	ENSGT00530000063268.a ENSGT00530000063268.b.b ENSGT00530000063268.b.a	ENSG00000136643 ENSG00000110025 ENSG00000198208
3	ENSGT00550000074364.a.b	ENSGT00550000074364.a.b.b ENSGT00550000074364.a.b.a	ENSG00000013523 ENSG00000174606
3	ENSGT00390000012703	ENSGT00390000012703.b ENSGT00390000012703.a	ENSG00000071246 ENSG00000143494
3	ENSGT00530000062892.A	ENSGT00530000062892.A.b ENSGT00530000062892.A.a	ENSG00000162769 ENSG00000119686
3	ENSGT00690000102174.b	ENSGT00690000102174.b	ENSG00000203705
3	ENSGT00550000074426.B	ENSGT00550000074426.B.b ENSGT00550000074426.B.a	ENSG00000162772 ENSG00000140044
3	ENSGT00530000063049.a.a	ENSGT00530000063049.a.a	ENSG00000117691
3	ENSGT00550000074525.a	ENSGT00550000074525.a.c.b ENSGT00550000074525.a.c.a ENSGT00550000074525.a.d	ENSG00000066027 ENSG00000068971 ENSG00000154001
3	ENSGT00530000064210	ENSGT00530000064210	ENSG00000143476
3	ENSGT00390000011724	ENSGT00390000011724	ENSG00000143493
3	ENSGT00390000012157	ENSGT00390000012157	ENSG00000123684
3	ENSGT00690000101830.a	ENSGT00690000101830.a	ENSG00000117650
3	ENSGT00550000074381.a.a	ENSGT00550000074381.a.a	ENSG00000170385
3	ENSGT00550000074359.B.a.b.a	ENSGT00550000074359.B.a.b.a	ENSG00000082512
3	ENSGT00550000074554.b	ENSGT00550000074554.b.c.b.a ENSGT00550000074554.b.c.b.b ENSGT00550000074554.b.d ENSGT00550000074554.b.c.a	ENSG00000089902 ENSG00000117625 ENSG00000167771
3	ENSGT00680000099663.A	ENSGT00680000099663.A.a.a ENSGT00680000099663.A.a.b	ENSG00000143473 ENSG00000140015
3	ENSGT00530000063629	ENSGT00530000063629.c ENSGT00530000063629.d	ENSG00000054392 ENSG00000010282
3	ENSGT00560000077240.A	ENSGT00560000077240.A	ENSG00000143469
3	ENSGT00390000000709	ENSGT00390000000709	ENSG00000117597
3	ENSGT00390000009045	ENSGT00390000009045	ENSG00000048544
3	ENSGT00530000063277	ENSGT00530000063277.b.b ENSGT00530000063277.b.a ENSGT00530000063277.a	ENSG00000118156 ENSG00000124496 ENSG00000156030
3	ENSGT00530000063055.a	ENSGT00530000063055.a.b ENSGT00530000063055.a.a	ENSG00000024048 ENSG00000159459
3	ENSGT00530000063741.A	ENSGT00530000063741.A	ENSG00000124659
3	ENSGT00530000063935	ENSGT00530000063935.a ENSGT00530000063935.b	ENSG00000112624 ENSG00000063169
3	ENSGT00530000062984.b.b.b	ENSGT00530000062984.b.b.b	ENSG00000055332
3	ENSGT00440000039029	ENSGT00440000039029	ENSG00000152133
3	ENSGT00390000006205	ENSGT00390000006205.b ENSGT00390000006205.a	ENSG00000008869 ENSG00000129493
3	ENSGT00520000055597	ENSGT00520000055597.a.a ENSGT00520000055597.b ENSGT00520000055597.a.b	ENSG00000090372 ENSG00000115808 ENSG00000196792
3	ENSGT00690000101838.F	ENSGT00690000101838.F.a ENSGT00690000101838.F.b.a.a ENSGT00690000101838.F.b.a.b ENSGT00690000101838.F.b.b.a	ENSG00000205221 ENSG00000100473
3	ENSGT00390000006395	ENSGT00390000006395	ENSG00000115816
3	ENSGT00390000001588	ENSGT00390000001588	ENSG00000003509
3	ENSGT00680000099894.c.a	ENSGT00680000099894.c.a.a.b ENSGT00680000099894.c.a.a.a ENSGT00680000099894.c.a.b	ENSG00000184304 ENSG00000115825
3	ENSGT00390000003107	ENSGT00390000003107.a ENSGT00390000003107.b	ENSG00000115828 ENSG00000011478
3	ENSGT00630000089781.a.b	ENSGT00630000089781.a.b	ENSG00000152683
3	ENSGT00570000078874.b	ENSGT00570000078874.b	ENSG00000021574
3	ENSGT00390000008808	ENSGT00390000008808	ENSG00000162961
3	ENSGT00390000006408	ENSGT00390000006408	ENSG00000162959
3	ENSGT00510000046634.a	ENSGT00510000046634.a
3	ENSGT00390000018900	ENSGT00390000018900	ENSG00000153207
3	ENSGT00390000004799	ENSGT00390000004799	ENSG00000143653
3	ENSGT00650000093360	ENSGT00650000093360.a ENSGT00650000093360.b.b ENSGT00650000093360.b.a	ENSG00000162849 ENSG00000066735
3	ENSGT00670000097718.b.b	ENSGT00670000097718.b.b	ENSG00000203666
3	ENSGT00390000020210	ENSGT00390000020210.a ENSGT00390000020210.b.b ENSGT00390000020210.b.a	ENSG00000105323 ENSG00000214753 ENSG00000234857 ENSG00000153187
3	ENSGT00390000016158	ENSGT00390000016158	ENSG00000203667
3	ENSGT00530000063332.B	ENSGT00530000063332.B	ENSG00000121644
3	ENSGT00390000015553	ENSGT00390000015553.b ENSGT00390000015553.a	ENSG00000185100 ENSG00000035687
3	ENSGT00680000099559.B	ENSGT00680000099559.B.c.a ENSGT00680000099559.B.c.b ENSGT00680000099559.B.d	ENSG00000142208 ENSG00000105221 ENSG00000117020
3	ENSGT00660000095552.a	ENSGT00660000095552.a	ENSG00000054282
3	ENSGT00640000091476	ENSGT00640000091476.d ENSGT00640000091476.c.b ENSGT00640000091476.c.a	ENSG00000143702 ENSG00000099814
3	ENSGT00390000009798	ENSGT00390000009798.c.a.b ENSGT00390000009798.c.a.a ENSGT00390000009798.d ENSGT00390000009798.c.b	ENSG00000166428 ENSG00000180287 ENSG00000105223
3	ENSGT00390000012937.b.a	ENSGT00390000012937.b.a	ENSG00000197769
3	ENSGT00510000047676	ENSGT00510000047676	ENSG00000174371
3	ENSGT00530000063510.b	ENSGT00530000063510.b	ENSG00000162843
3	ENSGT00530000063510.a.b	ENSGT00530000063510.a.b.a.a ENSGT00530000063510.a.b.a.b ENSGT00530000063510.a.b.b
3	ENSGT00390000000747	ENSGT00390000000747	ENSG00000117009
3	ENSGT00390000002779	ENSGT00390000002779	ENSG00000091483
3	ENSGT00690000101633.B	ENSGT00690000101633.B.b ENSGT00690000101633.B.a	ENSG00000182732 ENSG00000182901
3	ENSGT00510000046909.a	ENSGT00510000046909.a.b ENSGT00510000046909.a.a	ENSG00000166923 ENSG00000180875
3	ENSGT00680000099972.A	ENSGT00680000099972.A.a.b ENSGT00680000099972.A.a.a	ENSG00000155816 ENSG00000248905
3	ENSGT00420000029824	ENSGT00420000029824	ENSG00000116984
3	ENSGT00670000097825	ENSGT00670000097825.a.a.b ENSGT00670000097825.a.a.a.a.a ENSGT00670000097825.a.a.a.a.b ENSGT00670000097825.b ENSGT00670000097825.a.b.b ENSGT00670000097825.a.b.a ENSGT00670000097825.a.a.a.b	ENSG00000130402 ENSG00000072110 ENSG00000077522
3	ENSGT00390000015845	ENSGT00390000015845	ENSG00000119285
3	ENSGT00390000007753	ENSGT00390000007753.b ENSGT00390000007753.a	ENSG00000086619 ENSG00000197930
3	ENSGT00390000008320	ENSGT00390000008320.a.a ENSGT00390000008320.b ENSGT00390000008320.a.b	ENSG00000173264 ENSG00000077585 ENSG00000180998
3	ENSGT00690000101695.B	ENSGT00690000101695.B.b ENSGT00690000101695.B.a	ENSG00000116962 ENSG00000087303
3	ENSGT00670000097747.a	ENSGT00670000097747.a	ENSG00000143669
3	ENSGT00530000063810.b	ENSGT00530000063810.b	ENSG00000162885
3	ENSGT00530000063405.a	ENSGT00530000063405.a	ENSG00000116957
3	ENSGT00390000010417	ENSGT00390000010417	ENSG00000152904
3	ENSGT00510000046413.a	ENSGT00510000046413.a.a ENSGT00510000046413.a.b	ENSG00000032219 ENSG00000054267
3	ENSGT00390000011249	ENSGT00390000011249	ENSG00000188739
3	ENSGT00390000011698	ENSGT00390000011698.a ENSGT00390000011698.b	ENSG00000173726 ENSG00000196860
3	ENSGT00390000005089	ENSGT00390000005089.b.b ENSGT00390000005089.a.a ENSGT00390000005089.a.b ENSGT00390000005089.b.a.a	ENSG00000119669 ENSG00000168264 ENSG00000170604
3	ENSGT00390000003939	ENSGT00390000003939	ENSG00000059588
3	ENSGT00390000004094	ENSGT00390000004094	ENSG00000168275
3	ENSGT00390000008727	ENSGT00390000008727.a ENSGT00390000008727.b	ENSG00000151812 ENSG00000183780
3	ENSGT00690000101880.C	ENSGT00690000101880.C.a.a.b ENSGT00690000101880.C.b ENSGT00690000101880.C.a.a.a ENSGT00690000101880.C.a.b	ENSG00000135750 ENSG00000173338 ENSG00000099337
3	ENSGT00660000095336	ENSGT00660000095336.a.b.a.b ENSGT00660000095336.a.b.a.a ENSGT00660000095336.a.b.b ENSGT00660000095336.a.a ENSGT00660000095336.b	ENSG00000173327 ENSG00000006432 ENSG00000130758 ENSG00000143674
3	ENSGT00390000013164.B	ENSGT00390000013164.B.b.a ENSGT00390000013164.B.b.b ENSGT00390000013164.B.a	ENSG00000100731 ENSG00000197136 ENSG00000135749
3	ENSGT00390000018683	ENSGT00390000018683	ENSG00000135778
3	ENSGT00390000014716	ENSGT00390000014716	ENSG00000116918
3	ENSGT00390000001936	ENSGT00390000001936.b.a ENSGT00390000001936.b.b ENSGT00390000001936.a	ENSG00000135766 ENSG00000171570 ENSG00000129521
3	ENSGT00390000003585	ENSGT00390000003585	ENSG00000010072
3	ENSGT00390000015936	ENSGT00390000015936	ENSG00000116903
3	ENSGT00520000055570.B	ENSGT00520000055570.B	ENSG00000116906
3	ENSGT00390000017022	ENSGT00390000017022	ENSG00000143633
3	ENSGT00690000101726.a	ENSGT00690000101726.a.b ENSGT00690000101726.a.a	ENSG00000100505 ENSG00000119283
3	ENSGT00640000091503	ENSGT00640000091503.a.a ENSGT00640000091503.a.b	ENSG00000182118 ENSG00000176973
3	ENSGT00390000002675	ENSGT00390000002675	ENSG00000173409
3	ENSGT00650000093364.B	ENSGT00650000093364.B	ENSG00000143643
3	ENSGT00390000018361	ENSGT00390000018361	ENSG00000119280
3	ENSGT00390000012040	ENSGT00390000012040	ENSG00000135775
3	ENSGT00390000009258	ENSGT00390000009258	ENSG00000135763
3	ENSGT00690000101755.a.a	ENSGT00690000101755.a.a	ENSG00000135801
3	ENSGT00550000074497.a.a	ENSGT00550000074497.a.a	ENSG00000135776
3	ENSGT00390000011529	ENSGT00390000011529	ENSG00000069248
3	ENSGT00390000003512	ENSGT00390000003512	ENSG00000154429
3	ENSGT00690000101805.C	ENSGT00690000101805.C.a ENSGT00690000101805.C.b	ENSG00000167578 ENSG00000168118
3	ENSGT00680000099621.A.c.a	ENSGT00680000099621.A.c.a	ENSG00000116574
3	ENSGT00390000008959	ENSGT00390000008959.b.b ENSGT00390000008959.b.a ENSGT00390000008959.a.a ENSGT00390000008959.a.b	ENSG00000198513 ENSG00000119787 ENSG00000184743 ENSG00000128482
3	ENSGT00550000074508.B	ENSGT00550000074508.B.a ENSGT00550000074508.B.b	ENSG00000104824 ENSG00000143889
3	ENSGT00510000047589	ENSGT00510000047589	ENSG00000143891
3	ENSGT00690000101797.C.a	ENSGT00690000101797.C.a	ENSG00000115875
3	ENSGT00390000006712	ENSGT00390000006712	ENSG00000152147
3	ENSGT00550000074257.A.b.a	ENSGT00550000074257.A.b.a	ENSG00000163214
3	ENSGT00690000102037.b	ENSGT00690000102037.b.b ENSGT00690000102037.b.a	ENSG00000115904 ENSG00000100485
3	ENSGT00570000078988.a.a	ENSGT00570000078988.a.a.b ENSGT00570000078988.a.a.a.b	ENSG00000072042 ENSG00000139988 ENSG00000267149 ENSG00000160439
3	ENSGT00690000101936	ENSGT00690000101936.a.a.b.b ENSGT00690000101936.a.a.b.a ENSGT00690000101936.a.b ENSGT00690000101936.a.a.a	ENSG00000011566 ENSG00000012983 ENSG00000104814 ENSG00000168067
3	ENSGT00530000063557.b	ENSGT00530000063557.b	ENSG00000138050
3	ENSGT00560000077023.b	ENSGT00560000077023.b.a ENSGT00560000077023.b.b.b.b ENSGT00560000077023.b.b.b.a ENSGT00560000077023.b.b.a	ENSG00000183023 ENSG00000118160 ENSG00000100678
3	ENSGT00390000001878	ENSGT00390000001878	ENSG00000144029
3	ENSGT00390000007701	ENSGT00390000007701	ENSG00000144061
3	ENSGT00530000063660.C	ENSGT00530000063660.C
3	ENSGT00520000055622	ENSGT00520000055622.b ENSGT00520000055622.a	ENSG00000156970 ENSG00000169679
3	ENSGT00530000062919.a.b	ENSGT00530000062919.a.b	ENSG00000153093
3	ENSGT00390000016757	ENSGT00390000016757	ENSG00000153107
3	ENSGT00550000074361.b	ENSGT00550000074361.b.c.a.a ENSGT00550000074361.b.c.a.b ENSGT00550000074361.b.c.b	ENSG00000092445 ENSG00000167601 ENSG00000153208
3	ENSGT00390000015417	ENSGT00390000015417.a.b ENSGT00390000015417.b ENSGT00390000015417.a.a.a ENSGT00390000015417.a.a.b	ENSG00000103978 ENSG00000153214
3	ENSGT00670000098045	ENSGT00670000098045	ENSG00000144152
3	ENSGT00530000063288	ENSGT00530000063288.b ENSGT00530000063288.a	ENSG00000188177 ENSG00000144161 ENSG00000130749
3	ENSGT00680000099590.A	ENSGT00680000099590.A	ENSG00000114999
3	ENSGT00550000074993	ENSGT00550000074993	ENSG00000125630
3	ENSGT00440000037341	ENSGT00440000037341.a ENSGT00440000037341.b.a ENSGT00440000037341.b.b	ENSG00000119812 ENSG00000171262 ENSG00000130244
3	ENSGT00510000046358	ENSGT00510000046358.b.a ENSGT00510000046358.b.b ENSGT00510000046358.a.b ENSGT00510000046358.a.a	ENSG00000152689 ENSG00000068831 ENSG00000172575 ENSG00000171777
3	ENSGT00690000102031	ENSGT00690000102031.a.a.b.a ENSGT00690000102031.a.a.b.b ENSGT00690000102031.a.b ENSGT00690000102031.a.a.a	ENSG00000049323 ENSG00000119681 ENSG00000090006 ENSG00000168056
3	ENSGT00500000044929	ENSGT00500000044929	ENSG00000018699
3	ENSGT00680000099547.b.b.a.a	ENSGT00680000099547.b.b.a.a	ENSG00000115760
3	ENSGT00530000063514.A	ENSGT00530000063514.A	ENSG00000119820
3	ENSGT00400000022158	ENSGT00400000022158	ENSG00000112658
3	ENSGT00690000101999.A	ENSGT00690000101999.A	ENSG00000112655
3	ENSGT00390000006393.B	ENSGT00390000006393.B.a.b.b ENSGT00390000006393.B.a.b.a ENSGT00390000006393.B.a.a.a ENSGT00390000006393.B.a.a.b ENSGT00390000006393.B.b	ENSG00000104892 ENSG00000256500 ENSG00000126214 ENSG00000137171 ENSG00000174996
3	ENSGT00390000000189	ENSGT00390000000189	ENSG00000112651
3	ENSGT00620000087656.b.b	ENSGT00620000087656.b.b	ENSG00000112659 ENSG00000044090
3	ENSGT00690000101669.B	ENSGT00690000101669.B	ENSG00000146216
3	ENSGT00550000074548.A	ENSGT00550000074548.A.b.b.b ENSGT00550000074548.A.b.b.a ENSGT00550000074548.A.a	ENSG00000257341 ENSG00000213145 ENSG00000182809 ENSG00000146215
3	ENSGT00690000101968.b	ENSGT00690000101968.b	ENSG00000124702
3	ENSGT00550000074525.b	ENSGT00550000074525.b.a ENSGT00550000074525.b.b	ENSG00000078304 ENSG00000112640
3	ENSGT00550000074953	ENSGT00550000074953	ENSG00000124587
3	ENSGT00390000006845	ENSGT00390000006845	ENSG00000124713
3	ENSGT00390000014072.b	ENSGT00390000014072.b	ENSG00000137161
3	ENSGT00570000078759.A	ENSGT00570000078759.A.b ENSGT00570000078759.A.a	ENSG00000117153 ENSG00000179454
3	ENSGT00390000005033	ENSGT00390000005033	ENSG00000185246
3	ENSGT00550000074272.a.a	ENSGT00550000074272.a.a	ENSG00000100442
3	ENSGT00640000091530	ENSGT00640000091530	ENSG00000187790
3	ENSGT00390000005814	ENSGT00390000005814	ENSG00000213741
3	ENSGT00530000063533.A	ENSGT00530000063533.A	ENSG00000165501
3	ENSGT00390000007341	ENSGT00390000007341	ENSG00000168282
3	ENSGT00510000048466	ENSGT00510000048466	ENSG00000165506
3	ENSGT00390000012435	ENSGT00390000012435	ENSG00000100479
3	ENSGT00690000101795.A	ENSGT00690000101795.A.a ENSGT00690000101795.A.b	ENSG00000165516 ENSG00000197776
3	ENSGT00390000018516	ENSGT00390000018516	ENSG00000165525
3	ENSGT00670000097997.B	ENSGT00670000097997.B	ENSG00000165527
3	ENSGT00550000074572.a	ENSGT00550000074572.a	ENSG00000100483
3	ENSGT00490000043421	ENSGT00490000043421	ENSG00000087299
3	ENSGT00530000063680.B	ENSGT00530000063680.B	ENSG00000125375 ENSG00000258447
3	ENSGT00650000093115.a.a.a	ENSGT00650000093115.a.a.a	ENSG00000100490
3	ENSGT00650000092997.B	ENSGT00650000092997.B	ENSG00000151748
3	ENSGT00660000095541.a	ENSGT00660000095541.a	ENSG00000100503
3	ENSGT00390000006625	ENSGT00390000006625.a ENSGT00390000006625.b	ENSG00000100997 ENSG00000131969
3	ENSGT00390000016886	ENSGT00390000016886.a ENSGT00390000016886.b.a ENSGT00390000016886.b.b	ENSG00000100504 ENSG00000100994 ENSG00000068976
3	ENSGT00650000093367	ENSGT00650000093367.b ENSGT00650000093367.a	ENSG00000139926 ENSG00000153303
3	ENSGT00390000005163	ENSGT00390000005163	ENSG00000087302
3	ENSGT00390000006080	ENSGT00390000006080	ENSG00000087301
3	ENSGT00550000074826	ENSGT00550000074826	ENSG00000100519
3	ENSGT00680000099678.b.a	ENSGT00680000099678.b.a	ENSG00000198252
3	ENSGT00390000008666	ENSGT00390000008666	ENSG00000100522
3	ENSGT00530000063155.b	ENSGT00530000063155.b	ENSG00000100523
3	ENSGT00390000008920	ENSGT00390000008920.b ENSGT00390000008920.a	ENSG00000130755 ENSG00000197045
3	ENSGT00390000015877	ENSGT00390000015877.b ENSGT00390000015877.a	ENSG00000020577 ENSG00000262355 ENSG00000179134
3	ENSGT00390000013481	ENSGT00390000013481	ENSG00000131979
3	ENSGT00390000002030	ENSGT00390000002030	ENSG00000198554
3	ENSGT00690000101901.a.b.a	ENSGT00690000101901.a.b.a	ENSG00000168175
3	ENSGT00550000074473.A	ENSGT00550000074473.A	ENSG00000126787
3	ENSGT00530000064222	ENSGT00530000064222.b ENSGT00530000064222.a	ENSG00000177051 ENSG00000178974
3	ENSGT00390000011854	ENSGT00390000011854	ENSG00000126775
3	ENSGT00390000013544	ENSGT00390000013544	ENSG00000070269
3	ENSGT00390000012837	ENSGT00390000012837	ENSG00000070367
3	ENSGT00390000005665	ENSGT00390000005665	ENSG00000139977
3	ENSGT00550000074695.a.b.a.b	ENSGT00550000074695.a.b.a.b	ENSG00000131966
3	ENSGT00550000074912	ENSGT00550000074912	ENSG00000100567
3	ENSGT00450000040278	ENSGT00450000040278	ENSG00000100575
3	ENSGT00390000002032	ENSGT00390000002032	ENSG00000126790
3	ENSGT00390000018097	ENSGT00390000018097	ENSG00000050130
3	ENSGT00390000001277	ENSGT00390000001277	ENSG00000151838
3	ENSGT00670000097777.b.b	ENSGT00670000097777.b.b	ENSG00000131951
3	ENSGT00390000013164.A	ENSGT00390000013164.A	ENSG00000126773
3	ENSGT00650000092907.b.b	ENSGT00650000092907.b.b	ENSG00000100612
3	ENSGT00540000070251.B.a.a	ENSGT00540000070251.B.a.a	ENSG00000184302
3	ENSGT00540000070251.E	ENSGT00540000070251.E	ENSG00000126778
3	ENSGT00540000070251.A	ENSGT00540000070251.A.c.a ENSGT00540000070251.A.c.b ENSGT00540000070251.A.d	ENSG00000177045 ENSG00000100625
3	ENSGT00390000002319	ENSGT00390000002319	ENSG00000020426
3	ENSGT00390000008208	ENSGT00390000008208	ENSG00000126814
3	ENSGT00650000093172.b.a.a	ENSGT00650000093172.b.a.a	ENSG00000139974
3	ENSGT00390000018691	ENSGT00390000018691	ENSG00000023608
3	ENSGT00560000077240.B	ENSGT00560000077240.B	ENSG00000139973
3	ENSGT00390000006996	ENSGT00390000006996	ENSG00000140006
3	ENSGT00390000017322.a	ENSGT00390000017322.a	ENSG00000126821
3	ENSGT00390000010349	ENSGT00390000010349	ENSG00000185024
3	ENSGT00410000025889	ENSGT00410000025889	ENSG00000183828
3	ENSGT00530000064530	ENSGT00530000064530
3	ENSGT00390000004842	ENSGT00390000004842	ENSG00000184990
3	ENSGT00680000099564.B.a	ENSGT00680000099564.B.a	ENSG00000203485
3	ENSGT00510000048283	ENSGT00510000048283	ENSG00000258986 ENSG00000189203
3	ENSGT00390000001610	ENSGT00390000001610	ENSG00000166183
3	ENSGT00690000102054.A	ENSGT00690000102054.A	ENSG00000156414
3	ENSGT00670000097904.a.a	ENSGT00670000097904.a.a	ENSG00000100711
3	ENSGT00640000091585	ENSGT00640000091585	ENSG00000126215
3	ENSGT00390000008212	ENSGT00390000008212	ENSG00000256053
3	ENSGT00510000048063	ENSGT00510000048063	ENSG00000166166
3	ENSGT00550000074561.C.a	ENSGT00550000074561.C.a.b ENSGT00550000074561.C.a.a.b ENSGT00550000074561.C.a.a.a	ENSG00000104879 ENSG00000166165
3	ENSGT00390000016478	ENSGT00390000016478	ENSG00000100664
3	ENSGT00530000062934	ENSGT00530000062934.b.b.a.b ENSGT00530000062934.b.b.a.a ENSGT00530000062934.b.a ENSGT00530000062934.a ENSGT00530000062934.b.b.b	ENSG00000180104 ENSG00000179044 ENSG00000185215 ENSG00000130201 ENSG00000205436
3	ENSGT00390000007463	ENSGT00390000007463	ENSG00000166126
3	ENSGT00550000074359.B.a.b.b	ENSGT00550000074359.B.a.b.b	ENSG00000131323
3	ENSGT00530000063527.B	ENSGT00530000063527.B	ENSG00000196663
3	ENSGT00390000015784	ENSGT00390000015784	ENSG00000100865
3	ENSGT00390000002751	ENSGT00390000002751	ENSG00000022976
3	ENSGT00650000093283.b	ENSGT00650000093283.b	ENSG00000080823
3	ENSGT00390000007686	ENSGT00390000007686.a ENSGT00390000007686.b	ENSG00000140153 ENSG00000185800
3	ENSGT00550000074382.a	ENSGT00550000074382.a.b ENSGT00550000074382.a.a	ENSG00000080824 ENSG00000096384
3	ENSGT00690000102053.b	ENSGT00690000102053.b	ENSG00000197102
3	ENSGT00390000015017	ENSGT00390000015017.a.a ENSGT00390000015017.a.b ENSGT00390000015017.b	ENSG00000197406 ENSG00000258865 ENSG00000211448
3	ENSGT00690000102125.E	ENSGT00690000102125.E.e ENSGT00690000102125.E.d.b ENSGT00690000102125.E.d.a	ENSG00000171462 ENSG00000185559 ENSG00000213240 ENSG00000255168
3	ENSGT00530000063778	ENSGT00530000063778.a ENSGT00530000063778.b	ENSG00000137221 ENSG00000183092
3	ENSGT00530000063583.b	ENSGT00530000063583.b	ENSG00000176473
3	ENSGT00390000000666	ENSGT00390000000666	ENSG00000140105
3	ENSGT00600000084077.a.a.a.b	ENSGT00600000084077.a.a.a.b.a ENSGT00600000084077.a.a.a.b.b	ENSG00000162241 ENSG00000140107
3	ENSGT00600000084077.a.a.b	ENSGT00600000084077.a.a.b	ENSG00000197119
3	ENSGT00660000095182.C.a	ENSGT00660000095182.C.a	ENSG00000100811 ENSG00000230797
3	ENSGT00540000069787.A	ENSGT00540000069787.A	ENSG00000036530
3	ENSGT00690000102036.B	ENSGT00690000102036.B	ENSG00000090061
3	ENSGT00650000093344.b	ENSGT00650000093344.b	ENSG00000183576
3	ENSGT00390000015102	ENSGT00390000015102	ENSG00000140057
3	ENSGT00390000009517	ENSGT00390000009517	ENSG00000100744
3	ENSGT00620000087966	ENSGT00620000087966.b ENSGT00620000087966.a	ENSG00000066739 ENSG00000110046
3	ENSGT00550000075082	ENSGT00550000075082	ENSG00000182512
3	ENSGT00510000046789.B	ENSGT00510000046789.B	ENSG00000100697
3	ENSGT00510000047895	ENSGT00510000047895	ENSG00000119698
3	ENSGT00550000074847	ENSGT00550000074847	ENSG00000089737
3	ENSGT00390000006979	ENSGT00390000006979.a ENSGT00390000006979.b	ENSG00000167770 ENSG00000089723
3	ENSGT00530000063050.b	ENSGT00530000063050.b	ENSG00000100628
3	ENSGT00390000011802	ENSGT00390000011802	ENSG00000133958
3	ENSGT00390000014092	ENSGT00390000014092	ENSG00000011114
3	ENSGT00390000017610	ENSGT00390000017610	ENSG00000012963 ENSG00000259066
3	ENSGT00390000001278	ENSGT00390000001278	ENSG00000100605
3	ENSGT00390000018470	ENSGT00390000018470	ENSG00000066455
3	ENSGT00530000063391.a	ENSGT00530000063391.a	ENSG00000100600
3	ENSGT00690000102017.b.b	ENSGT00690000102017.b.b	ENSG00000165934
3	ENSGT00390000001830	ENSGT00390000001830	ENSG00000123594 ENSG00000066427
3	ENSGT00390000008198	ENSGT00390000008198	ENSG00000133962
3	ENSGT00390000002237	ENSGT00390000002237	ENSG00000133943
3	ENSGT00680000099806.b	ENSGT00680000099806.b.b ENSGT00680000099806.b.a	ENSG00000100784 ENSG00000162302
3	ENSGT00390000005524	ENSGT00390000005524	ENSG00000119720
3	ENSGT00550000074818	ENSGT00550000074818	ENSG00000100764
3	ENSGT00390000002211	ENSGT00390000002211	ENSG00000042088
3	ENSGT00390000004917	ENSGT00390000004917	ENSG00000140025
3	ENSGT00530000063455.A	ENSGT00530000063455.A	ENSG00000165533
3	ENSGT00440000038430	ENSGT00440000038430	ENSG00000100722
3	ENSGT00690000101728.a.b.b	ENSGT00690000101728.a.b.b
3	ENSGT00390000014113	ENSGT00390000014113	ENSG00000042317
3	ENSGT00390000003303	ENSGT00390000003303	ENSG00000054983
3	ENSGT00530000063152.a.b.a.a	ENSGT00530000063152.a.b.a.a	ENSG00000140022
3	ENSGT00530000063152.a.a	ENSGT00530000063152.a.a	ENSG00000165417
3	ENSGT00390000007020	ENSGT00390000007020	ENSG00000100629
3	ENSGT00550000074734.a	ENSGT00550000074734.a	ENSG00000063761
3	ENSGT00390000010423	ENSGT00390000010423	ENSG00000100603
3	ENSGT00390000008624	ENSGT00390000008624	ENSG00000119705
3	ENSGT00390000004599	ENSGT00390000004599	ENSG00000100601
3	ENSGT00390000013955	ENSGT00390000013955	ENSG00000151445
3	ENSGT00390000007632	ENSGT00390000007632	ENSG00000165555
3	ENSGT00630000089942	ENSGT00630000089942	ENSG00000100583
3	ENSGT00530000063651.b	ENSGT00530000063651.b	ENSG00000100580
3	ENSGT00390000006580	ENSGT00390000006580	ENSG00000100577
3	ENSGT00540000071626.a	ENSGT00540000071626.a	ENSG00000009830
3	ENSGT00570000079173.B	ENSGT00570000079173.B	ENSG00000177108
3	ENSGT00640000091171.B.a.a.a	ENSGT00640000091171.B.a.a.a	ENSG00000100565
3	ENSGT00390000012060	ENSGT00390000012060	ENSG00000119650
3	ENSGT00670000097704.A	ENSGT00670000097704.A	ENSG00000119685
3	ENSGT00390000010925	ENSGT00390000010925	ENSG00000133935
3	ENSGT00550000074954	ENSGT00550000074954	ENSG00000170348
3	ENSGT00690000101655.A.a.b	ENSGT00690000101655.A.a.b	ENSG00000119638
3	ENSGT00390000003459.B	ENSGT00390000003459.B	ENSG00000119703
3	ENSGT00390000011103.A	ENSGT00390000011103.A	ENSG00000119640
3	ENSGT00550000074903	ENSGT00550000074903	ENSG00000119684
3	ENSGT00550000074908	ENSGT00550000074908	ENSG00000119718
3	ENSGT00560000077303	ENSGT00560000077303	ENSG00000119689
3	ENSGT00440000039837	ENSGT00440000039837	ENSG00000119596
3	ENSGT00550000074979	ENSGT00550000074979	ENSG00000119616
3	ENSGT00570000078981.C	ENSGT00570000078981.C	ENSG00000119682
3	ENSGT00390000006223	ENSGT00390000006223	ENSG00000119655
3	ENSGT00390000005700	ENSGT00390000005700	ENSG00000165898
3	ENSGT00390000003950.b	ENSGT00390000003950.b	ENSG00000119688
3	ENSGT00690000101949.a	ENSGT00690000101949.a.b ENSGT00690000101949.a.a	ENSG00000119614 ENSG00000100987
3	ENSGT00390000008402	ENSGT00390000008402	ENSG00000205659
3	ENSGT00690000102218	ENSGT00690000102218	ENSG00000119711
3	ENSGT00680000100004.b	ENSGT00680000100004.b	ENSG00000119636
3	ENSGT00510000046675	ENSGT00510000046675.a ENSGT00510000046675.b	ENSG00000197586 ENSG00000187097
3	ENSGT00390000015152	ENSGT00390000015152	ENSG00000119723
3	ENSGT00530000063901.a	ENSGT00530000063901.a	ENSG00000156050
3	ENSGT00660000095182.A.a.b	ENSGT00660000095182.A.a.b	ENSG00000119725
3	ENSGT00550000074489.A	ENSGT00550000074489.A.a.a ENSGT00550000074489.A.b ENSGT00550000074489.A.a.b.a ENSGT00550000074489.A.a.b.b	ENSG00000168907 ENSG00000159337 ENSG00000168970 ENSG00000243708 ENSG00000188089 ENSG00000105499
3	ENSGT00530000063596.a	ENSGT00530000063596.a	ENSG00000166887
3	ENSGT00550000074344.a	ENSGT00550000074344.a.c ENSGT00550000074344.a.d	ENSG00000214013 ENSG00000089597
3	ENSGT00690000102176.a	ENSGT00690000102176.a	ENSG00000180979
3	ENSGT00690000101802.B	ENSGT00690000101802.B.a.a ENSGT00690000101802.B.b ENSGT00690000101802.B.a.b
3	ENSGT00390000000491	ENSGT00390000000491	ENSG00000140326
3	ENSGT00690000101669.A	ENSGT00690000101669.A	ENSG00000128881
3	ENSGT00390000016216	ENSGT00390000016216	ENSG00000137842
3	ENSGT00390000009335.b	ENSGT00390000009335.b	ENSG00000258653 ENSG00000140043
3	ENSGT00390000016904	ENSGT00390000016904	ENSG00000119661
3	ENSGT00390000000083.a	ENSGT00390000000083.a
3	ENSGT00530000062937.C	ENSGT00530000062937.C.a ENSGT00530000062937.C.b	ENSG00000105245 ENSG00000133961
3	ENSGT00650000093021.B	ENSGT00650000093021.B
3	ENSGT00690000101650.C	ENSGT00690000101650.C	ENSG00000119707
3	ENSGT00530000063194.B	ENSGT00530000063194.B.c ENSGT00530000063194.B.d.a ENSGT00530000063194.B.d.b	ENSG00000133884 ENSG00000205683 ENSG00000011332
3	ENSGT00390000017666	ENSGT00390000017666	ENSG00000133997
3	ENSGT00650000093404	ENSGT00650000093404	ENSG00000213463
3	ENSGT00520000055955	ENSGT00520000055955	ENSG00000133983
3	ENSGT00550000074505.b.b.b	ENSGT00550000074505.b.b.b	ENSG00000100652
3	ENSGT00690000101663.B.c.b	ENSGT00690000101663.B.c.b	ENSG00000100650
3	ENSGT00510000048833	ENSGT00510000048833	ENSG00000175985
3	ENSGT00390000010094	ENSGT00390000010094	ENSG00000029364
3	ENSGT00390000003316	ENSGT00390000003316	ENSG00000100632
3	ENSGT00390000014318	ENSGT00390000014318	ENSG00000081177
3	ENSGT00530000062951.D	ENSGT00530000062951.D	ENSG00000139990
3	ENSGT00550000074609.b.a.b	ENSGT00550000074609.b.a.b	ENSG00000182185
3	ENSGT00690000102045.A	ENSGT00690000102045.A	ENSG00000137877
3	ENSGT00690000101690.A.a.a.b	ENSGT00690000101690.A.a.a.b	ENSG00000103966
3	ENSGT00390000001046	ENSGT00390000001046.a.b ENSGT00390000001046.a.a	ENSG00000136881 ENSG00000205669 ENSG00000177465 ENSG00000184227 ENSG00000119673
3	ENSGT00390000013207	ENSGT00390000013207	ENSG00000187105
3	ENSGT00530000062914.A.b.b	ENSGT00530000062914.A.b.b	ENSG00000243789
3	ENSGT00620000087755.B	ENSGT00620000087755.B.a.a ENSGT00620000087755.B.a.b	ENSG00000075702 ENSG00000137802
3	ENSGT00680000100012	ENSGT00680000100012.c.b ENSGT00680000100012.d ENSGT00680000100012.c.a	ENSG00000174197
3	ENSGT00390000007594	ENSGT00390000007594	ENSG00000103932
3	ENSGT00390000012493.b	ENSGT00390000012493.b	ENSG00000137815
3	ENSGT00390000007200	ENSGT00390000007200	ENSG00000137806
3	ENSGT00390000006370	ENSGT00390000006370	ENSG00000137804
3	ENSGT00670000097956.B	ENSGT00670000097956.B.c ENSGT00670000097956.B.d	ENSG00000187446 ENSG00000166869
3	ENSGT00680000100052	ENSGT00680000100052	ENSG00000128908
3	ENSGT00390000003855.b	ENSGT00390000003855.b	ENSG00000128965
3	ENSGT00390000015233	ENSGT00390000015233	ENSG00000104142
3	ENSGT00680000099621.A.c.b	ENSGT00680000099621.A.c.b	ENSG00000104140
3	ENSGT00390000016108	ENSGT00390000016108	ENSG00000166140
3	ENSGT00550000074688.A	ENSGT00550000074688.A	ENSG00000104129
3	ENSGT00440000033849	ENSGT00440000033849	ENSG00000137880
3	ENSGT00530000063162.A	ENSGT00530000063162.A.a ENSGT00530000063162.A.b	ENSG00000137824 ENSG00000115841
3	ENSGT00550000074609.a	ENSGT00550000074609.a	ENSG00000051180
3	ENSGT00420000029802	ENSGT00420000029802	ENSG00000166133
3	ENSGT00550000074373.B.b	ENSGT00550000074373.B.b	ENSG00000169105
3	ENSGT00390000003967	ENSGT00390000003967	ENSG00000140320
3	ENSGT00680000099623.C	ENSGT00680000099623.C	ENSG00000128928
3	ENSGT00390000005766	ENSGT00390000005766
3	ENSGT00390000008496	ENSGT00390000008496	ENSG00000140319
3	ENSGT00530000062984.a	ENSGT00530000062984.a	ENSG00000128829
3	ENSGT00390000012351	ENSGT00390000012351	ENSG00000134152
3	ENSGT00390000017490	ENSGT00390000017490	ENSG00000134153
3	ENSGT00390000009816	ENSGT00390000009816	ENSG00000166922
3	ENSGT00550000074260.D	ENSGT00550000074260.D	ENSG00000134138
3	ENSGT00390000018465	ENSGT00390000018465	ENSG00000186073
3	ENSGT00420000029820	ENSGT00420000029820	ENSG00000134146
3	ENSGT00600000084587	ENSGT00600000084587	ENSG00000198146
3	ENSGT00680000099732.b.a.b	ENSGT00680000099732.b.a.b	ENSG00000021776
3	ENSGT00390000017718	ENSGT00390000017718	ENSG00000165355
3	ENSGT00690000101985.a.b.b.a	ENSGT00690000101985.a.b.b.a	ENSG00000180438 ENSG00000100941
3	ENSGT00390000012948	ENSGT00390000012948.a ENSGT00390000012948.b	ENSG00000182400 ENSG00000007255
3	ENSGT00390000013814	ENSGT00390000013814	ENSG00000092208
3	ENSGT00650000093364.A	ENSGT00650000093364.A	ENSG00000139865
3	ENSGT00390000017800	ENSGT00390000017800	ENSG00000151338
3	ENSGT00640000091419.a	ENSGT00640000091419.a	ENSG00000183032
3	ENSGT00690000101811.C.a.a	ENSGT00690000101811.C.a.a	ENSG00000136327
3	ENSGT00690000101811.A	ENSGT00690000101811.A.b	ENSG00000125816 ENSG00000136352
3	ENSGT00510000047831	ENSGT00510000047831	ENSG00000151332
3	ENSGT00530000063177.A	ENSGT00530000063177.A.b ENSGT00530000063177.A.a	ENSG00000174744 ENSG00000100916
3	ENSGT00550000074527.C	ENSGT00550000074527.C.a.a ENSGT00550000074527.C.a.b ENSGT00550000074527.C.b	ENSG00000104825 ENSG00000100906 ENSG00000146232
3	ENSGT00550000074807	ENSGT00550000074807	ENSG00000100902
3	ENSGT00390000002201	ENSGT00390000002201	ENSG00000100890 ENSG00000258790
3	ENSGT00530000063265.a.b.a.a	ENSGT00530000063265.a.b.a.a	ENSG00000092020
3	ENSGT00550000074824	ENSGT00550000074824	ENSG00000100883
3	ENSGT00390000012799	ENSGT00390000012799
3	ENSGT00660000095335.A	ENSGT00660000095335.A	ENSG00000198604
3	ENSGT00550000074512.b.b	ENSGT00550000074512.b.b	ENSG00000129515
3	ENSGT00390000001332	ENSGT00390000001332	ENSG00000129518
3	ENSGT00690000101890.B	ENSGT00690000101890.B.b.b ENSGT00690000101890.B.b.a ENSGT00690000101890.B.a	ENSG00000130751 ENSG00000151322
3	ENSGT00690000101648.B	ENSGT00690000101648.B.d ENSGT00690000101648.B.c.b ENSGT00690000101648.B.c.a	ENSG00000100852 ENSG00000160007
3	ENSGT00390000009735.b	ENSGT00390000009735.b	ENSG00000151413
3	ENSGT00390000003234	ENSGT00390000003234	ENSG00000129480 ENSG00000203546
3	ENSGT00530000063470.b	ENSGT00530000063470.b	ENSG00000092148
3	ENSGT00530000062839.a.b	ENSGT00530000062839.a.b	ENSG00000100478
3	ENSGT00550000074845	ENSGT00550000074845	ENSG00000092108
3	ENSGT00390000005246	ENSGT00390000005246.a ENSGT00390000005246.b	ENSG00000092140 ENSG00000010318
3	ENSGT00690000102081.b.b	ENSGT00690000102081.b.b	ENSG00000176165
3	ENSGT00650000093048.B	ENSGT00650000093048.B.a.b ENSGT00650000093048.B.a.a	ENSG00000104967 ENSG00000139910
3	ENSGT00530000063494.b	ENSGT00530000063494.b	ENSG00000168952
3	ENSGT00390000016784	ENSGT00390000016784	ENSG00000014138
3	ENSGT00530000062938.b	ENSGT00530000062938.b	ENSG00000162298
3	ENSGT00390000017253	ENSGT00390000017253	ENSG00000149792
3	ENSGT00390000007479	ENSGT00390000007479	ENSG00000149806 ENSG00000173727
3	ENSGT00390000017147	ENSGT00390000017147	ENSG00000174276
3	ENSGT00390000001738	ENSGT00390000001738	ENSG00000149823
3	ENSGT00390000009753	ENSGT00390000009753	ENSG00000162300
3	ENSGT00550000074421.a.b	ENSGT00550000074421.a.b	ENSG00000168060
3	ENSGT00530000063781.b	ENSGT00530000063781.b	ENSG00000168061
3	ENSGT00600000084074.a.a	ENSGT00600000084074.a.a	ENSG00000213465
3	ENSGT00610000086090.a	ENSGT00610000086090.a	ENSG00000142186
3	ENSGT00530000063721.A	ENSGT00530000063721.A	ENSG00000126391
3	ENSGT00390000013169	ENSGT00390000013169	ENSG00000173465
3	ENSGT00390000007552	ENSGT00390000007552	ENSG00000254772 ENSG00000232856
3	ENSGT00390000008975	ENSGT00390000008975	ENSG00000168002
3	ENSGT00390000011639	ENSGT00390000011639	ENSG00000168000
3	ENSGT00530000063500.B	ENSGT00530000063500.B	ENSG00000162191
3	ENSGT00390000002615	ENSGT00390000002615	ENSG00000255432
3	ENSGT00390000008374	ENSGT00390000008374	ENSG00000185085
3	ENSGT00550000074490.C.b	ENSGT00550000074490.C.b	ENSG00000149016 ENSG00000255508
3	ENSGT00530000063127.a	ENSGT00530000063127.a	ENSG00000168003
3	ENSGT00390000000652	ENSGT00390000000652	ENSG00000162236
3	ENSGT00390000007539	ENSGT00390000007539	ENSG00000162231 ENSG00000185554 ENSG00000185945 ENSG00000126952 ENSG00000147206
3	ENSGT00390000012589	ENSGT00390000012589	ENSG00000168569
3	ENSGT00390000013505.B	ENSGT00390000013505.B	ENSG00000175229
3	ENSGT00390000006734	ENSGT00390000006734	ENSG00000087365
3	ENSGT00390000003281	ENSGT00390000003281.a ENSGT00390000003281.b	ENSG00000175115 ENSG00000179364
3	ENSGT00690000101715.a.a.a	ENSGT00690000101715.a.a.a	ENSG00000174903
3	ENSGT00390000009423	ENSGT00390000009423.a ENSGT00390000009423.b	ENSG00000174851 ENSG00000167645
3	ENSGT00390000013762	ENSGT00390000013762.a ENSGT00390000013762.b	ENSG00000178233 ENSG00000179292
3	ENSGT00390000014903	ENSGT00390000014903	ENSG00000110583
3	ENSGT00520000055566.a	ENSGT00520000055566.a.a ENSGT00520000055566.a.b	ENSG00000133315 ENSG00000172264
3	ENSGT00610000085901.a	ENSGT00610000085901.a	ENSG00000168439
3	ENSGT00390000002731	ENSGT00390000002731	ENSG00000149743
3	ENSGT00390000017869	ENSGT00390000017869	ENSG00000149761
3	ENSGT00510000048574	ENSGT00510000048574	ENSG00000110011
3	ENSGT00530000062784.a.a	ENSGT00530000062784.a.a	ENSG00000173486
3	ENSGT00390000009268	ENSGT00390000009268	ENSG00000173113
3	ENSGT00390000018173	ENSGT00390000018173	ENSG00000126432
3	ENSGT00390000014237	ENSGT00390000014237	ENSG00000133895
3	ENSGT00550000074434.a	ENSGT00550000074434.a	ENSG00000168066
3	ENSGT00690000102258	ENSGT00690000102258	ENSG00000134815
3	ENSGT00550000075007	ENSGT00550000075007	ENSG00000142230
3	ENSGT00680000099554.C	ENSGT00680000099554.C.a.b ENSGT00680000099554.C.b ENSGT00680000099554.C.a.a	ENSG00000167642
3	ENSGT00390000014810	ENSGT00390000014810	ENSG00000090013
3	ENSGT00550000074148.a.b.b	ENSGT00550000074148.a.b.b	ENSG00000160396
3	ENSGT00390000005773	ENSGT00390000005773	ENSG00000160392
3	ENSGT00390000012368	ENSGT00390000012368	ENSG00000188493
3	ENSGT00690000101630.A	ENSGT00690000101630.A.r.b ENSGT00690000101630.A.r.a.a ENSGT00690000101630.A.r.a.b ENSGT00690000101630.A.s	ENSG00000130612 ENSG00000198251
3	ENSGT00530000062839.a.a	ENSGT00530000062839.a.a	ENSG00000042753
3	ENSGT00390000017583	ENSGT00390000017583	ENSG00000181027
3	ENSGT00680000099894.c.b	ENSGT00680000099894.c.b	ENSG00000105287
3	ENSGT00530000063173.a	ENSGT00530000063173.a	ENSG00000011485
3	ENSGT00390000015495	ENSGT00390000015495	ENSG00000142039
3	ENSGT00530000063756.B	ENSGT00530000063756.B	ENSG00000123810
3	ENSGT00550000075002	ENSGT00550000075002	ENSG00000077348
3	ENSGT00530000063174.b	ENSGT00530000063174.b	ENSG00000255730 ENSG00000248098
3	ENSGT00530000063680.A	ENSGT00530000063680.A	ENSG00000105341
3	ENSGT00550000075092	ENSGT00550000075092	ENSG00000104884
3	ENSGT00390000009795	ENSGT00390000009795	ENSG00000125741
3	ENSGT00390000017267	ENSGT00390000017267	ENSG00000105373
3	ENSGT00690000101690.A.a.b	ENSGT00690000101690.A.a.b	ENSG00000024422
3	ENSGT00390000002548	ENSGT00390000002548	ENSG00000118162
3	ENSGT00550000074260.B	ENSGT00550000074260.B	ENSG00000105419
3	ENSGT00390000014139	ENSGT00390000014139	ENSG00000099338
3	ENSGT00390000014682	ENSGT00390000014682	ENSG00000099341
3	ENSGT00390000009409	ENSGT00390000009409	ENSG00000178982
3	ENSGT00690000101865.C	ENSGT00690000101865.C	ENSG00000104823
4	ENSGT00600000084107.b.b	ENSGT00600000084107.b.b.a.a ENSGT00600000084107.b.b.a.b	ENSG00000175662 ENSG00000100284
4	ENSGT00390000017673	ENSGT00390000017673.b ENSGT00390000017673.a	ENSG00000100292 ENSG00000103415
4	ENSGT00550000074928	ENSGT00550000074928	ENSG00000100297
4	ENSGT00640000091328.D	ENSGT00640000091328.D.a.b ENSGT00640000091328.D.a.a	ENSG00000100302 ENSG00000108551
4	ENSGT00390000013767.C	ENSGT00390000013767.C.a.b ENSGT00390000013767.C.a.a.b ENSGT00390000013767.C.a.a.a ENSGT00390000013767.C.b	ENSG00000078328 ENSG00000100320 ENSG00000167281
4	ENSGT00650000092896.a	ENSGT00650000092896.a.b.a ENSGT00650000092896.a.a.b ENSGT00650000092896.a.a.a ENSGT00650000092896.a.b.b	ENSG00000100345 ENSG00000133392 ENSG00000133026 ENSG00000105357
4	ENSGT00530000064086	ENSGT00530000064086	ENSG00000100348
4	ENSGT00640000091519	ENSGT00640000091519	ENSG00000100350
4	ENSGT00390000002667	ENSGT00390000002667	ENSG00000100353
4	ENSGT00680000100086	ENSGT00680000100086	ENSG00000100360
4	ENSGT00510000046773	ENSGT00510000046773.c ENSGT00510000046773.d	ENSG00000128309 ENSG00000128311
4	ENSGT00530000062980.B	ENSGT00530000062980.B.a ENSGT00530000062980.B.b	ENSG00000100379 ENSG00000167977
4	ENSGT00640000091266.A	ENSGT00640000091266.A.e.b ENSGT00640000091266.A.e.a.a ENSGT00640000091266.A.e.a.b	ENSG00000169750 ENSG00000136238 ENSG00000128340
4	ENSGT00660000095162.b	ENSGT00660000095162.b.b ENSGT00660000095162.b.a.a.b ENSGT00660000095162.b.a.a.a ENSGT00660000095162.b.a.b	ENSG00000108669 ENSG00000105443 ENSG00000008256 ENSG00000100055
4	ENSGT00680000099859.C	ENSGT00680000099859.C.d ENSGT00680000099859.C.c	ENSG00000225968 ENSG00000166897
4	ENSGT00390000009913	ENSGT00390000009913.d ENSGT00390000009913.c.b ENSGT00390000009913.c.a	ENSG00000106003 ENSG00000100060 ENSG00000169733
4	ENSGT00530000063054	ENSGT00530000063054.b ENSGT00530000063054.a.b.a.a.a ENSGT00530000063054.a.b.a.a.b ENSGT00530000063054.a.a.b ENSGT00530000063054.a.a.a ENSGT00530000063054.a.b.a.b	ENSG00000163171 ENSG00000149798 ENSG00000167617 ENSG00000179604 ENSG00000128283
4	ENSGT00600000084107.a	ENSGT00600000084107.a.a.a ENSGT00600000084107.a.a.b ENSGT00600000084107.a.b	ENSG00000103365 ENSG00000100083 ENSG00000125447
4	ENSGT00690000101673.a	ENSGT00690000101673.a.b.b ENSGT00690000101673.a.a ENSGT00690000101673.a.b.a	ENSG00000006740 ENSG00000140750 ENSG00000100092
4	ENSGT00510000047020	ENSGT00510000047020.f ENSGT00510000047020.e	ENSG00000184207 ENSG00000241360
4	ENSGT00530000062917.b	ENSGT00530000062917.b.b.b ENSGT00530000062917.b.b.a ENSGT00530000062917.b.a	ENSG00000184060 ENSG00000105963
4	ENSGT00390000015973	ENSGT00390000015973	ENSG00000256872
4	ENSGT00530000063678	ENSGT00530000063678.f ENSGT00530000063678.e.b ENSGT00530000063678.e.a	ENSG00000133030 ENSG00000100106
4	ENSGT00530000063111.b	ENSGT00530000063111.b	ENSG00000100116
4	ENSGT00390000006009	ENSGT00390000006009.a.b ENSGT00390000006009.a.a.a ENSGT00390000006009.a.a.b	ENSG00000183691
4	ENSGT00390000000411	ENSGT00390000000411	ENSG00000100129
4	ENSGT00640000091174.B	ENSGT00640000091174.B.d ENSGT00640000091174.B.c.b ENSGT00640000091174.B.c.a	ENSG00000100139 ENSG00000164877
4	ENSGT00390000010231	ENSGT00390000010231	ENSG00000128346
4	ENSGT00390000010415	ENSGT00390000010415	ENSG00000100142
4	ENSGT00670000097649.D.a.a.a	ENSGT00670000097649.D.a.a.a	ENSG00000100146
4	ENSGT00440000033690	ENSGT00440000033690	ENSG00000100151
4	ENSGT00390000005995	ENSGT00390000005995.b ENSGT00390000005995.a.b ENSGT00390000005995.a.a	ENSG00000175866 ENSG00000006453 ENSG00000128298
4	ENSGT00530000063645.A	ENSGT00530000063645.A	ENSG00000184381
4	ENSGT00550000074549.B	ENSGT00550000074549.B.b ENSGT00550000074549.B.a.a ENSGT00550000074549.B.a.b	ENSG00000185022 ENSG00000197063 ENSG00000198517
4	ENSGT00530000063204.a	ENSGT00530000063204.a.a ENSGT00530000063204.a.b	ENSG00000164855 ENSG00000198792
4	ENSGT00560000076651.a.a	ENSGT00560000076651.a.a.a ENSGT00560000076651.a.a.b	ENSG00000213923 ENSG00000141551
4	ENSGT00390000004010.c.b	ENSGT00390000004010.c.b	ENSG00000100196
4	ENSGT00660000095174.b	ENSGT00660000095174.b.c ENSGT00660000095174.b.d	ENSG00000100201 ENSG00000108654
4	ENSGT00550000075091	ENSGT00550000075091	ENSG00000100206
4	ENSGT00530000063894.A	ENSGT00530000063894.A	ENSG00000184949
4	ENSGT00390000016475	ENSGT00390000016475	ENSG00000100216
4	ENSGT00390000009228.a	ENSGT00390000009228.a	ENSG00000100221
4	ENSGT00670000097839.A	ENSGT00670000097839.A.b ENSGT00670000097839.A.a	ENSG00000100226
4	ENSGT00390000000378.a.b	ENSGT00390000000378.a.b	ENSG00000100246
4	ENSGT00650000093153	ENSGT00650000093153.a.a.c.b ENSGT00650000093153.a.a.c.a ENSGT00650000093153.a.b	ENSG00000171246 ENSG00000106236 ENSG00000221890 ENSG00000183741
4	ENSGT00530000063056	ENSGT00530000063056.a.b ENSGT00530000063056.b ENSGT00530000063056.a.a.b ENSGT00530000063056.a.a.a	ENSG00000141582 ENSG00000173894 ENSG00000141570 ENSG00000100307
4	ENSGT00390000017606	ENSGT00390000017606.b ENSGT00390000017606.a	ENSG00000100316 ENSG00000140986
4	ENSGT00510000046450	ENSGT00510000046450.a.a.b ENSGT00510000046450.a.a.a.a ENSGT00510000046450.a.a.a.b ENSGT00510000046450.a.b	ENSG00000127561 ENSG00000100321 ENSG00000108639 ENSG00000105467
4	ENSGT00510000048276	ENSGT00510000048276	ENSG00000100324
4	ENSGT00390000008221	ENSGT00390000008221	ENSG00000128268
4	ENSGT00530000063801	ENSGT00530000063801.a ENSGT00530000063801.b	ENSG00000128272 ENSG00000169136
4	ENSGT00650000092939.B	ENSGT00650000092939.B.d.b ENSGT00650000092939.B.d.a.b ENSGT00650000092939.B.d.a.a	ENSG00000196557 ENSG00000100346 ENSG00000006283
4	ENSGT00550000074611.a.b	ENSGT00550000074611.a.b.a.a ENSGT00550000074611.a.b.a.b ENSGT00550000074611.a.b.b.b ENSGT00550000074611.a.b.b.a	ENSG00000072134 ENSG00000063245 ENSG00000176177 ENSG00000049283
4	ENSGT00550000074482.A	ENSGT00550000074482.A.b ENSGT00550000074482.A.a.b.b ENSGT00550000074482.A.a.b.a ENSGT00550000074482.A.a.a	ENSG00000177885 ENSG00000154016 ENSG00000189152 ENSG00000100351
4	ENSGT00410000025966	ENSGT00410000025966.a.a.b ENSGT00410000025966.a.a.a ENSGT00410000025966.a.b	ENSG00000090905 ENSG00000100354 ENSG00000078687
4	ENSGT00390000013486	ENSGT00390000013486	ENSG00000239900
4	ENSGT00650000093176.B	ENSGT00650000093176.B	ENSG00000100359
4	ENSGT00530000063195	ENSGT00530000063195.a.b ENSGT00530000063195.a.a.b ENSGT00530000063195.a.a.a	ENSG00000196588 ENSG00000141052 ENSG00000186260
4	ENSGT00600000084419.b	ENSGT00600000084419.b	ENSG00000100372
4	ENSGT00390000001347	ENSGT00390000001347	ENSG00000100380
4	ENSGT00550000074909	ENSGT00550000074909	ENSG00000196236
4	ENSGT00390000017058.a	ENSGT00390000017058.a	ENSG00000100387
4	ENSGT00550000074306.a.a.b.a.a	ENSGT00550000074306.a.a.b.a.a	ENSG00000100393
4	ENSGT00690000101816.A	ENSGT00690000101816.A.a.a ENSGT00690000101816.A.a.b	ENSG00000099769 ENSG00000100399
4	ENSGT00440000039203	ENSGT00440000039203	ENSG00000100401
4	ENSGT00390000018542	ENSGT00390000018542.a.a ENSGT00390000018542.a.b	ENSG00000100403 ENSG00000122299
4	ENSGT00440000039070.D	ENSGT00440000039070.D.a.b ENSGT00440000039070.D.a.a ENSGT00440000039070.D.b	ENSG00000108924 ENSG00000105516 ENSG00000167074
4	ENSGT00390000018518	ENSGT00390000018518	ENSG00000100410
4	ENSGT00530000063060.a	ENSGT00530000063060.a	ENSG00000100412
4	ENSGT00390000004383	ENSGT00390000004383	ENSG00000100413
4	ENSGT00390000000022	ENSGT00390000000022.b ENSGT00390000000022.a	ENSG00000153048 ENSG00000172346
4	ENSGT00390000002918	ENSGT00390000002918.a.a ENSGT00390000002918.a.b	ENSG00000140650 ENSG00000100417
4	ENSGT00530000063332.A	ENSGT00530000063332.A	ENSG00000100418
4	ENSGT00390000001422	ENSGT00390000001422	ENSG00000196419
4	ENSGT00550000074840	ENSGT00550000074840	ENSG00000100138
4	ENSGT00390000020164	ENSGT00390000020164	ENSG00000100147
4	ENSGT00390000017651	ENSGT00390000017651.a ENSGT00390000017651.b	ENSG00000072310 ENSG00000198911
4	ENSGT00640000091410.a	ENSGT00640000091410.a.b ENSGT00640000091410.a.a.a.a ENSGT00640000091410.a.a.a.b ENSGT00640000091410.a.a.b	ENSG00000184640 ENSG00000140623 ENSG00000100167
4	ENSGT00530000063718	ENSGT00530000063718.d ENSGT00530000063718.c	ENSG00000132471 ENSG00000183066
4	ENSGT00390000008751.a	ENSGT00390000008751.a	ENSG00000198951
4	ENSGT00390000017489	ENSGT00390000017489	ENSG00000183172
4	ENSGT00390000018898	ENSGT00390000018898	ENSG00000184983
4	ENSGT00530000063960	ENSGT00530000063960	ENSG00000183569
4	ENSGT00390000018482	ENSGT00390000018482	ENSG00000189306
4	ENSGT00390000018868	ENSGT00390000018868	ENSG00000100227
4	ENSGT00690000101876.b	ENSGT00690000101876.b.a.a ENSGT00690000101876.b.a.b	ENSG00000146963 ENSG00000007392
4	ENSGT00390000012258	ENSGT00390000012258	ENSG00000164898
4	ENSGT00530000063595.b.b	ENSGT00530000063595.b.b	ENSG00000157741
4	ENSGT00390000000159	ENSGT00390000000159	ENSG00000105948
4	ENSGT00530000063509.d	ENSGT00530000063509.d	ENSG00000121316
4	ENSGT00530000063707	ENSGT00530000063707.a ENSGT00530000063707.b	ENSG00000171681 ENSG00000166669
4	ENSGT00540000070221.b	ENSGT00540000070221.b.b.b ENSGT00540000070221.b.b.a ENSGT00540000070221.b.a.a ENSGT00540000070221.b.a.b	ENSG00000183454 ENSG00000150086 ENSG00000161509 ENSG00000105464
4	ENSGT00520000055551	ENSGT00520000055551.b ENSGT00520000055551.a.b ENSGT00520000055551.a.a	ENSG00000111291 ENSG00000013588 ENSG00000170412 ENSG00000167191
4	ENSGT00670000098028.a	ENSGT00670000098028.a	ENSG00000213782
4	ENSGT00390000012005	ENSGT00390000012005.a.a ENSGT00390000012005.a.b ENSGT00390000012005.b	ENSG00000059145 ENSG00000132478
4	ENSGT00510000048359	ENSGT00510000048359	ENSG00000090581
4	ENSGT00390000014665	ENSGT00390000014665	ENSG00000007520
4	ENSGT00680000099818.A	ENSGT00680000099818.A.b ENSGT00680000099818.A.a	ENSG00000007516 ENSG00000092929
4	ENSGT00550000075088	ENSGT00550000075088	ENSG00000103275
4	ENSGT00550000074819	ENSGT00550000074819	ENSG00000140992
4	ENSGT00390000009084	ENSGT00390000009084	ENSG00000169189
4	ENSGT00530000062914.B	ENSGT00530000062914.B	ENSG00000155666
4	ENSGT00690000101667.A	ENSGT00690000101667.A.a.b ENSGT00690000101667.A.a.a.a ENSGT00690000101667.A.a.a.b.a ENSGT00690000101667.A.a.a.b.b	ENSG00000162040 ENSG00000122254 ENSG00000182601 ENSG00000125430 ENSG00000153976
4	ENSGT00680000099843.A	ENSGT00680000099843.A.b ENSGT00680000099843.A.a.a ENSGT00680000099843.A.a.b	ENSG00000154914 ENSG00000103404
4	ENSGT00390000001260	ENSGT00390000001260	ENSG00000168434
4	ENSGT00390000009759	ENSGT00390000009759	ENSG00000103356
4	ENSGT00390000012857	ENSGT00390000012857	ENSG00000103353
4	ENSGT00390000015684	ENSGT00390000015684.a.b ENSGT00390000015684.a.a ENSGT00390000015684.b	ENSG00000178607 ENSG00000134398
4	ENSGT00530000062954.a.b	ENSGT00530000062954.a.b	ENSG00000166851
4	ENSGT00390000015360	ENSGT00390000015360	ENSG00000166847
4	ENSGT00390000002127	ENSGT00390000002127	ENSG00000004779
4	ENSGT00610000086096	ENSGT00610000086096	ENSG00000122257
4	ENSGT00640000091170.C	ENSGT00640000091170.C.d ENSGT00640000091170.C.c.b ENSGT00640000091170.C.c.a	ENSG00000154229 ENSG00000126583 ENSG00000166501
4	ENSGT00550000074347.b	ENSGT00550000074347.b	ENSG00000103375
4	ENSGT00530000063793.b	ENSGT00530000063793.b	ENSG00000205629
[truncated: 3,052 more rows]
