# Supplementary material for: Chromosome evolution at the origin of the ancestral vertebrate genome
Source: Genome Biol. 2018 Oct 17;19:166. doi: 10.1186/s13059-018-1559-1 (PMC6193309; doi:10.1186/s13059-018-1559-1)
Supplement: Supplementary file 9 — Results of the Gene Ontology enrichment analysis of human descendant of pairs, triplets, and quartets of ancestral Amniota ohnologs. (XLSX 57 kb) [file 13059_2018_1559_MOESM9_ESM.xlsx]

## Sheet: Feuil1
Human genes descendants from Amniota ohnolog quartets
	FDR cutoff < E-05 / Enrichment>3
GO Term	Description	FDR q-value	Enrichment			Neuronal development
GO:1901841	regulation of high voltage-gated calcium channel activity	1.06E-7	19.56			Neuron function
GO:0048488	synaptic vesicle endocytosis	5.69E-7	11.7			Muscle development
GO:0048843	negative regulation of axon extension involved in axon guidance	8.67E-7	11.21			Muscle function (contraction)
GO:0046058	cAMP metabolic process	3.52E-7	10.57			Intacellular protein transport
GO:1902668	negative regulation of axon guidance	1.91E-6	10.35
GO:0098693	regulation of synaptic vesicle cycle	6.65E-6	7.17
GO:0099003	vesicle-mediated transport in synapse	3.12E-6	5.14
GO:0010771	negative regulation of cell morphogenesis involved in differentiation	5.66E-6	4.92
GO:0007417	central nervous system development	3.34E-7	4.83
GO:0010977	negative regulation of neuron projection development	1.55E-8	4.8
GO:0045665	negative regulation of neuron differentiation	6.62E-12	4.66
GO:0050806	positive regulation of synaptic transmission	4.08E-7	4.55
GO:0031345	negative regulation of cell projection organization	2.04E-8	4.4
GO:0046777	protein autophosphorylation	1.3E-8	4.22
GO:0048167	regulation of synaptic plasticity	2.18E-7	4.2
GO:0050768	negative regulation of neurogenesis	5.46E-10	3.89
GO:0051961	negative regulation of nervous system development	7.66E-10	3.76
GO:0010721	negative regulation of cell development	3.7E-9	3.54
GO:0000165	MAPK cascade	1.21E-8	3.53
GO:0030182	neuron differentiation	3.43E-7	3.52
GO:0042391	regulation of membrane potential	4.5E-12	3.49
GO:0120039	plasma membrane bounded cell projection morphogenesis	9.89E-6	3.3
GO:0023014	signal transduction by protein phosphorylation	4.44E-8	3.29
GO:0010769	regulation of cell morphogenesis involved in differentiation	3.32E-7	3.29
GO:0050804	modulation of chemical synaptic transmission	1.12E-8	3.28
GO:0099177	regulation of trans-synaptic signaling	1.16E-8	3.27
GO:0048731	system development	9.44E-18	3.2
GO:0048638	regulation of developmental growth	1.17E-6	3.1
GO:0045664	regulation of neuron differentiation	2.72E-13	3.08
GO:0010975	regulation of neuron projection development	2.88E-9	3.01
Human genes descendants from Amniota ohnolog triplets
	FDR cutoff < E-05 / Enrichment>2
GO Term	Description	FDR q-value	Enrichment
GO:0003208	cardiac ventricle morphogenesis	3.09e-06	6.04
GO:1905207	regulation of cardiocyte differentiation	6.69e-06	4.95
GO:0055008	cardiac muscle tissue morphogenesis	4.72e-06	4.11
GO:0038095	Fc-epsilon receptor signaling pathway	9.84e-06	4.1
GO:0001837	epithelial to mesenchymal transition	3.97e-06	3.98
GO:0060415	muscle tissue morphogenesis	2.54e-06	3.93
GO:0048762	mesenchymal cell differentiation	8.37e-06	3.54
GO:0035567	non-canonical Wnt signaling pathway	9.85e-06	3.39
GO:0045165	cell fate commitment	7.71e-08	3.16
GO:1905330	regulation of morphogenesis of an epithelium	7.32e-07	3.14
GO:0046834	lipid phosphorylation	3.95e-06	3.11
GO:2000027	regulation of organ morphogenesis	3.02e-09	2.99
GO:0043524	negative regulation of neuron apoptotic process	4.99e-06	2.94
GO:0043523	regulation of neuron apoptotic process	1.98e-07	2.8
GO:0030036	actin cytoskeleton organization	1.75e-11	2.72
GO:1901215	negative regulation of neuron death	3.04e-06	2.65
GO:0007507	heart development	1.56e-06	2.64
GO:1901214	regulation of neuron death	3.68e-09	2.63
GO:0007264	small GTPase mediated signal transduction	4.25e-10	2.62
GO:0090287	regulation of cellular response to growth factor stimulus	3.13e-08	2.61
GO:0010632	regulation of epithelial cell migration	1.91e-06	2.59
GO:0006936	muscle contraction	3.73e-06	2.59
GO:0030029	actin filament-based process	1.11e-10	2.52
GO:0097435	supramolecular fiber organization	9.63e-11	2.47
GO:0048608	reproductive structure development	7.24e-07	2.43
GO:0110053	regulation of actin filament organization	1.3e-06	2.43
GO:0003012	muscle system process	4e-06	2.42
GO:0048729	tissue morphogenesis	1.25e-09	2.41
GO:0007265	Ras protein signal transduction	5.09e-06	2.4
GO:0032970	regulation of actin filament-based process	1.26e-08	2.37
Human genes descendants from Amniota ohnolog Pairs
	FDR cutoff < E-05
GO Term	Description	FDR q-value	Enrichment
GO:0035459	cargo loading into vesicle	5.08e-06	4.56
GO:0018105	peptidyl-serine phosphorylation	2.09e-07	2.26
GO:0018209	peptidyl-serine modification	5.55e-07	2.15
GO:0009790	embryo development	6.71e-07	2.14
GO:0009792	embryo development ending in birth or egg hatching	8.6e-07	2.14
GO:0006888	ER to Golgi vesicle-mediated transport	1.46e-06	2.14
GO:0048193	Golgi vesicle transport	5.87e-08	1.93
GO:0007264	small GTPase mediated signal transduction	2.46e-06	1.84
GO:0006644	phospholipid metabolic process	7.86e-07	1.76
GO:0006886	intracellular protein transport	1.48e-06	1.51
GO:0031329	regulation of cellular catabolic process	4.85e-06	1.51
GO:0006793	phosphorus metabolic process	2.59e-15	1.48
GO:0006468	protein phosphorylation	1.47e-06	1.48
GO:0009894	regulation of catabolic process	2.35e-06	1.48
GO:0006796	phosphate-containing compound metabolic process	8.75e-14	1.46
GO:0015031	protein transport	1.82e-08	1.45
GO:0016310	phosphorylation	2.4e-07	1.45
GO:0045184	establishment of protein localization	1.26e-08	1.44
GO:0042886	amide transport	1.9e-08	1.44
GO:0015833	peptide transport	2.59e-08	1.44
GO:0033043	regulation of organelle organization	2.34e-07	1.43
GO:0051726	regulation of cell cycle	1.45e-06	1.42
GO:0008104	protein localization	4.06e-10	1.4
GO:0051649	establishment of localization in cell	9.22e-09	1.4
GO:0046907	intracellular transport	7.69e-08	1.4
GO:0033036	macromolecule localization	1.45e-09	1.39
GO:0016192	vesicle-mediated transport	3.86e-08	1.39
GO:0071705	nitrogen compound transport	1.84e-08	1.38
GO:0035556	intracellular signal transduction	2.56e-07	1.37
GO:0051641	cellular localization	1.56e-09	1.36
