# Supplementary material for: Chromosome evolution at the origin of the ancestral vertebrate genome
Source: Genome Biol. 2018 Oct 17;19:166. doi: 10.1186/s13059-018-1559-1 (PMC6193309; doi:10.1186/s13059-018-1559-1)
Supplement: Supplementary file 10 — Summarizes the evidence supporting the addition of small CARs to tetrads. (XLSX 45 kb) [file 13059_2018_1559_MOESM10_ESM.xlsx]

## Sheet: additional CARs < 50 genes
Aditional CARs (all < 50 genes)	assembled with	Ohnologous link between CARs	physical link (at least one out of the three critera is required)			additional synteny observations
			AGORA scaffolding with	same CAR in v.84	same chicken (+) otherwise human (*) chromosome	same spotted gar LG	gar-chicken 1:1 chromosome	DCS/ Medaka
105	108	-	-	+	+	+		+
12	108	-	-	-	+	+		+
151	99	-	39, 140, 235	151 & 235	+	+	+	+
235	99	-	99, 39, 140, 151	235 & 151	+	+	+	+
17	70	-	-	+	*	n.d.		17 & 62
62	70	-	-	-	*	n.d.		62 & 17
135	43	-	43, 234	135 & 150	+	+	+	+
150	43	-	-	150 & 135	+	+	+	+
234	43	-	135	-	+	+	+	n.d.
126	80_120	-	120, 38	+	+	+		+
38	80_120	-	80, 120, 126	-	+	+		+
54	40a	-	-	-	+	+	+	+
1	9	-	-	-	*	+		n.d.
21	9	-	-	-	*	+		+
37	241	-	-	37 & 56	+	+	+	+
51	241	-	241	-	+	+	+	+
56	241	-	-	56 & 37	+	+	+	+
33	50_85_84	-	-	-	*	+		+
71	50_85_84	-	50	-	*	+		+
232	50_85_84	-	102, 109	-	*	+		+
29	114_195	-	-	-	+	+	+	+
72	114_195	-	195	-	+	+	+	+
13	26_102	-	26, 199	-	+	+	+	+
109	26_102	-	26, 102, 232	-	+	+	+	+
199	26_102	-	26, 13	+	*	+		n.d.
225	67_111_83	-	67	-	+	+	+	+
257	67_111_83	-	83	-	*	+		n.d.
187	69	-	-	-	+	+		+
178	73	-	-	-	*	+		+
34	117_137_256	-	-	-	+	+	+	+
44	117_137_256	-	256	-	+	+	+	+
15	82	-	-	-	*	n.d.		+
47	82	-	-	-	*	n.d.		n.d.
106	82	-	-	-	*	n.d.		+
251	82	-	-	-	*	n.d.		+
35	204_75_55	-	174	-	+	+		+
163	204_75_55	-	-	-	+	+		n.d.
174	204_75_55	-	35	-	+	+		+
138	129_261_97a	-	97, 261, 27	same as 97a	+	+		+
32	59_420	-	-	-	*	+		n.d.
36	59_420	-	-	-	*	+		n.d.
131	59_420	-	-	-	*	+		+
414	59_420	-	-	-	*	+		+
104	27	-	-	-	*	+		+
463	27	-	-	-	*	+		n.d.
74	27	-	-	-	*	+		+
97b	27	-	261, 138, 27	-	*	+		+
79	156	-	122	-	+	+		+
122	156	-	79	-	+	+		+
202	88	-	205	-	+	+		+
205	88	-	88, 202	+	+	+		+
136	60_148	-	60, 148	+	+	+		+
176	60_148	-	-	+	+	+		+
98	181	-	-	98 & 221	+	+		+
219	181	-	-	-	+	+		+
220	181	-	-	-	+	+		+
221	181	-	-	221 & 98	+	+		+
76	10_240_2	-	-	-	+	+		+
8	19	-	-	-	*	+		+
182	3_22	-	3, 22	-	+	+	+	+
30	123_46b	-	123, 46	+	+	+		+
154	64	-	-	-	+	+		+
196	64	-	64, 252	196 & 252	+	+		+
252	64	-	64, 196	252 & 196	+	+		+
86	441_430_93	-	-	-	*	n.d.		+
23	222	-	226, 260	23 & 226	+	+		+
226	222	-	23, 260	226 & 23	+	+		+
260	222	-	23, 226	-	+	+		+
144	209	-	-	+	+	+		+
175	209	-	-	-	+	+		+
